# Supplementary material for: RNA‐sequencing reveals differential fibroblast responses to bleomycin and pneumonectomy
Source: Physiol Rep. 2024 Jul 11;12(13):e16148. doi: 10.14814/phy2.16148 (PMC11239319; doi:10.14814/phy2.16148)
Supplement: Supplementary file 2 — Data S1. RNA‐Sequencing of isolated mouse lung fibroblasts following bleomycin administration or pneumonectomy. [file PHY2-12-e16148-s003.xlsx]

## Sheet: Bleomycin
GeneName	GeneBiotype	Sham1 RPKM	Sham2 RPKM	Bleo1 RPKM	Bleo2 RPKM	Bleo3 RPKM	log2FC (Bleo/Sham)	p-value	FDR
43160	protein_coding	0.0290155	0.0525437	0.147324	0.516136	0.270576	2.64714	3.43231e-05	0.000102557
43161	protein_coding	2.57151	2.29921	2.62985	2.99056	3.05655	-0.0224103	0.854727	0.888703
43161	protein_coding	4.20813	4.28293	2.72095	3.69172	3.4511	-0.640737	8.5537e-06	2.82362e-05
43162	protein_coding	0.515365	0.576531	0.715737	0.72756	0.817195	0.194037	0.256039	0.330391
43164	protein_coding	7.00145	7.67667	10.1502	10.2707	10.2206	0.208138	0.0635399	0.0990083
43165	protein_coding	6.83267	6.48039	7.5265	7.63249	8.10176	-0.0493865	0.666825	0.730921
43166	protein_coding	2.64121	2.23511	2.79596	2.97864	3.07868	0.00544965	0.965619	0.97422
43167	protein_coding	5.14368	5.42766	4.9491	4.86554	5.04652	-0.362206	0.00114465	0.0026324
43168	protein_coding	0.385182	0.508178	0.511624	0.765491	0.738234	0.316053	0.243325	0.316423
43344	protein_coding	0.194049	0.4319	0.377077	0.46691	0.44971	0.189075	0.607774	0.677915
43345	protein_coding	14.3001	15.2471	18.9561	17.8359	18.6911	0.0563255	0.665065	0.729304
43347	protein_coding	5.51518	5.16691	15.2359	28.7472	21.4726	1.75477	2.25395e-10	1.27289e-09
43348	protein_coding	16.8589	16.5098	12.4288	10.1983	11.8674	-0.804315	1.67822e-08	7.80874e-08
43349	protein_coding	0.581526	0.439083	0.932213	0.872267	0.845201	0.524274	0.00541945	0.010934
43350	protein_coding	37.3782	37.4089	40.1863	41.3869	41.3494	-0.136964	0.242663	0.315615
43351	protein_coding	17.1798	18.6993	9.35167	10.1277	9.79052	-1.14782	4.1878e-22	5.67934e-21
43352	protein_coding	2.40413	1.46696	18.6879	13.6528	18.3829	2.85941	6.57834e-21	8.25292e-20
43353	protein_coding	4.11132	3.99186	7.27906	6.47217	6.64484	0.479499	0.000502115	0.00123513
43354	protein_coding	6.30763	6.20316	16.1433	12.8897	14.6956	0.954372	4.06331e-09	2.03575e-08
43358	protein_coding	42.5163	47.4079	70.4687	70.4868	71.3683	0.38621	0.00276454	0.00590388
0610005C13Rik	processed_transcript	0.140559	0.159154	0.104952	0.0811318	0.118163	-0.839805	0.00610102	0.012161
0610007P14Rik	protein_coding	1.89177	1.68111	1.77546	1.75112	1.84498	-0.265735	0.0603329	0.0944218
0610009B22Rik	protein_coding	1.64583	2.00483	2.92353	3.06037	2.93225	0.433163	0.0286045	0.0487857
0610009E02Rik	processed_transcript	1.60112	1.39548	4.05782	6.5178	6.38098	1.64015	1.13378e-10	6.60128e-10
0610009L18Rik	protein_coding	0.883968	0.695426	0.465	0.695211	0.479852	-0.784643	0.0167389	0.0301648
0610009O20Rik	protein_coding	5.54927	5.24533	5.98855	7.03137	6.79421	0.021153	0.862323	0.89473
0610010F05Rik	protein_coding	1.8845	2.1234	2.05276	2.25333	2.1169	-0.173639	0.18106	0.245525
0610010K14Rik	protein_coding	2.53771	3.12337	4.24874	5.13088	5.09701	0.498377	0.00275857	0.00589275
0610011F06Rik	protein_coding	2.70894	2.74411	2.05525	2.33893	2.1442	-0.591169	0.000986739	0.0023012
0610012D04Rik	antisense	0.556858	0.392158	1.13096	0.621788	0.731296	0.531532	0.205722	0.274104
0610012G03Rik	pseudogene	6.44943	6.65479	15.6235	16.5707	17.7936	1.07593	1.65094e-11	1.03308e-10
0610030E20Rik	protein_coding	2.86465	2.918	2.32136	2.44487	2.42041	-0.540474	2.53992e-06	9.04323e-06
0610037L13Rik	protein_coding	2.99982	2.94266	2.14475	2.36277	2.35189	-0.647501	6e-09	2.93984e-08
0610038B21Rik	antisense	0.776303	0.751567	0.497801	0.43398	0.439528	-1.0099	1.30627e-06	4.84693e-06
0610039K10Rik	antisense	3.77694	4.11564	5.60317	7.12091	6.3757	0.419872	0.0156549	0.0284009
0610040F04Rik	antisense	1.91238	0.753545	1.40881	1.20172	1.56965	-0.206196	0.620218	0.68935
0610040J01Rik	protein_coding	0.00791685	0.00743374	0.314877	0.225017	0.366947	4.89971	8.11368e-14	6.21578e-13
1010001N08Rik	lincRNA	0.955873	0.944781	0.158129	0.189682	0.210975	-2.61332	1.65282e-27	3.13201e-26
1110001J03Rik	protein_coding	2.87662	2.39872	2.17996	2.46967	2.6202	-0.390912	0.0666009	0.103349
1110002L01Rik	protein_coding	0.885448	0.834781	0.900975	0.946115	1.02463	-0.115482	0.486094	0.564593
1110004E09Rik	protein_coding	2.72087	2.71834	4.66946	4.41173	4.96884	0.514327	0.0011962	0.00274032
1110004F10Rik	protein_coding	13.0302	14.1688	18.8441	18.4599	20.1699	0.225086	0.0497899	0.0798027
1110007C09Rik	protein_coding	7.15781	5.40791	12.5192	15.6648	14.5982	0.911876	9.98e-07	3.75092e-06
1110008F13Rik	protein_coding	2.89853	2.88147	6.49434	5.66466	6.71737	0.853714	2.54243e-09	1.29398e-08
1110008L16Rik	protein_coding	0.498959	0.418536	0.565796	0.556012	0.573031	0.0319404	0.871416	0.901554
1110008P14Rik	protein_coding	2.07759	2.05402	3.0837	3.66368	3.46888	0.451258	0.00167069	0.00371731
1110012L19Rik	protein_coding	2.42139	3.4168	4.46444	4.27506	4.27401	0.302525	0.150421	0.209226
1110018N20Rik	processed_transcript	0.599997	0.422537	0.174535	0.22205	0.173812	-1.68254	6.34965e-08	2.77748e-07
1110032A03Rik	protein_coding	0.733067	0.630534	0.895003	1.03193	0.961838	0.229293	0.18188	0.246528
1110034G24Rik	protein_coding	0.727334	0.650115	0.585903	0.937085	0.961656	-0.00602866	0.982851	0.987016
1110035H17Rik	antisense	1.01373	0.772696	0.847763	1.2187	1.0595	-0.0445895	0.867135	0.898449
1110037F02Rik	protein_coding	4.08125	3.89649	4.43344	4.32748	4.52159	-0.11821	0.290836	0.368018
1110038B12Rik	processed_transcript	2.94287	4.55942	4.1921	3.58473	4.4015	-0.154377	0.507942	0.58538
1110038F14Rik	protein_coding	5.37702	4.9801	8.10855	8.89367	9.49591	0.500034	0.00054451	0.00133196
1110046J04Rik	antisense	1.14236	1.10056	0.704363	0.566147	0.662675	-1.06867	8.23522e-08	3.55682e-07
1110051M20Rik	protein_coding	3.50454	3.30672	3.75345	4.08627	4.27092	-0.0248581	0.823417	0.863081
1110054M08Rik	lincRNA	0.517142	0.711034	0.711138	0.956152	1.09147	0.308626	0.27681	0.353171
1110057K04Rik	protein_coding	3.66404	3.35444	4.10378	4.3137	4.07506	-0.0215996	0.867249	0.898449
1110058L19Rik	protein_coding	1.92985	2.05051	2.76481	2.95564	3.46548	0.349928	0.0843617	0.12717
1110059E24Rik	protein_coding	1.42427	1.50509	2.03874	2.28382	2.75996	0.416302	0.0188756	0.03356
1110059G10Rik	protein_coding	1.01334	1.02597	1.44661	1.54444	1.60986	0.318929	0.0431965	0.0704069
1110065P20Rik	protein_coding	1.87481	1.87463	4.19037	3.70451	4.07402	0.820945	3.90654e-07	1.556e-06
1190002F15Rik	lincRNA	0.020892	0.0392342	0.848617	0.805876	0.72626	4.35556	3.70089e-15	3.1591e-14
1190002N15Rik	protein_coding	8.51781	7.87129	10.4219	8.38502	9.45299	-0.0652773	0.674838	0.737868
1190005I06Rik	protein_coding	1.5441	0.603045	0.219706	0.277416	0.358902	-2.17806	4.55421e-06	1.56263e-05
1190007I07Rik	protein_coding	0.432751	0.336684	0.313893	0.384894	0.401161	-0.332066	0.264563	0.339796
1200007C13Rik	lincRNA	0.548832	0.373763	1.0973	0.80404	0.922492	0.762675	0.00935576	0.0179049
1200014J11Rik	protein_coding	1.37735	1.39922	1.67828	1.63639	1.76538	0.0172458	0.884797	0.911917
1300002E11Rik	lincRNA	0.947307	0.928172	0.779463	1.1149	1.04418	-0.208194	0.307822	0.386119
1500002C15Rik	protein_coding	1.10551	1.01894	1.9686	2.06079	2.05381	0.663802	0.000130708	0.000355084
1500004A13Rik	processed_transcript	0.469337	0.41058	0.425215	0.454352	0.47571	-0.231379	0.122867	0.175479
1500009L16Rik	protein_coding	1.61274	1.91038	5.25957	5.02038	4.71505	1.2357	1.27789e-10	7.38728e-10
1500011B03Rik	protein_coding	0.551121	0.748369	1.77223	1.72135	1.38202	1.05424	6.86195e-05	0.000196168
1500011K16Rik	protein_coding	2.23758	2.72614	2.76986	3.46647	3.12851	0.0610794	0.771989	0.821698
1500012F01Rik	protein_coding	2.48222	4.34345	2.65669	2.48375	2.51113	-0.686778	0.00710269	0.0139571
1500015A07Rik	antisense	0.154766	0.121102	1.45157	2.64891	2.63026	3.7437	4.82984e-21	6.10907e-20
1500015O10Rik	protein_coding	0.393686	0.508285	2.35982	2.54207	2.28092	2.13318	6.19993e-16	5.61199e-15
1500017E21Rik	processed_transcript	0.476619	0.520958	0.564034	0.383017	0.520643	-0.297083	0.252916	0.326936
1600002H07Rik	protein_coding	0.777769	0.637656	1.503	1.38654	1.51104	0.782952	0.000115453	0.000316602
1600002K03Rik	protein_coding	2.4651	3.25693	2.08605	2.89352	1.95485	-0.574499	0.03802	0.0627598
1600012H06Rik	protein_coding	3.95598	4.13668	6.23506	5.95962	6.48358	0.352629	0.002505	0.00538995
1600014C10Rik	protein_coding	1.22809	1.25927	1.83622	2.51619	2.08365	0.516153	0.00433282	0.00888007
1600020E01Rik	lincRNA	0.870487	0.890464	1.23371	1.93487	1.79321	0.636703	0.010971	0.0206473
1700001K19Rik	protein_coding	1.31838	1.03404	0.328136	0.314889	0.347473	-2.09782	3.59752e-14	2.82917e-13
1700001L05Rik	lincRNA	0.279939	0.194285	0.623134	0.39124	0.474817	0.799206	0.0221283	0.0387297
1700001O22Rik	protein_coding	0.270862	0.294228	0.179775	0.258776	0.22155	-0.623798	0.0191402	0.0339834
1700001P01Rik	protein_coding	0.924296	1.33522	0.120334	0.304729	0.31124	-2.44612	4.39732e-10	2.41258e-09
1700003E16Rik	protein_coding	0.238328	0.311941	0.311689	0.146621	0.184109	-0.631605	0.127679	0.181208
1700007J10Rik	processed_transcript	2.23498	2.90162	3.35805	3.80432	3.79659	0.237602	0.20698	0.275437
1700008J07Rik	antisense	0.596637	0.74316	0.633694	0.721001	0.710167	-0.230953	0.285009	0.361923
1700012B07Rik	protein_coding	0.0136019	0.00638591	0.362576	0.234721	0.241672	4.46772	7.32818e-13	5.20507e-12
1700016P03Rik	processed_transcript	2.24587	2.68834	2.69846	2.95846	3.39041	0.0180054	0.930081	0.947298
1700017B05Rik	protein_coding	2.09505	1.98129	3.88362	3.61757	3.97884	0.640047	3.91157e-07	1.55755e-06
1700018A04Rik	lincRNA	0.0857449	0.100641	0.737696	0.710817	0.612702	2.60349	9.13538e-16	8.15882e-15
1700018L02Rik	antisense	1.18571	1.31476	1.28575	1.29029	1.44989	-0.168449	0.341269	0.420439
1700018M17Rik	pseudogene	0.55101	0.882598	1.56342	1.79861	1.87789	1.00664	0.00087329	0.00205843
1700019D03Rik	protein_coding	1.98708	2.41496	0.0607782	0.127296	0.0819029	-4.86235	4.06729e-60	3.99112e-58
1700019G17Rik	protein_coding	0.137833	0.15962	0.159406	0.124367	0.163263	-0.274252	0.35812	0.437879
1700019L03Rik	protein_coding	0.540903	0.445385	0.90842	0.720825	0.777842	0.433613	0.0966098	0.142852
1700020D05Rik	protein_coding	0.652211	1.07512	0.159444	0.166739	0.134356	-2.74889	7.59601e-14	5.82789e-13
1700020I14Rik	lincRNA	5.18533	6.21505	8.83637	9.66679	9.07752	0.420756	0.00214546	0.00467775
1700020L24Rik	protein_coding	0.394622	0.344074	1.64586	3.5289	3.69082	2.71792	1.42261e-09	7.4143e-09
1700021F05Rik	protein_coding	2.65297	2.60525	3.47045	3.41862	3.40717	0.115734	0.47641	0.555145
1700021J08Rik	antisense	3.98598	4.8052	3.83007	4.15925	4.35058	-0.366063	0.0580402	0.0913067
1700021K19Rik	protein_coding	3.25996	3.32138	2.37824	2.53313	2.64837	-0.654871	3.35926e-10	1.86598e-09
1700022I11Rik	protein_coding	3.42678	3.56974	5.33894	5.11238	5.65457	0.34869	0.00237676	0.00512978
1700025G04Rik	protein_coding	2.1586	2.06935	1.81605	1.96585	1.80632	-0.451176	5.84732e-05	0.000168728
1700028K03Rik	protein_coding	0.101779	0.075089	0.0769005	0.0922451	0.0912603	-0.291215	0.275159	0.35156
1700029I15Rik	protein_coding	0.614897	0.83513	0.483179	0.453271	0.424115	-0.946973	0.000373916	0.000940038
1700029J07Rik	protein_coding	0.302625	0.400866	0.0731691	0.274279	0.212906	-1.18488	0.0213525	0.0374794
1700030C12Rik	processed_transcript	0.569709	0.808359	0.621382	0.6854	0.577022	-0.40298	0.13889	0.195125
1700030J22Rik	protein_coding	0.0747599	0.0655179	0.168705	0.151776	0.150156	0.887208	0.00956296	0.0182403
1700030K09Rik	protein_coding	1.78986	1.97088	1.58214	1.97038	2.06822	-0.276587	0.103549	0.151685
1700034H15Rik	antisense	0.143268	0.104884	0.248641	0.350017	0.37892	1.12121	0.000141818	0.00038277
1700034P13Rik	antisense	0.606669	0.770164	0.570883	0.51565	0.551136	-0.604787	0.00582626	0.0116722
1700037C18Rik	protein_coding	1.45004	1.39602	1.42511	1.81351	1.98864	0.0199271	0.914153	0.935458
1700037H04Rik	protein_coding	3.08296	2.71846	3.39267	3.44067	3.51234	-0.0192919	0.892492	0.917811
1700048O20Rik	protein_coding	0.540929	0.948116	0.724774	0.585698	0.675554	-0.439625	0.162302	0.223592
1700049G17Rik	protein_coding	0.32505	0.492042	0.300075	0.26663	0.280017	-0.801865	0.00122701	0.0028034
1700052K11Rik	antisense	0.619015	0.63374	1.17947	1.33239	1.305	0.752397	1.24657e-05	4.00598e-05
1700052N19Rik	protein_coding	0.628864	0.669782	0.676611	0.569046	0.569078	-0.369195	0.0422059	0.0689234
1700058P15Rik	antisense	2.11095	1.07505	1.7258	1.64645	1.5478	-0.222723	0.519908	0.596315
1700060J05Rik	antisense	1.53569	2.17607	1.42951	1.24709	1.20789	-0.787701	0.00211504	0.00461468
1700061E17Rik	antisense	0.0138693	0	0.422521	0.919802	0.664273	6.12085	3.02917e-14	2.3932e-13
1700061G19Rik	protein_coding	0.264963	0.124397	0.159541	0.144825	0.177131	-0.54483	0.149361	0.207939
1700061H18Rik	antisense	0.219038	0.192817	0.799353	1.82507	1.38538	2.41869	1.51686e-07	6.34e-07
1700066B19Rik	protein_coding	0.0678512	0.0637106	0.834769	1.28214	1.2499	3.81096	3.57094e-26	6.39697e-25
1700066M21Rik	protein_coding	0.910901	0.919785	1.5223	1.33199	1.32248	0.337352	0.0731821	0.112295
1700071M16Rik	antisense	0.0667689	0	0.278164	0.528309	0.392795	3.29899	0.000592787	0.00143909
1700084C06Rik	antisense	1.55817	1.98164	3.02103	2.88306	2.66639	0.421005	0.0671902	0.104138
1700084E18Rik	antisense	0.393617	0.447407	0.508404	0.469655	0.488112	-0.0559937	0.828206	0.866862
1700086O06Rik	lincRNA	0.253007	0.561524	0.791534	0.882026	0.906171	0.804324	0.0235426	0.0409616
1700088E04Rik	protein_coding	2.08208	2.01021	1.79982	2.07183	2.2721	-0.270006	0.048691	0.0782286
1700094J05Rik	antisense	0.672628	0.919912	0.791931	0.860894	0.64386	-0.324463	0.253819	0.327911
1700096K18Rik	lincRNA	0.407215	0.659579	0.542743	0.799162	0.84935	0.179559	0.581137	0.653551
1700099I09Rik	antisense	1.05325	0.800603	0.905447	0.678824	0.852386	-0.461125	0.104134	0.152355
1700101I11Rik	lincRNA	1.08792	1.33585	0.665689	0.74755	0.724054	-1.03402	2.01251e-05	6.25221e-05
1700102P08Rik	protein_coding	0.45503	0.3598	0.222931	0.202586	0.129504	-1.39977	6.69515e-05	0.000191791
1700105P06Rik	antisense	0.576457	0.721706	0.7494	0.791515	0.703467	-0.0646169	0.781441	0.830268
1700112E06Rik	protein_coding	0.0272789	0.0563513	0.203142	0.239985	0.189657	2.0437	2.65345e-07	1.07917e-06
1700113A16Rik	lincRNA	3.25151	3.29338	3.1337	3.77936	4.31424	-0.0781761	0.687684	0.749202
1700120B22Rik	antisense	1.56088	1.64509	1.72522	2.00479	1.69794	-0.0920852	0.707861	0.766684
1700123O20Rik	protein_coding	3.40921	3.89291	5.36542	5.39915	5.9756	0.341701	0.0150571	0.027452
1810008B01Rik	antisense	5.99636	7.89267	4.45513	3.50235	4.05317	-1.06218	9.92069e-07	3.72958e-06
1810009A15Rik	protein_coding	2.20393	2.31969	3.14888	3.38526	3.83269	0.340334	0.0458427	0.0741785
1810010H24Rik	antisense	7.25883	5.92784	0.810707	0.772993	0.721095	-3.36861	5.45635e-59	4.94474e-57
1810011O10Rik	protein_coding	1.23847	0.824038	19.9266	29.6945	30.3426	4.41672	4.70209e-50	2.75439e-48
1810012K08Rik	lincRNA	3.22009	3.48318	4.94851	4.98584	5.37306	0.335734	0.071411	0.109884
1810013L24Rik	protein_coding	7.99442	7.78357	6.47235	6.51176	6.2179	-0.56971	4.6717e-07	1.83931e-06
1810014B01Rik	lincRNA	39.9722	34.47	34.663	34.5411	36.5724	-0.347476	0.00714954	0.0140385
1810021B22Rik	processed_transcript	0.346779	0.356629	0.544991	0.5364	0.574045	0.376853	0.21419	0.283382
1810022K09Rik	protein_coding	1.63832	1.95861	2.52268	2.89746	2.62254	0.306391	0.0888767	0.13291
1810024B03Rik	protein_coding	0.0375421	0.0548351	0.130607	0.0959772	0.103116	0.963228	0.0138317	0.025475
1810026B05Rik	processed_transcript	1.58756	1.59619	1.29956	1.42336	1.26646	-0.527707	0.000178824	0.000474013
1810026J23Rik	protein_coding	4.71326	5.17129	5.05977	4.43508	4.86068	-0.314466	0.0193868	0.0343698
1810030O07Rik	protein_coding	5.83171	5.73855	5.42245	5.83989	5.90355	-0.285416	0.00894027	0.0171888
1810032O08Rik	protein_coding	0.442719	0.415703	0.672554	1.00709	1.00952	0.78995	0.00256987	0.00551858
1810034E14Rik	antisense	0.336273	0.338857	0.465022	0.377425	0.291451	-0.104643	0.740677	0.794573
1810037I17Rik	protein_coding	5.49578	5.57815	7.91729	9.96198	9.55237	0.452835	0.00254887	0.00547899
1810041L15Rik	protein_coding	0.359459	0.721749	0.451497	0.50487	0.391201	-0.53359	0.110647	0.160557
1810043G02Rik	protein_coding	0.681622	0.629535	0.722433	0.756184	0.737176	-0.0966159	0.536	0.611041
1810043H04Rik	protein_coding	2.4303	2.44857	2.92728	3.80551	3.78224	0.252361	0.217778	0.287645
1810049J17Rik	protein_coding	15.2923	16.7623	19.276	17.0386	18.5356	-0.0784153	0.602749	0.673627
1810055G02Rik	protein_coding	10.2499	9.57273	10.4645	8.05963	8.55615	-0.399942	0.0209821	0.0368965
1810058I24Rik	lincRNA	3.11673	3.19122	8.82611	7.79962	8.55835	1.14434	2.85143e-17	2.81597e-16
1810059H22Rik	antisense	0.132893	0.14878	0.190314	0.134898	0.236907	0.133963	0.700376	0.760332
1810062O18Rik	antisense	1.2672	1.50984	0.66684	0.835931	0.773262	-1.13893	3.5988e-07	1.43747e-06
2010001A14Rik	processed_transcript	0.787234	0.817004	0.736309	1.05147	0.896206	-0.106517	0.702249	0.76189
2010007H06Rik	antisense	0.0960482	0.0648219	0.147319	0.142184	0.134483	0.547015	0.0656239	0.102029
2010012O05Rik	protein_coding	2.58554	2.44054	3.27044	3.02054	3.4165	0.095368	0.530172	0.605472
2010107E04Rik	protein_coding	11.251	15.5806	23.6311	23.3619	23.2917	0.535432	0.00408254	0.008413
2010107G12Rik	protein_coding	0.0640676	0.060158	0.191564	0.260138	0.171573	1.47313	5.12308e-05	0.000149058
2010107G23Rik	protein_coding	0.114247	0.0979473	0.126104	0.151267	0.13814	0.120881	0.701856	0.761571
2010111I01Rik	protein_coding	3.7206	2.70504	5.33567	5.47135	5.56815	0.495112	0.00318252	0.00671827
2010315B03Rik	protein_coding	1.19559	1.29316	1.01175	1.2546	1.20418	-0.375155	0.0242246	0.0420228
2010320M18Rik	lincRNA	0.879947	0.771166	2.40767	2.44148	2.29986	1.26086	2.1e-08	9.65131e-08
2200002D01Rik	protein_coding	2.2833	2.08946	2.37432	2.86773	3.22128	0.0961301	0.616335	0.686024
2210013O21Rik	processed_transcript	2.77979	2.78762	3.60517	4.11937	4.25221	0.249827	0.085821	0.129029
2210015D19Rik	transcribed_unprocessed_pseudogene	1.39389	1.41192	1.15936	1.22433	1.29435	-0.464166	0.00331458	0.00697031
2210016F16Rik	protein_coding	2.66026	2.5866	3.40566	3.29161	3.70072	0.132102	0.328803	0.407788
2210016L21Rik	protein_coding	2.21021	2.00798	2.85675	3.05513	2.97841	0.221715	0.100081	0.147305
2210018M11Rik	protein_coding	3.71605	4.46142	2.97881	3.33298	3.55618	-0.584491	1.90012e-05	5.92695e-05
2210404O09Rik	protein_coding	0.47224	0.540009	0.352145	0.43665	0.310627	-0.731141	0.00357494	0.00746381
2210408F21Rik	processed_transcript	0.732097	0.941674	0.415846	0.529363	0.519063	-1.04488	2.96122e-05	8.94521e-05
2210408I21Rik	protein_coding	0.487358	0.573547	0.613129	0.540885	0.642534	-0.0957228	0.637127	0.704838
2210411M09Rik	antisense	2.59908	3.10998	1.84908	2.03904	1.90118	-0.833163	0.000107132	0.000296689
2300009A05Rik	protein_coding	0.577396	0.611669	0.989753	1.03696	0.960701	0.474759	0.0244916	0.0424429
2310001H17Rik	lincRNA	0.0858315	0.0708248	0.209096	0.39427	0.42395	1.84997	2.98055e-06	1.05197e-05
2310003H01Rik	protein_coding	1.65372	1.59816	1.57496	1.7229	1.86577	-0.18828	0.15878	0.219466
2310009B15Rik	protein_coding	0.490646	0.444819	0.973575	0.761387	0.947562	0.664034	0.010125	0.0192076
2310011J03Rik	protein_coding	4.49759	5.13351	6.50289	6.45787	6.6506	0.171732	0.203217	0.271367
2310014L17Rik	protein_coding	0.23773	0.352006	0.081244	0.0773454	0.102419	-2.03018	1.30571e-10	7.53962e-10
2310015A10Rik	lincRNA	0.850094	0.915941	1.20328	1.20437	1.30395	0.216477	0.155432	0.215457
2310022A10Rik	protein_coding	1.01001	0.99492	1.42363	1.39006	1.42165	0.225061	0.124419	0.177415
2310022B05Rik	protein_coding	19.6182	18.5433	27.3424	24.2241	24.9878	0.152652	0.273342	0.349614
2310030G06Rik	protein_coding	0.726917	0.828021	0.615142	0.838691	0.653602	-0.411584	0.109555	0.159046
2310031A07Rik	lincRNA	2.09257	2.56837	3.01037	3.28738	3.76418	0.253301	0.212293	0.281172
2310033P09Rik	protein_coding	2.91411	3.5258	4.09379	4.93404	4.68917	0.23542	0.175049	0.23874
2310035C23Rik	protein_coding	1.63543	1.80938	1.60692	1.60261	1.61746	-0.367007	0.00163808	0.00365001
2310036O22Rik	protein_coding	14.5467	13.8462	23.8048	28.2177	29.2736	0.661332	2.06521e-07	8.49802e-07
2310039H08Rik	protein_coding	1.35876	1.34772	2.85029	2.47362	2.69064	0.710969	0.00165526	0.00368565
2310043M15Rik	lincRNA	0.438463	0.528058	0.241984	0.374125	0.427074	-0.742287	0.015215	0.0277006
2310045N01Rik	protein_coding	2.19164	2.39243	2.40737	2.52426	2.73973	-0.112424	0.430499	0.510646
2310047M10Rik	protein_coding	2.7828	2.38155	3.45161	4.0408	3.95548	0.293725	0.06771	0.104849
2310057M21Rik	protein_coding	1.06329	1.2998	1.33553	1.23546	1.13135	-0.205071	0.332977	0.411705
2310058D17Rik	processed_transcript	0.249804	0.251934	0.258368	0.172179	0.264446	-0.388776	0.192689	0.259305
2310061I04Rik	protein_coding	1.14083	1.12881	1.55193	1.56482	1.38828	0.136401	0.462066	0.541626
2310061J03Rik	antisense	1.49111	1.54425	1.39172	1.61749	1.53302	-0.271988	0.156356	0.216581
2310067B10Rik	protein_coding	2.90945	2.79533	2.84102	3.96489	3.76654	0.0322982	0.838883	0.875657
2410002F23Rik	protein_coding	3.25172	3.00014	3.56358	3.69627	3.86522	-0.0230666	0.837426	0.874611
2410004B18Rik	protein_coding	1.99202	2.38432	2.47608	2.97756	2.90857	0.0786034	0.646326	0.712917
2410004N09Rik	lincRNA	1.78711	1.38763	3.60629	3.32582	4.1151	0.943796	0.000249326	0.000645132
2410006H16Rik	processed_transcript	10.3655	12.6468	15.7023	16.9303	18.3379	0.291405	0.0691123	0.106688
2410015M20Rik	protein_coding	5.99551	5.9056	9.33477	9.82508	9.95933	0.436475	0.00220819	0.00480092
2410016O06Rik	protein_coding	0.624811	0.622239	2.04017	2.86582	2.818	1.77256	6.53259e-15	5.45776e-14
2410022M11Rik	antisense	0.268135	0.179293	0.367861	0.346413	0.389162	0.449385	0.0905904	0.13521
2410089E03Rik	protein_coding	1.70676	1.95839	1.52809	1.31671	1.40462	-0.63847	5.7379e-06	1.93856e-05
2410127L17Rik	protein_coding	0.680054	0.904619	1.01309	0.776606	0.94124	-0.0697625	0.784796	0.832542
2410131K14Rik	protein_coding	1.73817	1.8635	1.77927	1.78125	1.71741	-0.302046	0.0192135	0.0341096
2500002B13Rik	lincRNA	0.0791806	0.127455	0.263235	0.394223	0.38011	1.46397	2.36717e-05	7.26611e-05
2500004C02Rik	processed_transcript	0.358588	0.420882	0.583556	0.611331	0.527384	0.289138	0.230368	0.301943
2510002D24Rik	protein_coding	1.99226	1.88939	1.44146	2.10995	2.11616	-0.310518	0.17168	0.234686
2510003E04Rik	protein_coding	2.54942	2.50005	1.99278	2.05899	2.05681	-0.579257	1.48347e-07	6.20535e-07
2510009E07Rik	protein_coding	10.2898	11.3961	7.66163	7.98424	8.24578	-0.714528	7.74362e-10	4.16108e-09
2510039O18Rik	protein_coding	5.82304	6.19571	9.60296	10.3982	10.6636	0.496321	5.60262e-06	1.89576e-05
2510046G10Rik	antisense	0.22507	0.449088	0.476155	0.50453	0.521601	0.293301	0.388712	0.468885
2600006K01Rik	antisense	2.32662	2.29337	1.2027	1.23251	1.06538	-1.25223	1.19944e-10	6.9599e-10
2610001J05Rik	protein_coding	2.75507	3.04995	3.09313	3.29718	3.29221	-0.116357	0.34079	0.419949
2610002J02Rik	protein_coding	3.17652	2.8471	3.89556	4.20156	4.29099	0.185877	0.204854	0.273222
2610002M06Rik	protein_coding	1.82994	1.92016	1.29343	1.50091	1.45154	-0.675461	9.03731e-08	3.88581e-07
2610005L07Rik	transcribed_unprocessed_pseudogene	0.92133	0.935251	0.99038	0.994212	0.851877	-0.240695	0.186501	0.252082
2610008E11Rik	protein_coding	1.90846	2.15697	1.72168	2.04271	1.81243	-0.398029	0.00704548	0.0138553
2610015P09Rik	protein_coding	0.60216	0.637734	0.551045	0.556756	0.589575	-0.401725	0.0254904	0.0440252
2610020C07Rik	lincRNA	1.03272	1.31195	1.77355	1.53134	1.86539	0.285972	0.155543	0.215571
2610020H08Rik	protein_coding	0.328271	0.331501	0.351173	0.40448	0.471294	0.0388818	0.858362	0.891581
2610021A01Rik	protein_coding	1.05037	1.29188	0.666644	0.881008	0.885697	-0.80079	7.53335e-05	0.000214249
2610027K06Rik	processed_transcript	0.845603	0.702178	1.35327	1.45591	1.5242	0.631123	0.00104814	0.00242932
2610034B18Rik	protein_coding	7.02258	6.68562	6.42146	6.29688	6.2387	-0.385573	0.0010356	0.00240258
2610037D02Rik	lincRNA	0.138655	0.177284	0.109845	0.10581	0.100274	-0.8554	0.00126711	0.00288602
2610044O15Rik8	protein_coding	1.4893	1.61828	1.40322	1.28839	1.3373	-0.479044	0.00215244	0.00469165
2610203C20Rik	processed_transcript	1.46299	0.992367	0.872562	0.636002	0.829989	-0.922526	0.000123799	0.000337925
2610203C22Rik	processed_transcript	0.138744	0.14727	0.257791	0.630708	0.45435	1.36877	0.00116453	0.00267613
2610206C17Rik	processed_transcript	1.08231	1.01626	0.870471	1.13799	0.974282	-0.344727	0.11609	0.167282
2610301B20Rik	protein_coding	2.76804	3.00033	3.67869	3.2645	3.52559	0.00647247	0.965773	0.974311
2610305D13Rik	protein_coding	0.360225	0.361919	0.545653	0.901962	0.896043	0.838807	0.00288396	0.00613593
2610306M01Rik	lincRNA	0.56807	0.640085	0.937405	1.14367	1.19583	0.583376	0.0198277	0.0350626
2610307P16Rik	processed_transcript	0.278801	0.156228	0.388144	0.401689	0.319588	0.501102	0.125021	0.178093
2610507B11Rik	protein_coding	10.5365	11.0917	11.6316	12.2933	12.1215	-0.117095	0.3228	0.40141
2610524H06Rik	protein_coding	1.26562	1.2324	4.31048	3.64796	4.05562	1.41153	1.03577e-10	6.05581e-10
2700016F22Rik	lincRNA	1.47467	1.24583	1.07064	1.37878	1.36448	-0.368188	0.0477611	0.0769352
2700029M09Rik	protein_coding	3.92503	3.48122	4.72816	5.96609	5.52635	0.275735	0.0825268	0.12477
2700038G22Rik	lincRNA	0.434279	0.319609	0.794598	0.89755	0.92484	0.943385	0.000382725	0.000960773
2700046G09Rik	lincRNA	0.0992307	0.0762343	0.274819	0.293027	0.299655	1.44793	7.81331e-05	0.000221336
2700049A03Rik	protein_coding	0.876654	0.998197	0.795149	0.799531	0.937984	-0.421888	0.0102201	0.0193714
2700060E02Rik	protein_coding	8.6169	9.41656	15.7037	15.6363	17.0238	0.568647	9.8492e-07	3.70451e-06
2700062C07Rik	protein_coding	1.87823	2.35149	3.38355	3.12948	3.07775	0.327002	0.113736	0.164389
2700081O15Rik	protein_coding	11.4932	10.7859	4.95296	5.32768	5.41137	-1.36049	1.67724e-32	4.19474e-31
2700089E24Rik	protein_coding	11.1999	13.2128	10.3427	12.0368	11.9732	-0.362648	0.00530208	0.0107084
2700094K13Rik	protein_coding	1.98895	2.08874	7.87299	7.23461	7.41952	1.61201	5.11237e-21	6.45055e-20
2700097O09Rik	protein_coding	0.536726	0.450478	0.395835	0.476849	0.507275	-0.37136	0.0735182	0.112743
2700099C18Rik	transcribed_unprocessed_pseudogene	0.0610962	0.0637421	0.982332	1.31387	1.11175	3.90278	8.17281e-30	1.74633e-28
2810001G20Rik	antisense	0.728021	0.552134	0.734552	0.947445	1.09235	0.262119	0.356905	0.436596
2810002D19Rik	processed_transcript	0.56608	0.817747	0.712413	0.751429	0.577458	-0.291507	0.289684	0.366772
2810004N23Rik	protein_coding	3.24524	3.61038	5.10273	4.76918	5.29522	0.290931	0.061444	0.0960632
2810006K23Rik	protein_coding	0.845247	0.992083	0.728361	0.990538	0.915729	-0.334976	0.11583	0.16704
2810008D09Rik	lincRNA	0.519495	0.519885	0.844522	1.30908	1.33066	0.886533	0.001275	0.00290263
2810013P06Rik	sense_intronic	0.775955	1.00183	1.34259	1.53782	1.73941	0.520117	0.0174865	0.0313508
2810021J22Rik	protein_coding	0.486333	0.683213	0.481739	0.451576	0.53296	-0.529644	0.0238722	0.0414675
2810025M15Rik	transcribed_processed_pseudogene	1.34372	1.15329	5.54338	9.07201	8.07715	2.32429	1.49215e-18	1.60419e-17
2810039B14Rik	unitary_pseudogene	0.173069	0.104005	0.082016	0.107751	0.0873483	-0.847003	0.00805808	0.0156331
2810402E24Rik	antisense	0.311738	0.288141	0.7708	0.761439	0.767608	1.08432	5.52203e-07	2.15319e-06
2810403A07Rik	protein_coding	7.79628	8.92463	8.42755	9.23542	8.74217	-0.194876	0.102013	0.149749
2810403D21Rik	processed_transcript	0.0480178	0.0450875	0.0883353	0.0819437	0.106443	0.711995	0.0189345	0.0336531
2810408A11Rik	protein_coding	0.131305	0.0763237	0.428585	0.444287	0.449204	1.81925	3e-09	1.5e-08
2810408I11Rik	processed_transcript	0.0252988	0.0831423	0.251552	0.231125	0.254064	1.87886	2.391e-06	8.54663e-06
2810408M09Rik	protein_coding	1.62874	1.94286	2.21828	2.36053	2.39761	0.11086	0.508202	0.585591
2810410L24Rik	processed_transcript	0.23962	0.142345	0.802822	0.883592	0.804649	1.8541	3.76291e-11	2.28414e-10
2810417H13Rik	protein_coding	0.0276925	0.0375594	2.28094	1.57418	1.8873	5.59303	2.37529e-53	1.58414e-51
2810425M01Rik	lincRNA	1.62449	1.55541	1.92322	1.86291	2.01529	0.0129313	0.940326	0.955018
2810428I15Rik	protein_coding	4.81018	4.11991	7.01343	6.66432	6.51533	0.324565	0.0288427	0.0491592
2810430I11Rik	processed_transcript	1.57358	2.08811	3.74173	2.88956	3.19804	0.573958	0.00694281	0.0136814
2810433D01Rik	lincRNA	0.908889	1.3378	0.239055	0.507017	0.407988	-1.80845	5.84716e-07	2.27363e-06
2810455O05Rik	antisense	0.297649	0.427449	0.229656	0.260671	0.284037	-0.760146	0.00959663	0.0182932
2810468N07Rik	processed_transcript	1.86527	2.27688	0.362116	0.386108	0.381421	-2.72489	1.49413e-30	3.34571e-29
2810474O19Rik	protein_coding	3.75591	3.16893	3.72193	2.98524	3.84505	-0.245538	0.148786	0.207271
2900005J15Rik	processed_transcript	0.293316	0.218434	0.158343	0.222451	0.21096	-0.637425	0.0253417	0.0437978
2900026A02Rik	protein_coding	5.27773	4.49891	5.57741	7.79642	8.05092	0.272392	0.140416	0.197
2900041M22Rik	processed_transcript	0.497897	0.428554	0.189602	0.263936	0.256418	-1.22834	7.20752e-06	2.40605e-05
2900052L18Rik	processed_transcript	0.25169	0.26259	1.11227	1.2806	1.29621	1.98417	7.85175e-15	6.51395e-14
2900076A07Rik	lincRNA	0.772564	0.76727	0.729205	0.779195	0.797656	-0.271373	0.181246	0.245734
2900089D17Rik	processed_transcript	0.41273	0.441369	0.145528	0.186204	0.23027	-1.45485	4.60778e-08	2.04693e-07
3000002C10Rik	transcribed_processed_pseudogene	0.152514	0.0628713	0.223498	0.188799	0.18391	0.619604	0.12451	0.177529
3010001F23Rik	processed_transcript	0.260868	0.275568	0.158668	0.17102	0.144843	-1.02538	0.00077017	0.00183134
3010003L21Rik	lincRNA	0.0762654	0.0556977	0.329863	0.326869	0.392768	2.12773	1.89363e-08	8.76339e-08
3010026O09Rik	protein_coding	1.56838	1.39085	0.589872	0.761625	0.588959	-1.45873	4.68447e-11	2.8147e-10
3110001I22Rik	protein_coding	2.13203	1.82433	1.09125	0.890115	0.810215	-1.35435	1e-08	4.79149e-08
3110002H16Rik	protein_coding	1.29663	1.2609	1.86207	1.9895	2.06876	0.356142	0.00486068	0.00987259
3110007F17Rik	protein_coding	0.261919	0.174304	0.23886	0.278778	0.233764	-0.0665129	0.804743	0.848066
3110009E18Rik	protein_coding	0.201239	0.309206	0.2219	0.313636	0.230831	-0.265627	0.404829	0.484902
3110021N24Rik	protein_coding	0.988585	0.958944	0.808919	0.635828	0.713192	-0.70679	0.00226566	0.00491238
3110040N11Rik	protein_coding	1.83953	2.43851	2.36045	2.37581	2.53558	-0.090059	0.659295	0.724472
3110043O21Rik	protein_coding	1.41239	1.43194	1.81596	1.89637	1.83172	0.109042	0.415001	0.495122
3110045C21Rik	antisense	0.834503	0.820309	0.253785	0.388252	0.282037	-1.67919	3.05796e-09	1.55021e-08
3110052M02Rik	protein_coding	1.12378	1.20594	0.534358	0.550449	0.529139	-1.38218	2.38885e-10	1.34611e-09
3110056K07Rik	antisense	0.55116	0.785531	0.757917	0.825895	0.881957	0.0261028	0.916926	0.937461
3110057O12Rik	protein_coding	0.566983	0.537503	0.447506	0.459324	0.448524	-0.558116	0.00166008	0.00369531
3110062M04Rik	protein_coding	2.31032	2.70679	4.87301	6.11298	5.96785	0.900063	8.68209e-10	4.63306e-09
3110070M22Rik	protein_coding	0.131783	0.247483	0.446078	0.383479	0.427572	0.857659	0.0167812	0.030234
3110082I17Rik	protein_coding	2.486	2.20786	4.11106	4.25493	4.54505	0.605272	0.000180629	0.000478578
3300005D01Rik	lincRNA	0.0321776	0.030214	3.82125	2.19932	3.16516	6.30983	4.214e-32	1.03049e-30
3425401B19Rik	protein_coding	0.248298	0.170472	0.262083	0.218619	0.222748	-0.103528	0.706361	0.765597
3632451O06Rik	protein_coding	5.49402	8.35119	0.472107	0.927436	0.624598	-3.62922	1.72895e-28	3.44137e-27
3830406C13Rik	protein_coding	2.40299	2.73343	2.95412	3.25637	3.18159	0.0160435	0.910677	0.932652
4430402I18Rik	protein_coding	0.16941	0.0974956	0.150297	0.232987	0.164642	0.186954	0.597561	0.669286
4631405J19Rik	processed_transcript	0.0457816	0.0429878	1.06012	1.68709	1.52397	4.71938	2.44974e-37	7.83001e-36
4632404H12Rik	protein_coding	0.127328	0.144465	0.332226	0.348254	0.377049	1.10055	3.96369e-05	0.000117094
4632415L05Rik	protein_coding	1.42903	1.7934	2.12789	1.78535	2.01679	0.0245506	0.914093	0.935458
4632427E13Rik	antisense	0.123707	0.0933074	0.104685	0.0809713	0.0814645	-0.553683	0.0565396	0.0892012
4632428N05Rik	protein_coding	6.99419	5.65216	6.51859	9.54426	9.63782	0.162987	0.424184	0.504398
4632433K11Rik	protein_coding	0.576767	0.640038	0.876325	0.780628	1.0025	0.268908	0.294098	0.371323
4731419I09Rik	lincRNA	4.56817	5.24096	7.89145	10.8945	10.607	0.725283	1.56844e-05	4.95963e-05
4732440D04Rik	antisense	0.226456	0.24338	0.314004	0.328655	0.252922	0.0786992	0.747467	0.800519
4732471J01Rik	protein_coding	1.88951	1.83757	8.5088	11.3712	12.0161	2.23826	2.90357e-19	3.26275e-18
4732487G21Rik	lincRNA	1.55628	1.47696	1.22761	1.31647	1.33104	-0.500619	0.00204429	0.00447235
4833403I15Rik	protein_coding	4.31953	7.04929	0.16739	0.273947	0.145698	-5.11922	1.29457e-44	5.88323e-43
4833412C05Rik	lincRNA	1.02382	0.573707	0.195638	0.212325	0.178592	-2.28422	2.21474e-09	1.13545e-08
4833418N02Rik	lincRNA	0.348465	0.291963	0.430982	0.359165	0.310603	-0.0703737	0.800787	0.844995
4833420G17Rik	protein_coding	5.93648	6.06574	5.00418	5.81585	5.76798	-0.388316	0.000915271	0.00214982
4833422C13Rik	antisense	0.523293	0.585399	0.569955	0.442234	0.46227	-0.440689	0.0452044	0.073284
4833427F10Rik	lincRNA	0.020071	0.0282694	0.254772	0.441435	0.596939	3.82562	7.96805e-10	4.27571e-09
4833439L19Rik	protein_coding	8.90233	9.25344	11.5282	12.3602	12.5302	0.149601	0.170916	0.233828
4921514A10Rik	antisense	0.930587	1.32712	1.43881	1.45364	1.59991	0.136663	0.537929	0.612742
4921524J17Rik	protein_coding	2.21815	2.05665	2.96091	3.15918	3.24781	0.277509	0.0846361	0.127521
4921531C22Rik	processed_transcript	0.383859	0.968225	0.503175	0.438039	0.407004	-0.854535	0.0439177	0.0713935
4930402H24Rik	protein_coding	3.56138	3.69111	2.51048	3.57891	3.31686	-0.482827	0.00295681	0.00627705
4930404I05Rik	processed_transcript	1.13237	0.855675	0.780287	1.23338	1.26631	-0.13643	0.622219	0.690826
4930404N11Rik	protein_coding	1.71628	1.69887	1.39514	2.14554	1.88098	-0.189176	0.407727	0.487589
4930417H01Rik	processed_transcript	0.188294	0.294672	0.258928	0.196444	0.206064	-0.407698	0.222973	0.293586
4930427A07Rik	protein_coding	0.353308	0.207342	1.35289	0.881655	1.09855	1.72214	1.07975e-06	4.04638e-06
4930429F24Rik	processed_transcript	1.17837	0.777268	0.321405	0.461327	0.571755	-1.3842	2.51185e-05	7.67808e-05
4930430F08Rik	protein_coding	1.32822	1.48856	1.37779	1.42075	1.42324	-0.270631	0.112303	0.162592
4930431P03Rik	processed_transcript	0.0384466	0.0754828	0.369714	0.300388	0.324001	2.25635	4.24021e-11	2.55574e-10
4930442H23Rik	protein_coding	0.558735	0.88184	0.301801	0.313752	0.220404	-1.6336	1.09208e-06	4.08859e-06
4930444A19Rik	antisense	0.161065	0.114731	0.206798	0.187926	0.240265	0.3481	0.262883	0.33792
4930452B06Rik	protein_coding	0.00552291	0	0.275747	0.519512	0.401047	6.70152	6.39808e-20	7.51287e-19
4930453N24Rik	protein_coding	1.33957	1.58046	1.77834	1.88213	1.99655	0.0988803	0.473761	0.552811
4930455H04Rik	protein_coding	0.0441503	0.0310921	0.373615	0.844045	0.801496	3.85692	1.20391e-10	6.9832e-10
4930470G03Rik	processed_transcript	3.29165	4.26119	2.30931	2.74349	2.58488	-0.838466	8.37137e-07	3.18364e-06
4930473A02Rik	processed_transcript	5.51527	5.4845	5.08503	5.91485	5.51843	-0.267599	0.0505835	0.0809064
4930474H06Rik	processed_transcript	26.4967	33.342	3.13567	4.37879	3.3731	-3.31199	4.93805e-67	6.85366e-65
4930478K11Rik	lincRNA	1.0137	0.990691	0.910347	0.755998	0.575328	-0.690912	0.0232347	0.0404879
4930486L24Rik	protein_coding	0.0434064	0.0815151	1.00095	2.01948	1.7604	4.36739	2.2101e-17	2.20809e-16
4930500M09Rik	antisense	0.246242	0.498003	0.320583	0.371733	0.321915	-0.408713	0.2479	0.321451
4930503L19Rik	protein_coding	2.9082	3.05235	4.32045	5.54992	5.15717	0.478198	0.00163733	0.00364888
4930506C21Rik	processed_transcript	0.746218	0.714695	0.795659	0.853426	0.812802	-0.100305	0.625961	0.69433
4930506M07Rik	protein_coding	0.0762031	0.0919966	0.396126	0.923325	0.740043	2.74644	1.43792e-09	7.49156e-09
4930512B01Rik	antisense	0.315274	0.377699	0.280595	0.264854	0.356926	-0.477424	0.0653792	0.101669
4930513N10Rik	processed_transcript	0.131666	0.152721	0.235949	0.141515	0.161543	0.0659674	0.849218	0.88382
4930516B21Rik	lincRNA	0.767869	0.523314	0.293456	0.544781	0.392264	-0.914244	0.00913257	0.0175235
4930520O04Rik	processed_transcript	0.213527	0.111387	0.160617	0.149851	0.134404	-0.395511	0.259648	0.334317
4930522L14Rik	protein_coding	0.964959	1.362	0.702156	0.765316	0.811905	-0.884825	0.000101049	0.000281104
4930523C07Rik	protein_coding	3.76558	3.43484	3.16566	2.6977	3.04359	-0.545605	9.30493e-05	0.000260782
4930524O07Rik	antisense	1.78803	1.51397	1.47593	1.60061	1.43942	-0.401003	0.0267847	0.0459721
4930533K18Rik	protein_coding	6.05429	7.93669	3.18344	2.52986	3.01504	-1.53353	7.00277e-14	5.38615e-13
4930535I16Rik	protein_coding	2.82006	6.41932	4.29075	4.0867	4.59906	-0.36357	0.319591	0.397772
4930539J05Rik	antisense	1.72176	1.45835	1.83253	2.07206	1.85111	0.00314648	0.986947	0.990031
4930556J24Rik	protein_coding	0.667227	0.865723	1.34485	1.14114	1.33076	0.458174	0.0665569	0.103302
4930562C15Rik	protein_coding	0.648984	0.457689	0.113138	0.086706	0.0774605	-2.84792	1.16699e-20	1.43944e-19
4930562F07Rik	lincRNA	6.99384	6.56705	6.37906	5.12361	6.57505	-0.439312	0.0169266	0.0304497
4930565N06Rik	antisense	0.232881	0.356776	0.435632	0.190775	0.170432	-0.408327	0.43278	0.512839
4930570N19Rik	protein_coding	0.940472	1.15291	1.01693	1.0077	1.45303	-0.127501	0.667451	0.731452
4930577N17Rik	TEC	0.537475	0.590214	0.794024	0.856908	0.781139	0.254484	0.259724	0.334361
4930578C19Rik	protein_coding	0.0169285	0.00794773	0.91683	1.44059	1.31427	6.31811	7.34051e-43	3.07304e-41
4930579G18Rik	antisense	3.19484	3.02858	3.45386	3.35167	3.84964	-0.0793098	0.654982	0.720705
4930579G24Rik	protein_coding	0.886792	0.832677	2.13683	1.68846	1.84615	0.869162	0.000114115	0.000313434
4930581F22Rik	processed_transcript	0.517558	0.498024	0.763742	1.15494	1.08049	0.705024	0.00364254	0.00759364
4930597O21Rik	protein_coding	0.466178	0.43773	0.623558	0.417241	0.52276	-0.0695721	0.827147	0.866224
4930599N23Rik	antisense	0.405723	0.574788	0.891469	0.553944	0.505873	0.144658	0.699169	0.759351
4931403E22Rik	processed_transcript	1.92628	1.49688	1.79871	2.86185	2.5314	0.216484	0.448385	0.527804
4931406C07Rik	protein_coding	3.44233	3.19028	3.95548	4.15817	4.17491	0.035541	0.771549	0.821457
4931406P16Rik	protein_coding	3.97575	3.79579	11.8378	15.3987	16.7018	1.64034	2.83618e-21	3.65336e-20
4931414P19Rik	protein_coding	0.641528	0.591623	0.586508	0.786878	0.699124	-0.103773	0.642805	0.710016
4931422A03Rik	protein_coding	0.563667	0.798243	0.320603	0.425221	0.463987	-1.02441	0.000292562	0.000748333
4931428F04Rik	protein_coding	0.833799	0.951244	1.58757	1.32035	1.33653	0.397435	0.0482527	0.0775971
4931431C16Rik	processed_transcript	0.384387	0.36093	0.348188	0.487276	0.434954	-0.0821641	0.738277	0.79244
4931440P22Rik	transcribed_unprocessed_pseudogene	0.333764	0.244449	0.211832	0.313955	0.21658	-0.489369	0.0992564	0.146316
4932438A13Rik	protein_coding	1.30033	1.5699	1.38512	1.27853	1.26655	-0.398183	0.00584144	0.0117004
4932441J04Rik	antisense	5.00238	3.21987	4.69822	3.00698	3.76731	-0.368468	0.192867	0.25948
4932443L11Rik	processed_transcript	0.853758	0.826249	0.744641	0.822334	0.768777	-0.377626	0.0415647	0.0679844
4932702P03Rik	antisense	0.153036	0.137013	0.150586	0.134873	0.123719	-0.357437	0.192609	0.259224
4933404O12Rik	lincRNA	0.77276	0.603539	0.80978	0.945704	0.970755	0.131419	0.512596	0.589302
4933407K13Rik	processed_transcript	0.287821	0.272419	0.243564	0.314759	0.236572	-0.346504	0.136885	0.192787
4933408B17Rik	protein_coding	0.182494	0.211341	0.123546	0.263464	0.234962	-0.192291	0.604103	0.674798
4933408J17Rik	protein_coding	0.509675	0.45614	0.936739	1.03473	0.990464	0.763286	0.00057723	0.00140531
4933412A08Rik	pseudogene	1.03599	0.900328	1.42695	1.60354	1.43884	0.354324	0.0994035	0.146462
4933413G19Rik	protein_coding	0.0157915	0.0222418	0.347446	0.235104	0.341571	3.68667	7.72866e-12	5.01127e-11
4933421O10Rik	processed_transcript	0.384938	0.477111	0.498394	0.406377	0.475785	-0.176253	0.453208	0.532539
4933426M11Rik	protein_coding	9.8789	9.88779	24.5508	21.3906	23.0019	0.950538	2.69155e-11	1.65203e-10
4933427D14Rik	protein_coding	1.03204	0.976379	0.970137	1.20858	1.11655	-0.1403	0.373811	0.453853
4933427G23Rik	transcribed_processed_pseudogene	0.353238	0.259817	0.274012	0.266934	0.268329	-0.450826	0.0879992	0.131794
4933428G20Rik	protein_coding	2.15019	1.9507	2.43488	2.67821	2.59987	0.0576709	0.739515	0.793493
4933429H19Rik	antisense	0.550261	0.726148	0.566331	0.52334	0.528475	-0.515566	0.0611409	0.0956087
4933431E20Rik	processed_transcript	0.979245	0.956185	0.345432	0.299749	0.387459	-1.76208	6.00988e-22	8.06518e-21
4933431K23Rik	processed_transcript	0.409055	0.237325	0.551598	0.52888	0.47014	0.411387	0.167695	0.230013
4933434E20Rik	protein_coding	1.68151	1.97616	1.72773	2.06294	2.10851	-0.166434	0.239781	0.312341
4933439C10Rik	processed_transcript	0.593341	0.465516	0.620379	0.671001	0.643737	0.0166797	0.931334	0.948323
4933440N22Rik	protein_coding	2.22641	2.62385	2.78764	3.10559	3.65041	0.119357	0.58974	0.661681
5031420N21Rik	processed_transcript	0.375248	0.333805	0.610026	0.644875	0.713257	0.618008	0.00473657	0.00964468
5031425E22Rik	lincRNA	1.30757	1.64425	1.80113	1.97049	2.1003	0.136587	0.383319	0.463533
5031434O11Rik	lincRNA	0.392934	0.417405	0.194806	0.23905	0.208494	-1.18481	1.30232e-07	5.47136e-07
5031439G07Rik	protein_coding	2.90697	2.7817	3.15816	3.59945	3.41552	-0.0161927	0.886587	0.913202
5033417F24Rik	antisense	0.198825	0.26448	0.231347	0.190612	0.19199	-0.454698	0.152699	0.212165
5033430I15Rik	lincRNA	0.15543	0.13135	0.499813	0.473325	0.768445	1.73541	3.36534e-05	0.000100657
5330426P16Rik	lincRNA	0.737457	1.03125	0.841009	0.901729	0.892427	-0.279355	0.166294	0.228255
5330438D12Rik	pseudogene	0.0996352	0.118503	0.438436	0.341624	0.405367	1.57685	1.20579e-06	4.48707e-06
5330438I03Rik	antisense	1.21789	1.27063	1.30809	1.1306	1.18608	-0.310866	0.0919226	0.136959
5430403G16Rik	protein_coding	0.598348	0.607613	0.405074	0.365926	0.335541	-0.977172	9.34772e-06	3.06733e-05
5430405H02Rik	processed_transcript	0.726778	0.509113	1.24307	1.31675	1.54173	0.874984	0.000108485	0.000300111
5430416N02Rik	lincRNA	0.517553	0.553779	0.495687	0.583736	0.551676	-0.247262	0.205729	0.274104
5430416O09Rik	lincRNA	0.17759	0.180365	0.0797417	0.0809374	0.100791	-1.30635	2.07461e-06	7.47461e-06
5430427O19Rik	protein_coding	0.0433919	0.029632	0.113497	0.253602	0.170649	2.02154	3.54418e-05	0.000105607
5430435G22Rik	protein_coding	5.03463	5.14841	1.77249	1.95061	1.67248	-1.76901	8.05034e-44	3.5234e-42
5530601H04Rik	processed_transcript	0.717102	0.512728	0.407805	0.449665	0.52601	-0.686549	0.00143337	0.00322864
5730409E04Rik	protein_coding	3.14995	4.15043	3.45443	3.64981	4.14657	-0.231678	0.16573	0.227541
5730455P16Rik	protein_coding	2.48964	2.80296	2.3967	2.3223	2.31546	-0.442809	0.000628968	0.00151893
5730480H06Rik	processed_transcript	0.255975	0.128189	0.317702	0.271386	0.257064	0.289858	0.429501	0.509502
5730508B09Rik	protein_coding	0.535612	0.468242	1.68798	2.44975	2.28995	1.82156	4.56804e-12	3.04391e-11
5730559C18Rik	protein_coding	0.00595116	0.01397	1.59392	1.10751	1.44814	6.79747	3.31317e-54	2.30963e-52
5730596B20Rik	protein_coding	0.913912	0.750355	0.429657	0.46908	0.405864	-1.20255	1.73615e-08	8.06121e-08
5830415F09Rik	protein_coding	0.430291	0.575441	0.551707	0.476492	0.533855	-0.221863	0.372349	0.452184
5830416P10Rik	lincRNA	0.0581215	0.00642055	0.079563	0.0879194	0.0488606	0.894716	0.260642	0.335347
5830417I10Rik	unprocessed_pseudogene	0.825438	0.833478	0.915155	1.00547	1.07569	-0.00235161	0.987321	0.990343
5830428H23Rik	processed_transcript	1.2412	1.2788	0.499156	0.739776	0.687895	-1.24331	1.16162e-10	6.74808e-10
5830462I19Rik	protein_coding	1.40508	1.52073	1.67427	1.50774	1.58587	-0.149108	0.358549	0.438293
6030408B16Rik	lincRNA	1.27953	1.45587	2.9044	2.79123	2.70367	0.764619	1.68198e-05	5.28288e-05
6030419C18Rik	protein_coding	6.23645	6.70079	5.01977	3.96743	4.65191	-0.775971	1.6811e-06	6.146e-06
6030442K20Rik	processed_transcript	0.206561	0.269036	0.343959	0.356227	0.391201	0.339127	0.199465	0.267028
6030458C11Rik	protein_coding	2.06442	2.32683	2.11278	2.33514	2.40367	-0.213324	0.113937	0.164633
6230400D17Rik	lincRNA	1.62889	1.86938	1.45097	1.52132	1.64097	-0.456136	0.0141844	0.0260304
6230415J03Rik	lincRNA	0.607307	0.426922	0.450713	0.452738	0.426496	-0.489371	0.0375636	0.0620661
6330403A02Rik	protein_coding	2.90236	1.35626	0.363438	0.735774	0.715928	-2.09456	7.38366e-07	2.83037e-06
6330403K07Rik	lincRNA	0.465675	0.641932	0.704295	0.6705	0.788355	0.106754	0.676506	0.739271
6330403L08Rik	lincRNA	1.14519	0.866292	1.566	1.40114	1.53936	0.310683	0.09563	0.141702
6330408A02Rik	protein_coding	0.568976	0.459126	0.343919	0.379885	0.366933	-0.768416	7.86581e-06	2.60547e-05
6330409D20Rik	protein_coding	0.124127	0.135977	0.463927	0.797998	0.823038	2.13719	9.51603e-08	4.0814e-07
6330416G13Rik	protein_coding	0.473253	0.465367	1.28028	1.11966	1.27236	1.11365	8.5574e-09	4.12759e-08
6330418K02Rik	processed_transcript	1.19384	1.23516	0.879306	1.0398	0.990556	-0.5921	0.00453279	0.00925665
6330549D23Rik	transcribed_processed_pseudogene	0.66516	0.783943	1.06753	0.906472	1.14462	0.250031	0.238328	0.310685
6430548M08Rik	protein_coding	1.6719	1.66852	3.13228	4.2867	4.64646	0.99347	3.4153e-08	1.54254e-07
6430550D23Rik	protein_coding	0.284683	0.311863	0.286079	0.357211	0.350495	-0.117994	0.585899	0.65785
6430562O15Rik	lincRNA	0.208113	0.166101	0.222342	0.195409	0.263257	0.00798452	0.975274	0.981325
6530402F18Rik	processed_transcript	1.51833	1.60483	1.46451	2.10591	1.7438	-0.0892022	0.618919	0.688324
6720427I07Rik	lincRNA	0.405556	0.513787	0.463041	0.479199	0.422696	-0.284187	0.239004	0.311515
6820431F20Rik	transcribed_unprocessed_pseudogene	0.55321	0.475006	0.583304	0.610607	0.573617	-0.0712462	0.705418	0.76479
8030423F21Rik	lincRNA	0.940389	1.57087	0.0263798	0.0492233	0.0521762	-5.12108	4.54555e-37	1.42916e-35
8030451A03Rik	processed_transcript	0.0797927	0.102168	8.98981	6.91173	7.2371	6.13272	6.25551e-106	4.38056e-103
8030462N17Rik	protein_coding	1.75895	1.9323	2.05675	2.12852	2.22561	-0.0583832	0.675311	0.73828
8430408G22Rik	protein_coding	0.0561928	0.0211055	7.57032	12.2904	18.5096	8.06679	2.96108e-37	9.3865e-36
8430419L09Rik	protein_coding	0.684597	0.650043	0.607537	0.779083	0.760597	-0.169145	0.34791	0.427289
8430429K09Rik	processed_transcript	0.167688	0.162703	0.383139	0.419872	0.492249	1.11343	3.23828e-05	9.71548e-05
9030407P20Rik	lincRNA	0.220799	0.171783	0.400387	0.384224	0.443475	0.790554	0.00331795	0.00697475
9030617O03Rik	protein_coding	0.434186	0.470412	0.70093	0.797849	0.6734	0.410343	0.0385178	0.0634862
9030624J02Rik	protein_coding	2.45553	2.39096	2.79622	2.90773	3.11515	0.0088077	0.934935	0.951173
9130008F23Rik	protein_coding	0.445745	0.540887	0.359795	0.297007	0.227793	-1.00945	0.000758069	0.00180591
9130011E15Rik	protein_coding	1.91227	1.93961	2.56147	2.40132	2.52394	0.104952	0.471709	0.550994
9130019O22Rik	protein_coding	0.381862	0.534254	0.300525	0.34111	0.359887	-0.726649	0.00272794	0.00583216
9130019P16Rik	lincRNA	0.191574	0.224855	0.0652971	0.115239	0.110994	-1.3628	4.6129e-06	1.58136e-05
9130023H24Rik	protein_coding	0.810507	0.729984	1.17579	1.28168	1.2171	0.400668	0.0204323	0.0360078
9130221H12Rik	antisense	8.24165	8.43502	8.28503	8.95043	9.31073	-0.184265	0.106324	0.155014
9130401M01Rik	protein_coding	1.78282	1.84091	2.88577	2.85647	3.02906	0.420756	0.00311663	0.00659092
9130401M01Rik	protein_coding	2.72658	3.17015	3.5948	4.11255	4.10033	0.146415	0.346036	0.425393
9230104M06Rik	protein_coding	0.558106	0.587784	0.70205	0.760474	0.774883	0.110573	0.603	0.673858
9230110C19Rik	protein_coding	0.939144	0.811985	0.755392	0.635544	0.739856	-0.571956	0.0140359	0.0257886
9230112E08Rik	sense_overlapping	1.44458	1.53064	1.12899	1.00449	0.996495	-0.779814	8.87554e-06	2.9236e-05
9230114K14Rik	lincRNA	0.440389	0.393823	0.644781	0.567662	0.421201	0.119365	0.688681	0.750129
9230116N13Rik	lincRNA	0.0412603	0.0658621	0.111731	0.0893501	0.0988082	0.614196	0.101272	0.148803
9330020H09Rik	antisense	0.282733	0.375556	0.431831	0.447999	0.388879	0.0908542	0.728041	0.783528
9330104G04Rik	lincRNA	0.178862	0.292353	0.252265	0.407952	0.296812	0.167705	0.631519	0.699288
9330136K24Rik	lincRNA	0.17328	0.235643	0.252819	0.194091	0.212328	-0.172168	0.571367	0.644634
9330151L19Rik	protein_coding	0.779296	0.709897	1.03841	1.23184	1.213	0.371725	0.054911	0.087006
9330154J02Rik	processed_transcript	0.631481	0.49355	0.642493	0.580491	0.606251	-0.151629	0.48041	0.559087
9330159F19Rik	protein_coding	0.209919	1.44383	0.233154	0.273462	0.243245	-1.99102	0.00504685	0.0102345
9330160F10Rik	antisense	0.690569	0.532817	0.788237	1.04696	0.884974	0.29961	0.206535	0.274969
9330162012Rik	processed_transcript	0.258648	0.289987	0.140473	0.122785	0.128234	-1.34306	7.19313e-08	3.12867e-07
9330171B17Rik	protein_coding	0.428105	0.636469	0.434732	0.42008	0.462997	-0.54892	0.0374894	0.0619702
9430008C03Rik	processed_transcript	0.695153	0.638928	0.982807	0.875481	0.911776	0.201206	0.222378	0.292992
9430015G10Rik	protein_coding	0.965854	0.97465	1.10561	1.24757	1.40866	0.0988348	0.570334	0.643941
9430016H08Rik	protein_coding	0.479397	0.526049	0.719091	0.74426	0.726147	0.268527	0.0839798	0.126706
9430020K01Rik	protein_coding	14.2249	19.6033	14.3747	19.2572	20.0735	-0.191208	0.352572	0.431946
9430038I01Rik	protein_coding	0.236875	0.215167	0.237492	0.353705	0.316249	0.151232	0.549541	0.624077
9430060I03Rik	antisense	0.324296	0.362115	0.281847	0.332155	0.365623	-0.340447	0.207989	0.276517
9430069I07Rik	protein_coding	2.63723	3.83826	1.525	1.42775	1.73167	-1.32359	2.50277e-06	8.91921e-06
9430091E24Rik	processed_transcript	1.49102	1.18199	1.09628	1.24059	1.27455	-0.418737	0.0617935	0.0965509
9530026P05Rik	lincRNA	0.515074	0.694917	0.217936	0.240326	0.228266	-1.67035	9.41703e-14	7.17856e-13
9530027J09Rik	lincRNA	0.738424	1.01528	0.996831	1.16599	1.05259	0.0196359	0.933832	0.950553
9530052E02Rik	lincRNA	0.968813	0.654076	0.237145	0.341357	0.364927	-1.6327	7.72325e-08	3.35167e-07
9530068E07Rik	protein_coding	32.3834	31.5547	38.1594	35.9519	37.2155	-0.0527242	0.678934	0.741346
9530077C05Rik	protein_coding	0.707644	0.535439	0.23837	0.367298	0.445817	-1.09607	0.000526165	0.00129029
9530082P21Rik	lincRNA	2.48964	2.10222	3.70375	4.8702	4.55532	0.658828	3.67114e-05	0.000108974
9630013D21Rik	processed_transcript	0.0141385	0.0221262	0.247266	0.405041	0.236644	3.72565	1.19319e-12	8.31024e-12
9630033F20Rik	protein_coding	0.750356	0.887373	0.926723	0.968911	0.86791	-0.0986375	0.601537	0.672624
9830144P21Rik	processed_transcript	0.702758	0.864661	1.68156	1.77726	1.86031	0.907052	1.99485e-08	9.2e-08
9830147E19Rik	protein_coding	0.925036	1.12471	0.572044	0.716284	0.696269	-0.901435	1.26829e-06	4.71054e-06
9930012K11Rik	protein_coding	0.703719	0.725242	0.861797	1.18476	0.897201	0.189459	0.414149	0.494411
9930014A18Rik	processed_transcript	0.338558	0.34949	0.332766	0.63895	0.570182	0.303764	0.317616	0.395793
9930021J03Rik	protein_coding	2.71121	3.14416	2.08322	2.13294	2.08738	-0.747068	4.71814e-10	2.58124e-09
9930104L06Rik	processed_transcript	0.617074	0.527196	0.688035	0.661335	0.609674	-0.0764698	0.689947	0.751189
9930111J21Rik1	protein_coding	0.114966	0.150562	0.279063	0.618309	0.441719	1.47237	0.000271807	0.000699426
9930111J21Rik2	protein_coding	0.329259	0.38844	0.432234	0.948406	0.702732	0.6764	0.05174	0.0824747
a	protein_coding	2.7979	3.19777	5.81742	6.27997	6.11252	0.747804	1.91819e-06	6.95e-06
A130010J15Rik	protein_coding	0.272436	0.369504	0.620477	0.589511	0.532638	0.586507	0.0142746	0.0261741
A130014A01Rik	lincRNA	0.197584	0.179542	0.399128	0.375252	0.443131	0.833406	0.00185035	0.00408168
A130051J06Rik	protein_coding	0.48074	0.499199	0.650909	0.455461	0.567981	-0.0820243	0.755963	0.807766
A230005M16Rik	antisense	1.27392	1.09454	0.648229	1.14946	1.11918	-0.557058	0.0591913	0.0928995
A230020J21Rik	antisense	0.439618	0.379094	0.751631	0.722503	0.644558	0.518947	0.0406312	0.0666125
A230046K03Rik	protein_coding	4.38175	4.84363	4.62856	4.48725	4.53015	-0.28827	0.0138269	0.0254713
A230050P20Rik	protein_coding	2.2405	2.25841	4.57677	5.16155	4.9212	0.849596	5.43344e-12	3.59414e-11
A230056P14Rik	processed_transcript	1.55987	1.6832	1.23485	1.01304	1.14183	-0.79018	5.12442e-05	0.000149069
A230072C01Rik	processed_transcript	0.636691	0.676963	0.68141	0.735007	0.650971	-0.198798	0.378625	0.458794
A230072E10Rik	antisense	0.0829098	0.0934204	0.0761749	0.100993	0.0805175	-0.301455	0.28721	0.3641
A230083G16Rik	protein_coding	1.49319	2.033	0.745516	0.454716	0.472931	-1.92811	7e-09	3.41414e-08
A230087F16Rik	lincRNA	2.81576	2.46443	3.97423	5.18156	5.26832	0.592483	0.00039443	0.000988386
A230103J11Rik	processed_transcript	1.99305	2.21702	2.97356	2.73039	3.05781	0.202778	0.208032	0.27655
A2m	protein_coding	0.0317115	0.0238211	0.378378	0.184556	0.240072	2.9965	7e-09	3.42277e-08
A330009N23Rik	lincRNA	0.776244	1.19815	0.521908	1.47517	1.24037	-0.149506	0.750097	0.802444
A330023F24Rik	lincRNA	0.175754	0.163542	0.105852	0.176799	0.18225	-0.402357	0.162763	0.224126
A330033J07Rik	lincRNA	0.511805	0.705256	0.149056	0.240647	0.223359	-1.84146	9.24304e-11	5.42263e-10
A330035P11Rik	processed_transcript	0.110955	0.112866	0.168226	0.1752	0.164282	0.326592	0.263098	0.33814
A330074K22Rik	lincRNA	0.458055	0.675876	0.317145	0.237516	0.215985	-1.40958	7.92168e-06	2.62229e-05
A330076H08Rik	lincRNA	0.17022	0.175201	0.0498621	0.055381	0.0556327	-1.9481	7.55485e-12	4.91305e-11
A3galt2	protein_coding	0.140324	0.147262	0.0733437	0.0726172	0.0797063	-1.20211	6.87594e-05	0.000196496
A430005L14Rik	protein_coding	2.20327	2.13151	2.51826	2.98202	2.73356	0.0717566	0.673476	0.736692
A430018G15Rik	processed_transcript	0.311113	0.292128	0.219395	0.134511	0.120168	-1.20523	0.000810259	0.00191719
A430033K04Rik	protein_coding	0.326549	0.420714	0.436998	0.339186	0.37839	-0.22725	0.374175	0.454186
A430035B10Rik	processed_transcript	0.105447	0.148519	0.11402	0.156594	0.131238	-0.190734	0.509516	0.586798
A430046D13Rik	lincRNA	0.600504	0.717006	0.545809	0.682312	0.584158	-0.392577	0.0912868	0.136078
A430057M04Rik	processed_transcript	0.289833	0.235155	0.347659	0.388467	0.454314	0.325813	0.158668	0.21933
A430105I19Rik	protein_coding	2.96249	2.67695	7.03049	8.98592	9.67357	1.32923	4.06966e-16	3.7099e-15
A4galt	protein_coding	5.91952	6.57005	9.91471	9.66399	9.43016	0.362801	0.00340009	0.00713162
A530013C23Rik	lincRNA	0.320336	0.195862	0.0924611	0.0789818	0.0959148	-1.80211	8.77859e-09	4.22767e-08
A530016L24Rik	protein_coding	0.426904	0.258444	0.242425	0.311705	0.251677	-0.614659	0.0494829	0.0793683
A530017D24Rik	lincRNA	1.07624	0.728668	0.834054	0.950648	1.19021	-0.136205	0.607701	0.677883
A530020G20Rik	lincRNA	0.416012	0.533354	0.487445	0.603658	0.534587	-0.0784378	0.726546	0.782212
A530054K11Rik	protein_coding	0.922584	1.05287	0.730275	0.754967	0.719276	-0.695349	2.04103e-05	6.33188e-05
A530083I20Rik	lincRNA	0.357878	0.240028	0.145525	0.185571	0.190292	-1.04608	0.000335064	0.000849293
A530084C06Rik	protein_coding	0.0555293	0.0434506	0.877161	0.832982	0.832906	3.82278	4.01856e-35	1.14648e-33
A630001G21Rik	protein_coding	0.202236	0.138572	0.249771	0.480855	0.367346	0.833744	0.0269945	0.0463058
A630033H20Rik	protein_coding	0.153851	0.0802569	0.274854	0.41646	0.250906	1.15825	0.00455884	0.00930861
A630052C17Rik	processed_transcript	0.268828	0.290287	0.437921	0.523029	0.477642	0.509455	0.0383686	0.0632605
A630072M18Rik	antisense	0.837665	0.830244	0.729709	0.952194	0.928352	-0.209417	0.235617	0.307715
A730011C13Rik	processed_transcript	1.15981	1.30062	1.04316	1.04949	1.15706	-0.453971	0.0137683	0.0253726
A730015C16Rik	protein_coding	1.69701	1.61621	2.43105	2.68236	2.85598	0.411225	0.0266438	0.045766
A730017L22Rik	processed_transcript	0.546875	0.626843	0.464869	0.59347	0.513805	-0.432225	0.0246594	0.0427048
A730049H05Rik	protein_coding	0.297041	0.245444	0.318397	0.356467	0.309012	0.00792581	0.973208	0.980079
A730056A06Rik	lincRNA	0.0889636	0.17229	0.310546	0.203189	0.292079	0.761101	0.0504894	0.0807894
A730071L15Rik	protein_coding	0.339146	0.602473	0.589507	0.434207	0.488578	-0.172849	0.611684	0.681536
A730081D07Rik	processed_transcript	0.6483	0.34675	2.27084	2.61567	2.44701	2.02861	7.42092e-12	4.83411e-11
A730085K08Rik	processed_transcript	1.64011	1.9889	2.18456	2.11031	2.08513	-0.0399251	0.824219	0.863745
A830010M20Rik	protein_coding	0.363495	0.257509	0.185385	0.182294	0.188036	-1.01329	1.26337e-05	4.05235e-05
A830012C17Rik	processed_transcript	2.56061	6.76225	0.684673	0.535494	0.982171	-2.93617	6.74238e-10	3.64467e-09
A830073O21Rik	protein_coding	1.35257	1.119	0.897109	1.74653	1.39503	-0.150091	0.629374	0.697414
A830080D01Rik	protein_coding	1.3535	1.58791	0.823641	1.0518	0.930448	-0.922244	8.13381e-08	3.5229e-07
A830082K12Rik	antisense	0.197356	0.188681	0.296061	0.225831	0.324319	0.276498	0.268533	0.344207
A930001C03Rik	processed_transcript	0.0811034	0.145385	0.736239	0.798325	0.808787	2.5005	9.07569e-17	8.63087e-16
A930004D18Rik	protein_coding	0.420833	0.609192	0.938532	1.02049	1.01253	0.672183	0.00288838	0.00614449
A930005H10Rik	processed_transcript	0.211074	0.291461	0.472812	0.65118	0.671403	0.977275	0.000662523	0.00159432
A930012L18Rik	lincRNA	0.425897	0.588098	0.402809	0.724777	0.619305	-0.0722039	0.822364	0.862329
A930015D03Rik	antisense	0.626065	0.387738	1.03705	1.10877	1.10104	0.828378	0.00298828	0.00633688
A930018M24Rik	protein_coding	1.47812	1.45634	0.933722	0.831222	0.723708	-1.0899	2.43838e-06	8.70179e-06
A930024N18Rik	lincRNA	0.037443	0.0492213	0.408743	0.600526	0.642129	3.38003	9.84333e-20	1.13763e-18
A930035D04Rik	pseudogene	0.353974	0.639178	0.967759	1.01345	1.00964	0.725193	0.0282871	0.0483184
AA414768	processed_pseudogene	1.69554	1.92375	3.28814	2.74902	2.71967	0.42218	0.0501747	0.080361
AA415398	protein_coding	0.337987	0.377812	0.449454	0.435667	0.426871	0.0185763	0.934358	0.950774
AA465934	processed_transcript	0.228844	0.312551	0.580966	0.591302	0.594631	0.841855	0.0163432	0.0295104
AA467197	protein_coding	0.0861188	0.0808635	0.957807	1.19055	1.19748	3.45445	5.634e-22	7.58056e-21
AA474331	protein_coding	0.598833	0.605822	0.99062	0.886313	0.981906	0.392253	0.0363068	0.0602806
AA986860	protein_coding	0.296981	0.370537	0.375252	0.302839	0.452551	-0.0979805	0.720935	0.777521
AA987161	protein_coding	1.0663	1.17859	0.711559	0.894776	0.83784	-0.73175	1.57911e-05	4.9852e-05
Aaas	protein_coding	2.39673	2.14331	5.52579	5.11956	5.32142	0.96128	9.38608e-10	5e-09
Aacs	protein_coding	2.23256	1.94848	3.33783	2.87687	3.23413	0.323358	0.0405172	0.0664757
Aaed1	protein_coding	20.1102	21.3702	10.2674	12.5377	11.6778	-1.12132	2.333e-19	2.63699e-18
Aagab	protein_coding	3.53084	3.47045	4.13971	4.27396	3.83621	-0.0456875	0.737534	0.791809
Aak1	protein_coding	1.17275	1.37522	1.56514	1.25406	1.35408	-0.139236	0.424552	0.504732
Aamdc	protein_coding	2.15404	1.5234	1.50479	1.681	1.89766	-0.388318	0.0926727	0.137921
Aamp	protein_coding	9.93063	9.76693	13.1834	12.7828	13.5168	0.149577	0.1943	0.261111
Aar2	protein_coding	1.82698	1.94627	2.44733	2.58084	2.6518	0.170567	0.193848	0.260641
Aard	protein_coding	0.428232	0.41241	0.724769	2.08802	1.43351	1.47256	0.0022982	0.00497555
Aars	protein_coding	4.11199	3.72172	6.39094	5.34079	6.28032	0.34872	0.0213106	0.0374144
Aars2	protein_coding	1.45515	1.56985	1.47094	1.72105	1.78695	-0.136664	0.385431	0.465575
Aarsd1	protein_coding	2.63451	2.3234	3.42007	3.3851	3.1858	0.15821	0.279695	0.356148
Aasdh	protein_coding	0.522958	0.431323	0.382741	0.460707	0.482236	-0.380519	0.0586646	0.0921762
Aasdhppt	protein_coding	2.3217	2.66931	2.37947	2.43704	2.60259	-0.282982	0.0490432	0.0787205
Aass	protein_coding	0.387963	0.262287	0.0492461	0.0945162	0.0839166	-2.35294	1.44887e-11	9.14805e-11
Aatf	protein_coding	2.26057	2.28255	2.81268	2.80462	2.84272	0.0430296	0.749294	0.801801
Aatk	protein_coding	0.670283	0.454552	1.06266	1.92219	1.90977	1.2586	0.00010498	0.000291356
AB124611	protein_coding	0.685382	0.211317	0.900288	2.08371	1.59628	1.48912	0.0120255	0.0224319
Abat	protein_coding	1.81786	1.99052	0.477192	0.670076	0.58328	-1.99231	4.94871e-32	1.20063e-30
Abca1	protein_coding	10.4247	12.6752	6.56975	7.10499	7.24052	-0.997809	3.04676e-13	2.23729e-12
Abca2	protein_coding	5.65027	5.3088	1.53775	1.82057	1.84245	-1.93102	9.37466e-58	7.9355e-56
Abca3	protein_coding	5.02727	4.86751	2.17984	3.77124	3.47909	-0.930414	4.67996e-05	0.000136967
Abca4	protein_coding	0.0525885	0.0681906	0.0254298	0.0635501	0.0580353	-0.571966	0.167317	0.229535
Abca5	protein_coding	1.769	1.99909	1.44767	1.07706	1.13446	-0.891328	2.388e-06	8.538e-06
Abca6	protein_coding	8.32942	8.72277	0.24842	0.469729	0.262805	-4.971	1.07726e-60	1.08472e-58
Abca7	protein_coding	2.53345	2.0699	3.19263	3.58031	3.25843	0.269591	0.0559176	0.0883646
Abca8a	protein_coding	111.392	125.217	5.70689	10.7351	7.85461	-4.14339	2.40525e-49	1.33293e-47
Abca8b	protein_coding	13.9844	16.1417	1.63776	2.38717	1.88655	-3.20522	1.58904e-65	2.0572e-63
Abca9	protein_coding	8.52235	11.7036	1.41404	2.00629	1.43442	-2.91289	1.10182e-37	3.59632e-36
Abcb10	protein_coding	2.79603	2.73843	3.61463	3.45847	3.54411	0.0865129	0.47256	0.551781
Abcb1a	protein_coding	0.845884	0.543044	1.4202	1.94042	2.26514	1.1576	4.0995e-05	0.000120874
Abcb1b	protein_coding	1.6534	1.93983	1.88959	1.58492	1.78552	-0.303096	0.0724858	0.111382
Abcb6	protein_coding	0.905576	0.863396	1.27093	1.07103	1.15373	0.130008	0.453899	0.533311
Abcb7	protein_coding	1.92366	1.82276	1.8868	2.05198	2.17189	-0.149299	0.223922	0.294722
Abcb8	protein_coding	1.33749	1.3263	1.43859	1.48033	1.61742	-0.0869427	0.531292	0.606617
Abcb9	protein_coding	0.509193	0.518761	0.385652	0.491033	0.422854	-0.514745	0.00762999	0.0148908
Abcc1	protein_coding	3.707	3.2806	2.56331	2.29464	2.41954	-0.793845	4.23701e-09	2.12002e-08
Abcc10	protein_coding	1.03041	0.912766	0.850033	0.944361	0.957864	-0.352296	0.0167855	0.0302383
Abcc3	protein_coding	0.0415861	0.0414888	1.22511	2.4695	1.86528	5.19588	2.65983e-34	7.25263e-33
Abcc4	protein_coding	0.744499	1.28648	1.03691	1.40301	1.30402	0.0258866	0.923972	0.942447
Abcc5	protein_coding	5.34019	5.17319	2.93579	3.69145	3.54524	-0.904062	5.53833e-12	3.65724e-11
Abcc9	protein_coding	33.2597	29.3538	2.31276	4.23881	3.01585	-3.56964	7.10183e-41	2.72845e-39
Abcd1	protein_coding	2.86145	2.70342	2.74731	3.81786	3.76327	0.0342891	0.837933	0.874969
Abcd2	protein_coding	1.77385	2.22667	2.04983	1.82238	1.7077	-0.370822	0.0362711	0.0602332
Abcd3	protein_coding	6.90956	7.72741	6.39274	6.35048	6.80163	-0.437009	0.00012528	0.000341544
Abcd4	protein_coding	2.76561	2.64086	4.00637	4.0881	4.31362	0.344068	0.00816934	0.0158251
Abce1	protein_coding	9.3403	10.663	14.6776	12.8256	14.0108	0.201421	0.158219	0.21888
Abcf1	protein_coding	6.70942	6.62791	9.2384	9.01725	9.606	0.208956	0.0651729	0.101389
Abcf2	protein_coding	5.9618	6.52198	11.2735	9.94608	10.8692	0.509388	0.000111872	0.000308484
Abcf3	protein_coding	3.87172	3.97163	4.2769	4.34428	4.60857	-0.100286	0.36901	0.448979
Abcg1	protein_coding	0.396989	0.482199	2.41634	6.29979	5.4695	3.14542	3.37088e-12	2.26974e-11
Abcg2	protein_coding	1.77286	1.71208	2.60094	2.82552	2.93865	0.408276	0.000836962	0.00197825
Abcg4	protein_coding	0.906594	0.944669	0.264548	0.273101	0.245889	-2.09249	1.18107e-29	2.47223e-28
Abhd1	processed_transcript	2.93049	2.82282	2.57964	3.06019	3.32415	-0.216234	0.191824	0.258354
Abhd10	protein_coding	0.993882	0.98945	0.922122	1.05615	1.01445	-0.260438	0.114956	0.16595
Abhd11	protein_coding	3.16971	3.1363	3.47259	3.62579	3.63868	-0.0863382	0.514015	0.59048
Abhd11os	antisense	1.41372	2.69453	1.23205	1.69922	1.5159	-0.740167	0.0286403	0.0488359
Abhd12	protein_coding	5.8956	6.4913	7.76322	9.69741	9.01958	0.240315	0.0657517	0.102196
Abhd13	protein_coding	2.76164	2.7083	3.36788	3.21454	3.43808	0.0195387	0.866014	0.897652
Abhd14a	protein_coding	3.25618	3.89678	2.16717	1.86269	2.18659	-1.05654	1.76753e-09	9.14696e-09
Abhd14b	protein_coding	5.43367	5.62146	2.85664	3.39087	3.56286	-1.02778	7.53893e-13	5.34245e-12
Abhd15	protein_coding	0.31713	0.38024	0.503703	0.749487	0.633189	0.579717	0.028316	0.0483525
Abhd16a	protein_coding	8.47082	8.53252	7.05154	9.4638	9.15837	-0.262972	0.0709195	0.109178
Abhd17a	protein_coding	8.35352	7.61914	13.5227	16.5124	16.9348	0.699453	3.13496e-07	1.264e-06
Abhd17b	protein_coding	3.20657	3.2075	4.96126	5.17797	5.84147	0.461421	0.000431103	0.00107399
Abhd17c	protein_coding	2.32977	2.47544	6.63057	5.71731	6.65434	1.12991	1.58333e-13	1.18584e-12
Abhd2	protein_coding	2.72654	2.6562	6.29348	6.48258	7.11863	1.03088	2.34345e-17	2.33829e-16
Abhd3	protein_coding	1.1696	1.48792	0.204337	0.357452	0.34392	-2.40154	1.86987e-16	1.74167e-15
Abhd4	protein_coding	13.3851	14.298	13.0909	12.1454	14.0099	-0.350353	0.00485123	0.0098586
Abhd5	protein_coding	3.83101	4.2621	5.3478	5.24049	5.26443	0.116554	0.330065	0.408892
Abhd6	protein_coding	0.549117	0.63162	0.522767	0.826815	0.710525	-0.0516219	0.847278	0.882149
Abhd8	protein_coding	5.45211	5.23846	5.50369	5.18864	5.74436	-0.233597	0.0688901	0.106419
Abi1	protein_coding	9.36199	9.18383	9.86186	11.7787	10.8326	-0.0470778	0.701048	0.760856
Abi2	protein_coding	2.11334	2.09507	2.39282	2.15755	2.27004	-0.156135	0.206329	0.274785
Abi3	protein_coding	1.50121	1.54018	4.95175	7.76049	7.52834	1.87419	1.2179e-17	1.23848e-16
Abi3bp	protein_coding	52.1187	55.4696	7.38165	10.9066	9.42761	-2.81454	1.11196e-53	7.54661e-52
Abl1	protein_coding	7.32	6.36719	4.96009	4.94327	4.84859	-0.745281	1.05917e-08	5.04094e-08
Abl2	protein_coding	1.80338	1.73969	2.61697	2.14846	2.45994	0.176065	0.224596	0.295485
Ablim1	protein_coding	19.359	21.4133	5.29083	7.76249	7.22466	-1.86627	1.89227e-24	3.00229e-23
Ablim2	protein_coding	0.090371	0.102617	0.0995953	0.0725344	0.105529	-0.335758	0.24832	0.321886
Ablim3	protein_coding	5.42679	4.58332	2.85818	3.97135	2.84749	-0.903714	2.65332e-06	9.423e-06
Abr	protein_coding	2.4629	2.13395	4.0911	4.45315	4.71063	0.672221	1.85946e-07	7.69661e-07
Abracl	protein_coding	7.80953	8.79611	17.6232	19.0555	19.5289	0.903807	3.92366e-12	2.62703e-11
Abt1	protein_coding	2.15411	2.19665	3.18515	3.13494	3.64124	0.339402	0.053649	0.0852255
Abtb1	protein_coding	2.734	2.62634	3.52041	4.53211	4.32751	0.351825	0.0319574	0.0538131
Abtb2	protein_coding	2.40368	1.93885	1.19883	1.25611	1.34095	-1.04896	3.09028e-12	2.08903e-11
AC055766.1	pseudogene	0.7261	0.968142	1.32721	1.48394	1.30132	0.423658	0.085629	0.128778
AC102815.1	pseudogene	8.41032	11.8803	11.7015	16.3212	14.2657	0.202837	0.328574	0.407536
AC102860.3	TEC	0.752472	0.52296	0.571586	0.48516	0.530938	-0.536852	0.0403205	0.0661672
AC107830.1	pseudogene	22.1779	21.4602	14.7712	17.1169	16.5717	-0.704026	6.75416e-10	3.64976e-09
AC115689.1	protein_coding	1.72529	2.60208	0.189119	0.241979	0.186452	-3.65147	1.9324e-32	4.80171e-31
AC118721.1	processed_pseudogene	0.417121	0.513519	0.572615	0.313641	0.393833	-0.394887	0.267879	0.34353
AC120402.1	pseudogene	0.984641	1.30644	2.72613	3.05644	2.91853	1.06868	3.27342e-07	1.315e-06
AC123072.1	protein_coding	10.7823	10.2216	6.89724	6.21265	6.27899	-0.967124	1.01541e-11	6.48834e-11
AC127554.1	pseudogene	1.37885	1.2178	1.01665	1.3858	1.42374	-0.294438	0.222597	0.293167
AC132393.1	pseudogene	3.12974	3.27305	3.92369	4.74023	4.56042	0.19123	0.196784	0.264003
AC148982.1	protein_coding	0.107559	0.0288559	0.468104	1.31019	0.700327	3.31395	1.84125e-06	6.69176e-06
AC153941.1	pseudogene	4.83604	2.98483	1.7271	2.30789	1.92925	-1.24747	3.21126e-07	1.29205e-06
Acaa1a	protein_coding	4.3414	3.66378	4.13378	4.5613	4.64185	-0.118704	0.354563	0.434144
Acaa1b	protein_coding	0.460295	0.510144	0.332047	0.439155	0.367237	-0.619166	0.0127514	0.023677
Acaa2	protein_coding	17.0792	20.7527	19.5381	17.0526	18.1754	-0.318	0.0327433	0.0549682
Acaca	protein_coding	1.17671	1.18657	1.20253	1.02383	1.09927	-0.359233	0.00874518	0.0168389
Acacb	protein_coding	1.08714	0.9847	0.707871	1.05203	1.06551	-0.41143	0.0402734	0.0660969
Acad10	protein_coding	0.353897	0.311676	0.227192	0.31712	0.299782	-0.510621	0.0253397	0.0437978
Acad11	protein_coding	0.608209	0.565145	0.650061	0.762088	0.745141	0.0239157	0.873109	0.902759
Acad12	protein_coding	0.204085	0.252731	0.130153	0.234186	0.217063	-0.506971	0.103153	0.151221
Acad8	protein_coding	2.5021	2.82265	3.02178	2.85915	3.24447	-0.0773345	0.563576	0.637525
Acad9	protein_coding	3.67851	3.86269	3.97116	4.0772	4.17478	-0.157502	0.153548	0.213153
Acadl	protein_coding	10.1752	10.1506	15.3279	14.996	15.8006	0.328393	0.00286347	0.00609402
Acadm	protein_coding	6.5906	6.68159	5.79087	6.49012	6.6869	-0.340125	0.00201758	0.00441769
Acads	protein_coding	2.81893	2.6898	5.06913	5.14004	4.89966	0.60237	9.16381e-06	3.01083e-05
Acadsb	protein_coding	13.879	15.4439	10.7981	10.9916	10.6704	-0.706478	5.59706e-09	2.76019e-08
Acadvl	protein_coding	13.2248	13.1166	13.1506	12.3779	13.0949	-0.301061	0.00951773	0.018163
Acap1	protein_coding	0.0941147	0.0598645	0.14644	0.180797	0.178241	0.865231	0.00412718	0.00849589
Acap2	protein_coding	12.1825	14.0584	9.96181	11.5197	11.2717	-0.53541	4.2173e-05	0.000124158
Acap3	protein_coding	5.96305	6.64334	6.00586	6.58243	6.9534	-0.222959	0.06098	0.0953668
Acat1	protein_coding	9.23265	8.79874	6.74591	7.41598	7.28444	-0.604407	2.6566e-08	1.21231e-07
Acat2	protein_coding	1.17568	0.978242	1.69429	1.4967	1.6276	0.308486	0.115036	0.166034
Acat3	protein_coding	2.25407	2.03351	4.1462	3.73869	4.65802	0.693778	3.34536e-05	0.000100153
Acbd3	protein_coding	5.09184	5.27133	5.6657	5.0822	5.33911	-0.217795	0.0860446	0.129315
Acbd4	protein_coding	7.82972	6.99687	3.65207	4.10102	4.01933	-1.18736	3.82619e-23	5.58415e-22
Acbd5	protein_coding	5.07651	5.2454	6.87226	8.31109	7.30896	0.268944	0.0325879	0.0547551
Acbd6	protein_coding	1.20721	1.21328	2.30924	2.30175	2.44845	0.689838	1.6e-08	7.4787e-08
Accs	protein_coding	0.651641	0.438954	0.596395	0.697424	0.655233	-0.0170156	0.938165	0.953514
Acd	protein_coding	4.89247	4.83775	6.42561	6.74122	7.23791	0.213364	0.104087	0.152299
Ace	protein_coding	55.5858	110.192	132.032	191.602	193.376	0.782818	0.0197182	0.034893
Ace3	protein_coding	0.0267493	0.0690717	0.271634	0.638095	0.661245	3.14651	1.35316e-07	5.67568e-07
Acer2	protein_coding	0.457199	0.169	12.2984	17.8191	20.5584	5.47547	2.56136e-23	3.78335e-22
Acer3	protein_coding	1.44353	1.39407	3.35421	4.75674	4.06054	1.24392	2.48964e-12	1.69864e-11
Ache	protein_coding	0.23705	0.150395	0.13554	0.0867125	0.121256	-1.02822	0.00285208	0.00607365
Acin1	protein_coding	7.43704	7.71963	7.00209	8.26369	8.07069	-0.233106	0.0572794	0.0902667
Ackr1	protein_coding	2.53897	2.16641	2.74588	2.50243	3.17399	-0.0154175	0.937883	0.953291
Ackr2	protein_coding	7.12167	6.16769	9.3572	19.1481	15.8718	0.876756	0.0033384	0.00701368
Ackr3	protein_coding	60.2582	43.7273	19.9456	31.1285	32.2949	-1.18068	2.15566e-06	7.75031e-06
Ackr4	protein_coding	0.204483	0.278802	0.237042	0.345	0.33973	0.0744593	0.78567	0.832923
Acly	protein_coding	9.26058	8.87459	9.3726	10.3182	10.4652	-0.121518	0.290081	0.367183
Acn9	protein_coding	0.302295	0.240179	0.336983	0.320625	0.330076	0.0114539	0.959525	0.970168
Aco1	protein_coding	5.58637	5.9661	5.61375	5.73754	5.86508	-0.278468	0.00945865	0.0180649
Aco2	protein_coding	12.3735	10.6252	15.1106	14.5763	16.025	0.136807	0.307495	0.385802
Acot1	protein_coding	1.61418	1.45326	0.867793	0.963843	0.924213	-1.00676	3.56739e-07	1.426e-06
Acot11	protein_coding	2.12025	1.7888	1.78388	1.5242	1.61145	-0.520458	0.00130199	0.00295674
Acot13	protein_coding	4.90328	5.50947	3.8021	3.95683	5.10322	-0.552214	0.00633283	0.0125742
Acot2	protein_coding	1.38888	1.13952	1.32365	1.25014	1.40624	-0.199603	0.309628	0.387815
Acot6	protein_coding	0.673094	0.742828	0.580691	0.422965	0.395039	-0.868185	0.00116664	0.00268057
Acot7	protein_coding	1.65202	1.55775	5.11419	5.14642	4.86245	1.38311	1.44506e-19	1.6503e-18
Acot8	protein_coding	1.7968	1.35251	1.60219	1.82391	2.24264	-0.00915943	0.968259	0.976307
Acot9	protein_coding	6.47474	6.72184	8.45574	8.79852	9.03736	0.139997	0.194861	0.261706
Acox1	protein_coding	5.15215	5.42878	6.93198	7.85668	7.91507	0.246068	0.0319162	0.0537555
Acox3	protein_coding	1.45616	1.24189	1.48587	2.05021	1.78925	0.124311	0.462966	0.542351
Acp1	protein_coding	1.44355	1.45474	2.13971	1.82622	2.07047	0.204911	0.220973	0.291415
Acp2	protein_coding	5.76277	5.37893	5.14972	5.84393	5.57903	-0.28195	0.0133406	0.0246558
Acp5	protein_coding	4.1967	5.48408	4.60826	6.52521	6.17888	-0.0188468	0.926296	0.944237
Acp6	protein_coding	1.04813	1.12043	1.70842	1.92492	1.92828	0.503586	0.000414032	0.00103347
Acpt	protein_coding	0.574584	0.90449	0.286019	0.365964	0.43734	-1.29603	2.97502e-05	8.98515e-05
Acrbp	protein_coding	0.61003	0.65342	0.260026	0.327201	0.324638	-1.32205	8.92129e-10	4.75411e-09
Acsbg1	protein_coding	0.230096	0.555569	0.500696	0.316985	0.431678	-0.181306	0.679142	0.741521
Acsf2	protein_coding	2.30406	2.35793	2.43539	2.78557	2.88316	-0.0576933	0.666647	0.730831
Acsf3	protein_coding	1.39601	1.06504	1.73226	1.78951	2.14647	0.347999	0.100612	0.148002
Acsl1	protein_coding	1.50789	1.09649	1.1593	1.37684	1.35011	-0.278521	0.117991	0.169458
Acsl3	protein_coding	1.83881	1.65958	2.0364	1.6975	1.86422	-0.17416	0.293458	0.370665
Acsl4	protein_coding	3.60858	2.65255	10.4526	7.04051	8.97461	1.22992	9.68111e-07	3.64574e-06
Acsl5	protein_coding	9.35003	10.086	13.5412	16.7459	15.9383	0.393842	0.00285691	0.00608259
Acsl6	protein_coding	0.0104576	0.00420833	0.476612	0.519649	0.448934	5.76086	7.90469e-61	8.01182e-59
Acsm3	protein_coding	0.258025	0.287355	0.309752	0.274101	0.278128	-0.194799	0.384535	0.464712
Acss1	protein_coding	0.355154	0.390746	0.358223	0.699177	0.584741	0.279605	0.381272	0.461316
Acss2	protein_coding	0.628115	0.552838	0.368743	0.382654	0.399659	-0.891122	1.66658e-08	7.76158e-08
Acss3	protein_coding	1.32498	2.48825	0.53445	0.440614	0.442616	-2.27687	3.11092e-13	2.28115e-12
Acta2	protein_coding	556.231	277.647	239.068	252.709	282.778	-0.963857	0.00144826	0.00325769
Actb	protein_coding	267.663	162.885	296.532	288.111	302	0.187589	0.433123	0.51313
Actc1	protein_coding	54.1262	21.8292	9.99531	19.5526	26.3838	-1.31072	0.00870502	0.01677
Actg1	protein_coding	147.818	95.5341	158.262	145.029	153.548	0.0551499	0.804436	0.847859
Actg2	protein_coding	46.1337	19.9418	24.3799	27.7182	33.486	-0.486607	0.17385	0.237357
Actl6a	protein_coding	1.6996	1.54221	4.04067	4.12357	4.27737	1.08621	4.04885e-17	3.94789e-16
Actn1	protein_coding	41.0903	23.0517	54.6116	55.1819	56.9125	0.522703	0.0475519	0.0766381
Actn4	protein_coding	32.1147	21.2515	46.0498	44.9773	48.5453	0.532181	0.0115129	0.021575
Actr10	protein_coding	4.32259	4.73298	5.65514	5.88781	6.22334	0.117496	0.288814	0.365774
Actr1a	protein_coding	15.3632	14.9125	24.5029	23.8375	23.8906	0.401455	0.000890925	0.00209679
Actr1b	protein_coding	9.03645	8.46874	14.4055	12.9643	13.8168	0.381911	0.00394827	0.00815923
Actr2	protein_coding	14.8437	15.5359	24.0461	24.1731	23.9625	0.395278	0.00126749	0.00288646
Actr3	protein_coding	14.3807	11.8367	29.191	29.3664	29.7479	0.897971	9.40494e-10	5e-09
Actr3b	protein_coding	0.637734	1.26949	0.582846	0.598446	0.69628	-0.87787	0.00957476	0.0182583
Actr5	protein_coding	0.997637	0.747413	0.871178	0.95284	1.10682	-0.107887	0.607611	0.677848
Actr6	protein_coding	1.25175	1.28148	1.28732	1.6236	1.63178	-0.0124269	0.950258	0.963263
Actr8	protein_coding	4.86535	4.67987	5.50538	5.70166	6.02868	-0.00207366	0.986248	0.989588
Acvr1	protein_coding	4.72587	4.6189	7.21204	5.92514	7.14513	0.265436	0.071043	0.109339
Acvr1b	protein_coding	4.03365	3.30225	6.86658	8.64323	8.04665	0.826667	8.8748e-08	3.81807e-07
Acvr2a	protein_coding	7.29031	6.7207	4.75206	4.14037	4.31991	-0.936587	5.88692e-12	3.87581e-11
Acvr2b	protein_coding	0.675596	0.626439	0.407345	0.548632	0.54147	-0.648824	0.00701848	0.0138077
Acvrl1	protein_coding	17.2187	17.8046	35.095	65.9994	60.2817	1.34164	1.61971e-06	5.93844e-06
Acy1	protein_coding	1.5776	1.39695	1.09421	1.02368	1.09914	-0.74086	1.98339e-05	6.16921e-05
Acy3	protein_coding	1.61304	1.81937	1.14861	1.30458	1.35245	-0.705597	0.000233006	0.000606983
Acyp1	protein_coding	1.00823	1.03735	0.807817	1.00167	1.05229	-0.369506	0.0954321	0.141422
Acyp2	protein_coding	5.17749	5.08691	4.22178	4.43189	4.33072	-0.514572	0.00111068	0.00256462
Ada	protein_coding	0.525054	0.506901	1.94624	1.71654	1.94233	1.58621	2.09619e-13	1.55708e-12
Adal	protein_coding	0.882952	0.996455	0.827324	1.05744	1.01129	-0.231675	0.179962	0.244326
Adam10	protein_coding	7.71368	8.10906	18.0675	17.7796	19.0548	0.940953	1.15781e-14	9.42771e-14
Adam11	protein_coding	0.966596	0.775149	0.417826	0.517993	0.59534	-1.04253	1.11024e-06	4.14651e-06
Adam12	protein_coding	0.0948826	0.299216	6.13407	3.44794	4.08527	4.27155	2.20753e-12	1.50951e-11
Adam15	protein_coding	8.70044	9.28065	15.3901	21.8061	21.0998	0.838251	2.10365e-06	7.57393e-06
Adam17	protein_coding	5.84009	6.44788	6.96202	7.69555	7.44931	-0.00722929	0.951614	0.96394
Adam19	protein_coding	3.10778	3.76054	13.4384	10.6621	11.0873	1.50774	5.63544e-15	4.73906e-14
Adam1a	protein_coding	0.431891	0.494664	0.108439	0.253731	0.194316	-1.58474	8.56041e-06	2.82523e-05
Adam22	protein_coding	0.422624	0.421849	0.0215198	0.0524472	0.0346123	-3.79996	1.0051e-29	2.12699e-28
Adam23	protein_coding	0.641861	0.944425	1.03453	0.690729	0.929059	-0.106696	0.678826	0.741334
Adam33	protein_coding	6.83102	4.38524	0.385686	0.810093	0.89717	-3.28695	1.28859e-17	1.30606e-16
Adam5	protein_coding	1.39133	1.78633	0.216255	0.384306	0.270529	-2.71578	3.04892e-21	3.90779e-20
Adam8	protein_coding	0.552393	0.254845	1.62663	2.46332	1.55397	1.94958	2.10782e-06	7.58538e-06
Adam9	protein_coding	21.927	24.4647	22.9388	21.4171	20.8346	-0.36077	0.00898588	0.01727
Adamts1	protein_coding	79.8497	59.3768	54.6987	66.0773	72.9648	-0.381871	0.0486584	0.0781843
Adamts10	protein_coding	28.8671	27.636	9.66424	14.0435	11.6461	-1.53391	1.01626e-18	1.10413e-17
Adamts12	protein_coding	2.93398	4.1536	8.84572	6.92755	7.03993	0.838045	0.000202498	0.000532098
Adamts14	protein_coding	0.581327	0.663585	4.43227	2.66894	3.61242	2.25667	1.63607e-15	1.43866e-14
Adamts15	protein_coding	6.65548	9.19337	10.4439	8.98252	11.1454	0.0950737	0.618106	0.687548
Adamts17	protein_coding	0.590938	0.61075	1.09217	1.3469	1.58666	0.885684	3.13936e-06	1.10422e-05
Adamts19	protein_coding	0.799814	0.756967	0.300813	0.431716	0.384935	-1.33091	3.65309e-10	2e-09
Adamts2	protein_coding	51.5984	75.145	32.033	35.9401	28.7641	-1.24161	5.17464e-09	2.56336e-08
Adamts20	protein_coding	0.11688	0.136025	0.0376127	0.0345347	0.0292488	-2.16981	2.5663e-15	2.21866e-14
Adamts3	protein_coding	0.48898	0.582546	1.19885	0.616035	0.868947	0.478466	0.149761	0.20844
Adamts4	protein_coding	3.78393	1.91383	12.6703	8.76134	9.42572	1.58837	1.05699e-05	3.43545e-05
Adamts5	protein_coding	18.9439	23.7676	3.79203	3.48337	3.36407	-2.85616	8.84751e-67	1.21701e-64
Adamts6	protein_coding	1.46189	1.49669	1.13315	1.02464	1.09136	-0.718574	1.84191e-06	6.6925e-06
Adamts7	protein_coding	0.912369	1.10462	3.76263	2.95311	3.38926	1.47339	3.48757e-15	2.98331e-14
Adamts8	protein_coding	4.54903	3.64142	3.03454	4.16688	3.84397	-0.426031	0.0147387	0.0269353
Adamts9	protein_coding	0.834736	0.791569	2.61942	3.12929	2.81864	1.5423	3.50147e-32	8.59299e-31
Adamtsl1	protein_coding	4.10268	5.0281	0.556922	0.810511	0.76207	-2.95698	1.25295e-56	9.89893e-55
Adamtsl2	protein_coding	8.82187	10.1173	6.72055	9.16377	8.29498	-0.504608	0.00163842	0.00365026
Adamtsl3	protein_coding	12.9391	10.4121	1.83329	1.65403	1.5759	-3.05711	1.65516e-72	3.10968e-70
Adamtsl4	protein_coding	18.9927	17.7508	3.55535	4.15139	3.80694	-2.52868	1.7388e-91	8.11756e-89
Adamtsl5	protein_coding	13.997	12.5127	4.89926	6.13366	6.27007	-1.47277	5.04147e-25	8.21893e-24
Adap1	protein_coding	1.58066	1.33794	0.550553	1.31462	1.23168	-0.778295	0.0375984	0.062117
Adap2	protein_coding	0.605435	0.903353	1.62124	2.18888	1.71704	1.01677	0.000172196	0.000457545
Adap2os	antisense	0.195494	0.395369	0.725363	0.966779	0.511143	1.04127	0.0192465	0.0341524
Adar	protein_coding	1.99696	2.0083	3.60881	4.36878	3.83051	0.705058	3.43199e-08	1.55e-07
Adarb1	protein_coding	4.58314	5.34355	2.9644	3.73731	3.33951	-0.838883	5e-09	2.49499e-08
Adat1	protein_coding	0.326547	0.309781	0.210812	0.266546	0.325075	-0.520908	0.0381682	0.0629706
Adat2	protein_coding	1.3732	1.32733	1.8627	1.65358	1.83301	0.131501	0.504376	0.58188
Adat3	protein_coding	4.72758	4.52095	5.00353	4.56072	4.98167	-0.199979	0.0942216	0.139884
Adck1	protein_coding	1.6077	1.58119	2.00578	2.05984	2.20409	0.12057	0.444195	0.523827
Adck2	protein_coding	1.9275	1.79969	1.9096	1.91131	2.13432	-0.178803	0.195404	0.26232
Adck3	protein_coding	1.22271	0.754013	0.736365	0.850163	0.821345	-0.570418	0.0204973	0.0360975
Adck4	protein_coding	2.96622	3.04796	4.37297	3.76214	4.11805	0.174005	0.226924	0.298115
Adck5	protein_coding	1.44564	1.17616	1.23424	1.35859	1.48128	-0.219226	0.220173	0.290436
Adcy1	protein_coding	0.0626894	0.0310979	0.456429	0.28816	0.534532	2.91509	5.48993e-11	3.28458e-10
Adcy2	protein_coding	1.96936	2.88935	5.2883	4.67642	4.74331	0.746748	0.000234132	0.000609606
Adcy3	protein_coding	4.73751	3.5044	4.26187	4.0067	4.4437	-0.22898	0.168934	0.231507
Adcy4	protein_coding	0.791181	0.818382	5.30607	8.84434	8.45859	2.9507	1.39136e-29	2.90452e-28
Adcy5	protein_coding	14.5947	7.1825	1.69921	2.61899	3.17579	-2.40319	1.07555e-10	6.28126e-10
Adcy6	protein_coding	9.15132	9.46417	8.54815	8.71642	9.06968	-0.353711	0.00163186	0.00363933
Adcy7	protein_coding	13.7947	13.3505	10.7905	13.0719	12.4783	-0.435171	0.000653161	0.00157326
Adcy8	protein_coding	0.120666	0.132646	0.102111	0.0955992	0.0795732	-0.723284	0.00997008	0.0189497
Adcy9	protein_coding	2.3652	2.38676	1.62291	1.69895	1.83153	-0.737929	1.28269e-09	6.72376e-09
Adcyap1r1	protein_coding	3.19941	3.39392	0.396815	0.660471	0.448901	-2.98382	2.72633e-38	9.21092e-37
Add1	protein_coding	26.0115	25.2678	18.6173	20.3486	20.4183	-0.643278	9.22482e-08	3.96091e-07
Add2	protein_coding	0.00474757	0.00445786	0.666915	0.938141	0.729835	7.00507	9.35395e-39	3.26034e-37
Add3	protein_coding	35.65	34.9924	8.29138	12.8694	11.2341	-1.98371	4.49114e-25	7.37639e-24
Adh1	protein_coding	32.9401	41.5077	6.21128	9.48104	7.6011	-2.53302	1.4476e-34	4.02558e-33
Adh5	protein_coding	4.90047	5.39067	7.08157	8.085	8.11439	0.322348	0.00650591	0.0128864
Adh7	protein_coding	0.725238	0.759397	0.159939	0.2796	0.203726	-2.05316	8.20812e-14	6.28188e-13
Adhfe1	protein_coding	1.27714	1.39048	0.364672	0.471903	0.438821	-1.91655	6.62927e-24	1.01119e-22
Adi1	protein_coding	6.57807	6.75894	4.08526	4.56842	4.96636	-0.825289	1.87308e-10	1.06522e-09
Adipor1	protein_coding	5.95916	6.04935	9.97595	10.9673	10.985	0.555837	1.09741e-06	4.10656e-06
Adipor2	protein_coding	4.32236	4.28652	6.31351	7.67387	7.84337	0.485703	0.000189463	0.000500147
Adk	protein_coding	13.1915	12.5505	11.3812	9.55146	11.1665	-0.534428	0.000108303	0.000299661
Adm	protein_coding	24.1113	23.7046	5.34663	5.64312	5.4741	-2.39191	1.39214e-109	1.26161e-106
Adnp	protein_coding	8.1384	8.78282	8.89218	9.1379	9.34913	-0.159769	0.161987	0.223218
Adnp2	protein_coding	2.55	2.35832	2.25041	2.14756	2.18672	-0.429409	0.000788958	0.0018711
Ado	protein_coding	2.74921	2.87558	2.96097	2.85948	3.1818	-0.176049	0.147145	0.2053
Adora1	protein_coding	0.0896017	0.0624994	0.242637	0.18364	0.217541	1.22772	6.71643e-05	0.00019233
Adora2a	protein_coding	0.625219	0.455387	8.22301	10.4352	9.5107	3.84954	4.67809e-80	1.10878e-77
Adora2b	protein_coding	0.954864	0.534943	0.665443	0.901397	0.595066	-0.313908	0.369973	0.449973
Adpgk	protein_coding	4.09425	3.56297	6.34095	6.56771	6.50623	0.488503	0.000157071	0.000420568
Adprh	protein_coding	16.0842	15.3837	15.6606	17.4976	18.1319	-0.150678	0.178133	0.242367
Adprhl2	protein_coding	3.24845	3.70182	3.89813	4.0525	4.55672	-0.0079643	0.954633	0.966109
Adprm	protein_coding	1.81973	1.9126	1.41317	1.77371	1.4983	-0.525101	0.00473769	0.00964569
Adra1a	protein_coding	0.536485	0.623279	0.243155	0.24983	0.237422	-1.52024	6.49657e-17	6.24757e-16
Adra1b	protein_coding	1.40987	1.57874	0.344586	0.361491	0.280739	-2.44875	1.32151e-30	2.97215e-29
Adra1d	protein_coding	4.95827	2.62798	0.507989	0.685851	0.69258	-2.86332	5.67972e-18	5.90032e-17
Adrb1	protein_coding	0.0891599	0.0558127	1.60457	3.64033	3.63207	5.06504	3.9001e-21	4.96981e-20
Adrb2	protein_coding	1.04323	1.18067	3.96974	7.34031	6.95951	2.17564	9.30651e-13	6.54685e-12
Adrb3	protein_coding	0.312218	0.273941	0.264209	0.467601	0.296544	-0.0398528	0.904042	0.927028
Adrbk1	protein_coding	5.6411	5.57335	7.23473	9.50005	9.16535	0.35033	0.0142677	0.0261645
Adrbk2	protein_coding	0.618506	0.585017	0.508063	1.36147	0.997599	0.388388	0.329618	0.408437
Adrm1	protein_coding	2.95717	2.96703	6.07338	5.84169	5.98313	0.741808	1.10408e-10	6.43807e-10
Adsl	protein_coding	2.29645	2.2891	2.32801	2.51568	2.65321	-0.145842	0.233191	0.30497
Adss	protein_coding	3.63447	3.54772	4.71576	4.74435	4.57251	0.113078	0.31849	0.396608
Adssl1	protein_coding	0.771647	0.395892	1.23867	1.31894	1.32739	0.881187	0.00558391	0.0112232
Aebp1	protein_coding	259.365	314.575	70.6568	69.3207	69.1858	-2.30874	1.27729e-50	7.74722e-49
Aebp2	protein_coding	3.33426	2.79816	5.24909	4.7216	5.06116	0.440772	0.00240177	0.00517941
Aen	protein_coding	1.24218	1.36689	2.57175	2.39849	2.54884	0.673302	6.68434e-07	2.57447e-06
Aes	protein_coding	47.3851	51.8023	47.325	56.9066	55.4627	-0.16886	0.193924	0.260698
AF251705	protein_coding	0.359863	0.152601	0.864468	3.11874	2.12532	2.70605	6.1189e-05	0.000176103
AF357399	snoRNA	5.29015	3.31155	1.39275	2.06844	1.63466	-1.5892	1.03619e-05	3.3714e-05
Afap1	protein_coding	5.47491	4.93407	4.47168	4.14732	4.25215	-0.546353	2.2694e-05	6.99808e-05
Afap1l1	protein_coding	0.607628	0.264492	13.3895	26.6026	25.0706	5.35612	3.88008e-23	5.6553e-22
Afap1l2	protein_coding	1.75355	1.97983	3.93169	3.75003	4.0086	0.792877	3.31872e-10	1.84512e-09
Aff1	protein_coding	3.76927	3.78628	5.81617	4.97119	5.41465	0.248808	0.0747841	0.114428
Aff2	protein_coding	0.434101	0.86115	0.275945	0.195845	0.210968	-1.77199	7.80246e-07	2.97979e-06
Aff3	protein_coding	7.10682	5.29285	1.42302	2.98434	2.2294	-1.7637	1.21537e-08	5.75593e-08
Aff4	protein_coding	8.01354	8.51924	6.7776	5.94165	6.2883	-0.650342	2.76292e-06	9.78295e-06
Afg3l1	protein_coding	3.70155	3.38505	5.15038	4.77603	4.91086	0.21329	0.0876336	0.131331
Afg3l2	protein_coding	5.60146	5.24161	6.94572	6.47693	6.99313	0.0594065	0.619862	0.689104
Afmid	protein_coding	0.615093	0.495049	0.584248	0.597474	0.591526	-0.177223	0.391354	0.471436
Aftph	protein_coding	2.78211	2.78768	2.65421	3.30303	3.32131	-0.120281	0.349006	0.428352
Aga	protein_coding	6.77468	8.71169	6.08277	6.27081	6.20918	-0.59236	0.00017513	0.00046486
Agap1	protein_coding	2.51311	3.16067	1.93582	2.07135	1.96889	-0.778548	3.68941e-08	1.65803e-07
Agap2	protein_coding	0.273428	0.16787	0.171313	0.28645	0.188883	-0.301147	0.392706	0.472695
Agap3	protein_coding	7.5078	7.41383	7.76391	8.57099	8.9779	-0.0929585	0.397712	0.477602
Agbl2	protein_coding	0.102447	0.0815565	0.154541	0.182364	0.166882	0.602026	0.0173919	0.031192
Agbl3	protein_coding	0.180542	0.164501	0.235395	0.203629	0.242779	0.12773	0.538389	0.613129
Agbl5	protein_coding	0.747551	0.727565	1.16392	1.3443	1.45182	0.568552	0.000164517	0.000438579
Ager	protein_coding	0.712269	0.246743	0.73734	0.715998	0.918829	0.450254	0.328459	0.407427
Agfg1	protein_coding	4.6248	4.57148	7.56572	10.6623	10.4355	0.781279	6.13274e-06	2.06426e-05
Agfg2	protein_coding	2.51223	2.72465	1.69745	1.69746	1.75115	-0.879393	2.87098e-11	1.75587e-10
Aggf1	protein_coding	5.44351	5.60403	6.57585	6.5191	6.94355	0.00485961	0.963879	0.973105
Agk	protein_coding	3.1142	2.96165	2.45515	2.51275	2.81182	-0.498441	0.000595042	0.00144388
Agl	protein_coding	1.48541	1.43604	1.50664	1.42406	1.5693	-0.230753	0.0452572	0.0733311
Agmo	protein_coding	1.76967	2.18607	0.945194	0.924897	0.855558	-1.38965	8.94877e-18	9.17875e-17
Ago1	protein_coding	5.38982	5.60897	5.00403	5.26687	4.98792	-0.381216	0.000867076	0.00204504
Ago2	protein_coding	4.56066	4.90238	4.62212	3.96615	4.26865	-0.4093	0.00372348	0.00774665
Ago3	protein_coding	1.1146	1.21947	0.860008	0.835331	0.816147	-0.747248	5.99456e-10	3.24955e-09
Ago4	protein_coding	0.959354	1.12101	0.773952	1.01423	0.780629	-0.549357	0.00354276	0.00740667
Agpat1	protein_coding	5.23024	5.47167	6.44694	6.75165	7.05921	0.0658903	0.542832	0.617505
Agpat2	protein_coding	2.05052	1.96455	3.28222	2.96344	3.20029	0.380668	0.0172138	0.030905
Agpat3	protein_coding	4.05202	5.28039	5.54951	5.44189	5.46915	-0.0339627	0.823903	0.863473
Agpat4	protein_coding	5.79998	5.11661	9.10651	8.99264	8.7789	0.446867	0.000362809	0.000914502
Agpat5	protein_coding	0.902427	0.907975	0.941503	0.963915	1.06532	-0.140576	0.262626	0.337619
Agpat6	protein_coding	6.82236	7.33679	9.5544	9.01014	9.71971	0.144874	0.223805	0.29462
Agpat9	protein_coding	0.22411	0.246169	0.472335	0.620954	0.640239	1.02471	4.02888e-05	0.000118929
Agps	protein_coding	2.14593	2.31317	3.0439	3.14379	3.11994	0.207784	0.0586757	0.0921841
Agrn	protein_coding	9.46394	7.6717	11.4414	15.0802	13.9786	0.383311	0.0262205	0.0451093
Agt	protein_coding	0.195725	0.514586	0.781768	0.927164	0.810419	0.968455	0.0186458	0.0331958
Agtpbp1	protein_coding	1.34459	1.45002	1.21304	1.2528	1.29191	-0.427134	0.000104606	0.000290424
Agtr1a	protein_coding	1.09233	1.08766	0.294578	0.519882	0.445094	-1.64297	1e-09	5.51544e-09
Agtr2	protein_coding	0.645567	0.556006	0.0226056	0.0210904	0.0447112	-4.60583	2.87541e-42	1.16883e-40
Agtrap	protein_coding	5.16705	5.35069	5.14763	5.94767	6.08725	-0.147596	0.195043	0.261905
Ahctf1	protein_coding	3.06792	3.22296	2.30762	2.14577	2.27384	-0.756167	2.76214e-10	1.54403e-09
Ahcy	protein_coding	1.31971	1.12022	1.85386	1.21817	1.52106	0.0622446	0.809169	0.851914
Ahcyl1	protein_coding	8.57842	9.43726	8.92103	7.98352	8.45157	-0.358909	0.00740025	0.0144901
Ahcyl2	protein_coding	0.713417	0.749379	0.820761	0.983271	0.967579	0.0665265	0.621925	0.690649
Ahdc1	protein_coding	3.89561	3.19674	2.98786	3.00185	3.28442	-0.467918	0.000531153	0.00130156
Ahi1	protein_coding	1.66327	1.61911	1.92672	1.4542	1.5477	-0.263788	0.169868	0.232621
Ahnak	protein_coding	44.9421	59.829	23.2938	16.9809	18.564	-1.68016	1.33756e-13	1.00765e-12
Ahnak2	protein_coding	3.99906	3.86893	2.08766	1.53926	1.76842	-1.3942	4.37167e-15	3.71279e-14
Ahr	protein_coding	1.27602	1.28841	8.31721	8.66608	9.58627	2.51755	1.42417e-82	3.98924e-80
Ahsa1	protein_coding	18.5155	17.5507	21.7592	20.5908	21.7902	-0.0228133	0.843853	0.879674
Ahsa2	protein_coding	4.61398	4.50117	5.78762	5.81359	6.43948	0.1301	0.243466	0.31656
Ahsg	protein_coding	1.27538	2.76285	1.20674	1.8213	1.52827	-0.681557	0.067683	0.104845
AI115009	lincRNA	0.0239683	0.0375095	0.317764	0.264927	0.345624	3.01883	3.95496e-11	2.39129e-10
AI314180	protein_coding	3.15838	3.88656	3.81474	3.47704	3.66428	-0.215022	0.142774	0.199816
AI413582	protein_coding	1.58818	2.05794	2.41019	2.47196	2.46192	0.15525	0.432046	0.512126
AI429214	protein_coding	0.612772	0.866619	0.825836	0.972704	0.812322	-0.034606	0.890328	0.916198
AI464131	protein_coding	3.83069	4.60265	1.77812	1.30043	1.42607	-1.7544	1.53056e-18	1.64319e-17
AI467606	protein_coding	0.0926259	0.036239	0.222086	0.417883	0.471062	2.24721	1.34636e-05	4.30064e-05
AI480526	lincRNA	0.683265	0.841692	1.14314	1.42321	1.34861	0.504211	0.00597268	0.0119252
AI504432	lincRNA	0.351031	0.254698	0.477087	0.705457	0.373889	0.509198	0.146183	0.204087
AI507597	antisense	0.51726	0.559284	0.557101	0.859197	0.787059	0.18168	0.539076	0.613776
AI593442	protein_coding	0.152977	0.084204	0.0624954	0.0642562	0.0652002	-1.15285	0.000817219	0.00193307
AI597479	protein_coding	2.56509	3.05191	2.48956	2.94431	2.77217	-0.307948	0.0354815	0.0590502
AI606181	protein_coding	0.667274	0.432621	0.582596	0.67376	0.814116	0.0564369	0.840713	0.877271
AI607873	protein_coding	4.71769	5.93169	0.748775	1.58046	0.962864	-2.55066	2.99614e-15	2.57151e-14
AI661453	protein_coding	0.0439364	0.0385049	0.161115	0.0951454	0.0905092	1.21581	0.00530548	0.0107139
AI662270	lincRNA	0.139177	0.130684	0.622533	1.66842	0.906195	2.70009	6.53483e-07	2.52383e-06
AI837181	protein_coding	7.53207	7.74514	9.08567	9.39501	10.0815	0.0478383	0.680231	0.742341
AI838599	lincRNA	0.945846	0.445702	0.369191	0.642441	0.485314	-0.752596	0.058064	0.0913349
AI846148	protein_coding	2.49355	2.76947	2.85025	3.03175	3.17332	-0.0721274	0.583355	0.655423
AI854703	lincRNA	0.228048	0.214132	0.0512608	0.0530496	0.0605576	-2.27047	9.61745e-16	8.58438e-15
AI987944	protein_coding	1.69633	1.85829	1.5903	1.56812	1.58021	-0.439273	0.0056401	0.0113287
Aida	protein_coding	6.87377	7.23126	5.39061	5.88681	5.64535	-0.591434	1.18263e-07	5.00127e-07
Aif1	protein_coding	0.657042	0.62602	0.523305	1.45815	1.1271	0.414232	0.350314	0.429659
Aif1l	protein_coding	2.32489	1.64847	1.91145	1.22286	1.55765	-0.609823	0.025625	0.0442279
Aifm1	protein_coding	2.21429	2.36032	3.74448	3.31214	3.86085	0.401045	0.00439171	0.00899358
Aifm2	protein_coding	2.53342	2.00766	2.41451	2.00139	2.32073	-0.283784	0.116915	0.168225
Aig1	protein_coding	1.15156	1.20076	1.67094	1.35368	1.40218	0.0613908	0.709921	0.768213
Aim1	protein_coding	0.119826	0.0768841	0.245051	0.667634	0.399574	1.87491	0.000164478	0.000438551
Aim2	protein_coding	0.0888238	0.0595739	0.178966	0.435078	0.34635	1.83223	0.000137535	0.000371991
Aimp1	protein_coding	9.11433	9.0907	15.2248	13.9425	14.2243	0.400391	0.00225029	0.00488143
Aimp2	protein_coding	3.49054	3.60529	4.89273	4.39722	5.4413	0.198779	0.21427	0.283449
Aip	protein_coding	10.1195	9.92543	10.7108	12.0929	12.0213	-0.0581375	0.592459	0.664296
Airn	antisense	1.47959	1.54453	0.559588	0.769138	0.641732	-1.4705	2.51639e-14	2.00038e-13
Ajuba	protein_coding	0.697503	0.722418	2.03189	2.11121	2.04753	1.26987	2.67329e-15	2.30727e-14
AK010878	protein_coding	0.67899	0.627747	1.43204	1.66831	1.70268	1.02308	3.55918e-06	1.23916e-05
Ak1	protein_coding	9.93586	10.4984	27.1136	21.8332	26.1628	1.02623	1.64865e-10	9.42802e-10
AK129341	protein_coding	0.158357	0.152506	0.237089	0.27478	0.319942	0.564156	0.0311167	0.0525582
AK157302	processed_pseudogene	1.1365	1.03158	1.1541	1.30747	1.19987	-0.0941301	0.744201	0.797632
AK157302	protein_coding	0.292401	0.274558	0.273486	0.348886	0.297211	-0.150612	0.581814	0.654137
Ak2	protein_coding	4.05422	4.0147	11.8791	9.84138	11.4319	1.1862	5.26118e-15	4.43644e-14
Ak3	protein_coding	16.9339	18.7749	17.6274	18.3072	18.4453	-0.247136	0.0362744	0.0602332
Ak4	protein_coding	0.439879	0.27835	0.501715	0.435731	0.4777	0.125977	0.641917	0.709271
Ak5	protein_coding	1.13575	0.604913	2.50776	2.17983	2.39617	1.17224	0.000105558	0.00029275
Ak6	protein_coding	2.7165	3.16833	7.27651	6.49206	6.87384	0.957767	8.24983e-11	4.85659e-10
Akap1	protein_coding	3.85913	3.2562	2.95171	3.07727	3.27305	-0.468205	0.000361026	0.000910751
Akap10	protein_coding	1.71725	1.80431	1.6125	1.73384	1.72916	-0.327059	0.00588168	0.0117695
Akap11	protein_coding	4.68117	5.0053	4.16362	3.59458	3.88345	-0.586544	1.66075e-05	5.22153e-05
Akap12	protein_coding	109.925	126.482	14.0863	26.4283	22.0955	-2.77792	4.63154e-25	7.59888e-24
Akap13	protein_coding	7.94205	8.06848	5.61114	5.86116	5.61746	-0.759441	1.57118e-10	9.00503e-10
Akap17b	protein_coding	0.50082	0.569869	0.555338	0.470813	0.487894	-0.3534	0.0766575	0.116942
Akap2	protein_coding	9.18066	8.3768	22.0909	21.7608	24.3457	1.10296	7.92022e-16	7.10652e-15
Akap5	protein_coding	0.1389	0.0468712	0.0936665	0.129247	0.114007	0.00539728	0.990857	0.993307
Akap6	protein_coding	1.19637	0.559647	0.395681	0.361347	0.432555	-1.41716	2.44981e-05	7.49887e-05
Akap7	protein_coding	1.37428	1.23321	1.32051	1.26674	1.41202	-0.237336	0.123816	0.176686
Akap8	protein_coding	8.17169	8.67025	8.19373	8.84149	8.83584	-0.235234	0.0301906	0.0511949
Akap8l	protein_coding	9.21853	8.80337	6.72024	9.14518	8.89064	-0.399435	0.00867926	0.0167287
Akap9	protein_coding	1.74957	2.09299	1.93135	1.86451	1.75729	-0.320643	0.0216679	0.0379957
Akip1	protein_coding	1.48578	1.81045	3.25367	4.22143	3.98652	0.941052	4.45981e-06	1.53229e-05
Akirin1	protein_coding	4.98326	4.59856	5.0052	5.87031	6.07776	-0.0328573	0.792322	0.838302
Akirin2	protein_coding	7.06013	7.7423	8.15639	9.19254	8.60203	-0.04435	0.71612	0.773671
Akna	protein_coding	2.13992	2.15165	2.13696	2.87194	2.34965	-0.0772955	0.621721	0.690572
Aknad1	protein_coding	0.144947	0.0783053	0.0134421	0.013437	0.0184064	-3.13959	1.16685e-13	8.82929e-13
Akr1a1	protein_coding	30.5617	31.8314	58.0354	58.1215	59.0267	0.635926	3.08383e-07	1.24468e-06
Akr1b10	protein_coding	0.749838	0.865349	1.01384	1.30402	1.08731	0.221642	0.266357	0.341901
Akr1b3	protein_coding	6.92427	5.09814	4.20269	4.55589	4.42115	-0.722127	7.80157e-06	2.58642e-05
Akr1b8	protein_coding	5.66822	5.74886	17.4317	15.8379	15.4247	1.24072	1.37386e-18	1.48219e-17
Akr1c13	protein_coding	0.137446	0.307755	0.57261	1.03746	0.988264	1.67688	0.000153133	0.000411005
Akr1c14	protein_coding	1.40454	0.734243	0.206525	0.404464	0.342432	-2.02204	4.51e-07	1.77822e-06
Akr1cl	protein_coding	0.172401	0.221347	0.00893215	0.0238099	0.0163078	-3.7941	8.73215e-23	1.2376e-21
Akr1e1	protein_coding	1.15887	1.09606	0.848728	0.915418	0.976612	-0.573066	0.000601484	0.00145745
Akr7a5	protein_coding	3.86411	3.31045	4.66037	4.66556	4.49669	0.0930344	0.53953	0.614157
Akt1	protein_coding	15.5026	17.115	24.3081	22.8945	24.1303	0.276138	0.0327844	0.0550313
Akt1s1	protein_coding	4.32068	4.36542	6.60797	6.75882	7.29727	0.395537	0.000356716	0.000900323
Akt2	protein_coding	7.94206	7.68752	6.77532	5.97334	6.44009	-0.55628	2.34137e-05	7.19696e-05
Akt2-ps	processed_pseudogene	1.10327	1.52514	1.26212	1.03005	1.1127	-0.480758	0.0560324	0.0885096
Akt3	protein_coding	8.13925	7.72634	8.56371	9.66173	9.08105	-0.0713049	0.544561	0.619122
Aktip	protein_coding	5.5825	5.72048	4.07496	4.54143	4.22074	-0.670279	5.4694e-09	2.7e-08
AL589742.1	pseudogene	2.33389	2.04537	3.81837	4.31705	4.18281	0.638693	0.00343218	0.00719111
AL591003.1	pseudogene	0.312467	0.293399	0.887697	1.04721	0.954032	1.39901	6.47379e-09	3.16318e-08
AL603913.1	pseudogene	1.33769	2.3283	0.165658	0.463664	0.201632	-2.95682	1.23394e-09	6.48588e-09
AL663030.1	pseudogene	4.8678	5.32786	4.70054	4.2036	5.25992	-0.381828	0.058862	0.0924304
AL772372.1	pseudogene	12.8322	7.04723	33.4652	39.9887	34.6491	1.58743	1.4088e-08	6.61906e-08
Alad	protein_coding	2.93558	2.91247	5.01525	5.12443	5.3729	0.552863	3.80373e-05	0.000112628
Alas1	protein_coding	3.60776	3.47794	4.0009	5.11313	5.32185	0.1692	0.242205	0.315047
Alas2	protein_coding	0.0862621	0.237209	0.229422	0.337746	0.242751	0.465572	0.302362	0.380447
Alcam	protein_coding	2.61849	2.54462	7.18612	5.11895	6.07639	0.982419	5.8125e-07	2.2613e-06
Aldh16a1	protein_coding	1.96261	1.92373	2.59717	2.50144	2.49983	0.114107	0.357566	0.437334
Aldh18a1	protein_coding	5.57148	5.71639	6.95214	6.10839	6.4644	-0.061604	0.632588	0.70032
Aldh1a1	protein_coding	18.8292	36.0579	37.7813	33.1416	31.2639	0.0479676	0.870666	0.901019
Aldh1a2	protein_coding	18.2785	19.0789	4.15059	4.46985	3.65255	-2.45787	1.57483e-70	2.63716e-68
Aldh1a3	protein_coding	11.2634	16.1684	2.05835	2.22586	1.99056	-2.98052	2.63415e-56	2.009e-54
Aldh1l1	protein_coding	0.34791	0.348252	0.908237	0.590821	0.699793	0.8087	0.00393602	0.00813718
Aldh1l2	protein_coding	0.712592	0.858162	2.50395	1.64172	1.79477	1.07203	3.36769e-05	0.000100704
Aldh2	protein_coding	42.8128	35.9877	13.4379	19.935	18.1866	-1.47118	2.27964e-14	1.81594e-13
Aldh3a1	protein_coding	3.5068	1.39586	0.316111	0.325018	0.329793	-3.18854	1.28943e-13	9.73297e-13
Aldh3a2	protein_coding	6.27288	6.51127	5.08975	5.46859	5.68263	-0.509634	2.5286e-06	9.005e-06
Aldh3b1	protein_coding	0.83695	0.919327	1.97777	3.15787	2.49469	1.26169	1.06491e-06	3.99366e-06
Aldh4a1	protein_coding	1.22833	1.05702	1.18248	1.446	1.59236	0.0282294	0.874381	0.903832
Aldh5a1	protein_coding	0.931022	1.01211	0.692431	0.718787	0.688827	-0.741602	1.87523e-06	6.79919e-06
Aldh6a1	protein_coding	10.2636	10.6281	3.38038	4.27841	4.18867	-1.67428	2.64987e-39	9.47188e-38
Aldh7a1	protein_coding	5.83693	6.26984	3.6332	3.58054	3.70969	-1.00211	4.26361e-20	5.07613e-19
Aldh9a1	protein_coding	3.11219	3.25108	4.58942	4.57655	4.88273	0.288138	0.0138891	0.0255547
Aldoa	protein_coding	41.991	39.9586	67.6332	68.2067	71.8415	0.487321	0.000114679	0.00031476
Alg1	protein_coding	3.4947	4.20936	3.38715	4.1284	3.43748	-0.346229	0.032608	0.0547781
Alg10b	protein_coding	5.69373	6.03275	6.32119	5.05501	5.41131	-0.332986	0.0328721	0.0551604
Alg11	protein_coding	1.9945	1.94848	1.51095	1.21233	1.22245	-0.849915	1.83767e-06	6.68032e-06
Alg12	protein_coding	2.29382	1.76438	2.20702	2.79412	2.67982	0.0648493	0.738107	0.792313
Alg13	protein_coding	0.526444	0.540952	0.548462	0.571358	0.581243	-0.182036	0.276594	0.352983
Alg14	protein_coding	5.25183	5.48097	7.4163	8.75859	8.90541	0.368865	0.0147447	0.0269431
Alg2	protein_coding	3.06035	2.65596	4.02086	3.84867	4.11815	0.214665	0.112955	0.163427
Alg3	protein_coding	1.77504	1.96367	3.87611	3.94884	4.20036	0.829974	5.09208e-07	1.99615e-06
Alg5	protein_coding	1.95517	1.87124	4.31525	3.93819	4.09127	0.836966	2.05072e-09	1.05558e-08
Alg6	protein_coding	0.603245	0.664093	0.550093	0.636982	0.629378	-0.335494	0.0293641	0.0499425
Alg8	protein_coding	0.651853	0.636956	1.17948	1.12971	1.3592	0.653178	0.000939233	0.00220107
Alg9	protein_coding	1.79348	1.64828	2.7583	2.41967	2.82977	0.364462	0.0179539	0.0320991
Alkbh1	protein_coding	0.729921	0.738262	1.04472	0.989438	0.950217	0.170531	0.278707	0.355179
Alkbh2	protein_coding	1.03528	0.92225	1.23551	1.15868	1.2509	0.0423942	0.848635	0.883383
Alkbh3	protein_coding	1.63124	1.43047	2.32052	2.48379	2.70495	0.439242	0.00433734	0.00888696
Alkbh4	protein_coding	0.566481	0.610714	0.982424	1.02701	0.896826	0.450083	0.0384548	0.0633892
Alkbh5	protein_coding	12.3956	13.7784	12.2752	12.4078	13.0306	-0.327001	0.0069576	0.0137018
Alkbh6	protein_coding	1.02416	0.983925	1.34416	1.57226	1.65925	0.332613	0.0549269	0.0870221
Alkbh7	protein_coding	1.27991	1.28282	1.39951	1.63498	1.76639	0.0506772	0.815106	0.856338
Alkbh8	protein_coding	1.11238	1.25029	1.31927	1.20053	1.3321	-0.149378	0.378346	0.458492
Alms1	protein_coding	0.737136	0.843954	0.380298	0.377392	0.406742	-1.29585	2.57963e-17	2.56398e-16
Alox12	protein_coding	0.134131	0.139562	0.444822	0.493103	0.478877	1.51544	1.69993e-10	1e-09
Alox5	protein_coding	0.183938	0.149008	0.314361	0.793229	0.590659	1.48779	0.000734278	0.0017533
Alox5ap	protein_coding	1.30238	0.831576	6.6862	15.0771	9.98044	3.03268	3.63696e-12	2.43825e-11
Alpk1	protein_coding	1.13687	1.1587	0.715473	0.809686	0.678713	-0.911406	5.71811e-09	2.81628e-08
Alpl	protein_coding	1.71478	1.44464	3.0731	5.02689	4.20376	1.10228	1.99984e-06	7.22213e-06
Als2	protein_coding	1.02316	1.06617	1.46241	1.46924	1.44223	0.212286	0.0804926	0.122051
Als2cl	protein_coding	0.25578	0.21877	3.46748	6.1011	5.72034	4.1475	1.55927e-40	5.90222e-39
Alx4	protein_coding	0.0209778	0.0275767	0.156219	0.0638831	0.153951	2.08087	0.000147382	0.000396398
Alyref	protein_coding	2.85834	3.71618	4.16194	3.50839	4.19265	-0.00127915	0.994173	0.99546
Alyref2	protein_coding	0.616216	0.66595	0.974053	1.14874	1.04187	0.449456	0.0520124	0.0828477
Amacr	protein_coding	1.24779	1.34982	1.53279	1.63045	1.65687	0.0371207	0.820869	0.860984
Ambra1	protein_coding	3.03845	2.90755	2.99705	3.16615	3.25731	-0.190672	0.0761273	0.116247
Amd1	protein_coding	4.62802	5.14793	11.886	13.7529	15.3889	1.21217	3.6943e-17	3.61132e-16
Amd2	protein_coding	0.356202	0.377902	0.857313	1.02682	1.09352	1.16309	5.6e-08	2.46607e-07
Amdhd2	protein_coding	1.20497	1.21808	2.56299	3.1993	3.31664	1.04885	1.41716e-09	7.38841e-09
Amd-ps3	processed_pseudogene	0.277053	0.278728	0.519143	0.64282	0.596209	0.80777	0.00291684	0.0062016
Amer1	protein_coding	0.960533	1.19983	1.06805	0.942586	0.99384	-0.376715	0.0243516	0.0422098
Amfr	protein_coding	15.6029	15.108	19.6645	18.0578	18.8685	0.0293154	0.818605	0.85903
Amica1	protein_coding	0.138603	0.0679017	0.48956	1.13779	0.721565	2.64654	3.50624e-07	1.403e-06
Amigo1	protein_coding	2.29899	2.56282	1.06549	1.2591	1.27829	-1.28739	9.41078e-21	1.16639e-19
Amigo2	protein_coding	2.89338	2.20832	3.15115	3.10631	4.26708	0.187276	0.377195	0.457312
Amigo3	protein_coding	1.05969	0.650595	1.06427	0.929897	1.13797	0.0189604	0.945167	0.959302
Ammecr1	protein_coding	1.14675	1.27883	3.07953	2.00369	2.69548	0.831285	0.000433803	0.00107985
Ammecr1l	protein_coding	6.02124	5.38554	5.65511	5.79793	5.63256	-0.270703	0.0214384	0.0376172
Amn	protein_coding	0.0702844	0.0577459	0.728594	0.57076	0.895864	3.2294	9.57894e-15	7.858e-14
Amn1	protein_coding	0.495929	0.556212	0.486703	0.654902	0.670436	-0.0719729	0.740772	0.79462
Amot	protein_coding	0.523538	0.585936	0.732426	0.867241	0.804783	0.261038	0.0973005	0.143749
Amotl1	protein_coding	5.48418	6.1445	6.85902	7.38269	7.56575	0.0524287	0.666615	0.730831
Amotl2	protein_coding	14.3815	14.0788	8.74645	8.55464	7.7588	-1.03543	8.1544e-15	6.75412e-14
Ampd2	protein_coding	4.32394	4.39476	5.63942	5.11677	5.6017	0.0546697	0.649939	0.716389
Ampd3	protein_coding	0.864015	0.801365	1.93858	2.35132	2.63103	1.1976	2.2187e-12	1.51647e-11
Amph	protein_coding	0.788389	1.41524	1.01252	0.972896	1.08193	-0.37688	0.180766	0.245191
Amt	protein_coding	1.02071	1.08963	0.544991	0.707187	0.624229	-1.02139	6.83391e-07	2.62945e-06
Amy1	protein_coding	4.63238	4.94687	0.421826	0.581605	0.478021	-3.5425	1.95099e-93	1.0019e-90
Amz1	protein_coding	0.937664	0.969734	1.55515	2.15206	2.13546	0.757041	1.90984e-05	5.95486e-05
Amz2	protein_coding	2.31535	2.69205	2.4486	2.56657	2.61429	-0.246897	0.0467487	0.07547
Anapc1	protein_coding	3.79904	4.00489	4.55722	4.27346	4.45794	-0.0847728	0.494885	0.572946
Anapc10	protein_coding	1.03576	1.19088	1.08668	1.20159	1.14304	-0.230368	0.19621	0.263273
Anapc11	protein_coding	1.84789	2.00461	2.1833	2.28502	2.36861	-0.0271442	0.825227	0.864625
Anapc13	protein_coding	1.50118	1.81314	1.56553	1.85051	2.01617	-0.143649	0.444182	0.523827
Anapc15	protein_coding	0.525219	0.58417	1.38364	1.28843	1.46595	1.04378	1.66917e-09	8.65832e-09
Anapc16	protein_coding	1.87768	2.16974	3.54951	3.7034	3.81577	0.596675	1.86944e-06	6.78138e-06
Anapc2	protein_coding	12.7535	12.2053	13.1168	13.4943	14.3049	-0.141522	0.212654	0.281553
Anapc4	protein_coding	3.74388	3.7958	5.22796	4.99076	5.34817	0.192253	0.0884891	0.132433
Anapc5	protein_coding	42.5043	40.8863	41.7598	40.872	42.131	-0.272201	0.026184	0.0450514
Anapc7	protein_coding	3.04349	2.73552	3.70168	3.31457	3.47525	0.00777218	0.954101	0.965646
Ang	protein_coding	5.24365	7.53287	1.38729	1.51068	1.38318	-2.4295	1.61648e-28	3.22585e-27
Angel1	protein_coding	0.812958	0.632489	0.555978	0.509731	0.545986	-0.696315	0.00080845	0.00191409
Angel2	protein_coding	3.31948	3.257	3.56655	3.71211	3.82176	-0.0991798	0.347643	0.427062
Angpt1	protein_coding	9.72533	13.5622	6.69582	6.49427	6.14467	-1.11983	2.06678e-10	1.17148e-09
Angpt2	protein_coding	6.16014	3.49691	2.6557	4.29094	3.63027	-0.728837	0.0147733	0.0269857
Angpt4	protein_coding	4.17868	10.4195	0.370248	0.665118	0.597603	-4.01552	9.1791e-19	9.97976e-18
Angptl1	protein_coding	1.49062	1.15007	0.0352844	0.130502	0.0724727	-4.30177	1.40559e-20	1.72272e-19
Angptl2	protein_coding	24.6772	16.9327	17.4973	13.2526	14.9662	-0.714826	0.0019665	0.00431811
Angptl4	protein_coding	5.96643	13.2442	41.3072	23.8233	30.3524	1.46921	0.000552009	0.00134924
Angptl6	protein_coding	0.683507	0.91434	1.54506	1.66644	1.66359	0.752413	0.000630211	0.00152155
Angptl7	protein_coding	0.706988	1.34703	0.168447	0.431988	0.259819	-2.10704	7.28213e-06	2.42885e-05
Ank	protein_coding	4.99494	4.70169	8.3982	5.59109	8.56374	0.365848	0.105032	0.153406
Ank1	protein_coding	0.0547473	0.0308439	0.0528151	0.0333441	0.0524426	-0.159034	0.677313	0.739996
Ank2	protein_coding	0.795739	0.875922	0.128839	0.134055	0.117938	-2.98634	4.20805e-109	3.41207e-106
Ank3	protein_coding	0.0710396	0.112013	0.12061	0.0677275	0.136678	-0.0247968	0.947798	0.961085
Ankdd1b	protein_coding	0.291153	0.318951	0.212164	0.213451	0.22804	-0.755523	0.000806674	0.00191047
Ankfy1	protein_coding	4.10796	4.25	4.23172	4.51269	4.57281	-0.182472	0.101552	0.149158
Ankhd1	protein_coding	3.84227	3.95671	3.34057	3.5989	3.86883	-0.384615	0.000683809	0.00164169
Ankib1	protein_coding	3.04046	3.73643	4.86337	4.57606	4.9883	0.236845	0.088947	0.132989
Ankle1	protein_coding	0.0578837	0.0489163	0.504526	0.928363	0.679672	3.43949	2.74796e-15	2.36773e-14
Ankle2	protein_coding	3.87207	3.87376	3.63175	3.63035	3.85264	-0.333301	0.00174979	0.00387929
Ankmy2	protein_coding	3.4867	3.31372	3.21181	3.89571	3.78304	-0.175785	0.212005	0.280863
Ankra2	protein_coding	1.48504	1.51326	1.9136	1.98424	1.8316	0.0809789	0.585059	0.657098
Ankrd1	protein_coding	3.21244	2.32334	2.00159	1.50984	1.29588	-1.05167	0.000238693	0.000619968
Ankrd10	protein_coding	4.51759	5.03044	4.2544	4.94475	4.85103	-0.29788	0.0126701	0.0235403
Ankrd11	protein_coding	6.24291	6.83475	6.78761	6.70791	6.8353	-0.216657	0.074664	0.114273
Ankrd12	protein_coding	2.75553	2.9028	1.23072	1.27336	1.33526	-1.41398	3.13832e-41	1.22402e-39
Ankrd13a	protein_coding	6.00231	7.3292	11.9293	14.7535	14.4547	0.769256	5.35602e-07	2.09163e-06
Ankrd13b	protein_coding	1.84384	1.64801	3.51561	2.89494	3.45365	0.645316	0.000121513	0.000332028
Ankrd13c	protein_coding	5.6275	5.97717	8.19528	7.53018	7.67415	0.159197	0.203074	0.271222
Ankrd13d	protein_coding	0.644019	0.565157	0.244482	0.472483	0.348719	-1.03294	0.000995272	0.00231969
Ankrd16	protein_coding	2.13427	2.14952	1.7934	2.22229	2.1584	-0.328328	0.0131525	0.0243485
Ankrd17	protein_coding	4.50531	5.23057	6.13274	5.56134	6.04568	0.0131444	0.924227	0.942581
ANKRD23	protein_coding	1.05621	0.914091	1.13071	1.38648	1.39592	0.135305	0.496599	0.574499
Ankrd23	protein_coding	0.933326	0.799044	0.808396	1.07745	1.06029	-0.0888355	0.680037	0.742235
Ankrd24	protein_coding	0.436569	0.309154	0.34635	0.503476	0.481987	-0.0204369	0.936111	0.952117
Ankrd26	protein_coding	0.822913	0.889655	0.61689	0.555505	0.593111	-0.809947	4.15505e-07	1.649e-06
Ankrd27	protein_coding	3.28414	3.9221	2.93408	3.39279	3.34423	-0.430707	0.000992024	0.00231247
Ankrd28	protein_coding	2.23461	2.18335	7.48732	5.55439	6.39737	1.28747	4.05966e-12	2.71454e-11
Ankrd29	protein_coding	1.56393	1.28282	1.03062	1.04315	1.06233	-0.713933	5.54727e-05	0.000160461
Ankrd32	protein_coding	0.760516	0.806325	0.724554	0.668037	0.799545	-0.370839	0.0283142	0.0483525
Ankrd33b	protein_coding	0.132694	0.0654932	2.59996	4.6315	4.2422	4.99342	5.12482e-31	1.17489e-29
Ankrd34a	protein_coding	0.0745208	0.123799	0.625769	0.329736	0.566818	2.07796	3.94314e-06	1.36697e-05
Ankrd35	protein_coding	0.425622	0.441121	0.0815491	0.0896696	0.0837493	-2.61156	4.2749e-26	7.61378e-25
Ankrd37	protein_coding	0.411456	0.386348	11.4813	15.7428	16.4793	4.9143	1.10519e-84	3.4053e-82
Ankrd39	protein_coding	0.563222	0.773858	0.832062	0.962559	0.929176	0.171068	0.403924	0.484042
Ankrd40	protein_coding	8.35984	8.40198	11.1064	12.6901	12.2922	0.251227	0.0309758	0.0523318
Ankrd42	protein_coding	0.531505	0.56725	0.700473	0.713471	0.77406	0.138447	0.421723	0.501975
Ankrd44	protein_coding	0.705304	0.753509	1.19105	1.60372	1.4271	0.676646	9.95949e-06	3.25007e-05
Ankrd46	protein_coding	11.5168	10.1749	8.91228	11.2563	11.0275	-0.332592	0.0167067	0.0301174
Ankrd49	protein_coding	1.23296	1.59385	2.30114	2.12595	2.07455	0.34792	0.0949208	0.140787
Ankrd50	protein_coding	2.61735	2.88853	5.63172	6.09302	6.19377	0.847566	1.10263e-12	7.70042e-12
Ankrd52	protein_coding	3.10458	2.8456	4.89188	4.1351	4.43024	0.32582	0.0259602	0.0447214
Ankrd54	protein_coding	1.40807	1.36447	1.6758	1.74616	1.61285	0.00756049	0.958344	0.969355
Ankrd55	protein_coding	0.157315	0.209911	0.353833	0.201712	0.239854	0.261445	0.474255	0.553303
Ankrd6	protein_coding	0.651661	0.609355	0.215091	0.303757	0.259015	-1.548	5.05433e-13	3.6523e-12
Ankrd61	protein_coding	0.83844	0.620277	0.688015	0.571693	0.775273	-0.374808	0.151115	0.210096
Ankrd9	protein_coding	0.613865	0.435604	0.547232	0.497869	0.499552	-0.294564	0.235778	0.307856
Anks1	protein_coding	4.03485	3.57837	2.72312	4.02137	3.94342	-0.370003	0.0457849	0.0740927
Anks3	protein_coding	6.02873	5.62724	4.57691	5.01198	4.94742	-0.535759	4.87148e-06	1.66408e-05
Anks6	protein_coding	1.07459	1.22675	0.765775	0.794186	0.878186	-0.77192	1.13492e-06	4.23356e-06
Ankzf1	protein_coding	1.80295	1.93632	1.64758	1.96269	1.98461	-0.274251	0.0450187	0.0730215
Anln	protein_coding	0.568238	0.551518	7.49498	4.87148	5.68755	3.1631	1.71913e-32	4.29253e-31
Ano1	protein_coding	4.15328	2.00067	2.3086	1.81729	1.98439	-0.861947	0.00862899	0.0166381
Ano10	protein_coding	8.28927	7.82087	9.68553	8.45483	9.1277	-0.0931636	0.47602	0.554841
Ano3	protein_coding	0.112853	0.107893	0.0711908	0.0944217	0.0697431	-0.753434	0.00539335	0.0108856
Ano5	protein_coding	0.034244	0.0321543	0.0579569	0.0785335	0.0852392	0.884986	0.0074347	0.0145465
Ano6	protein_coding	14.9175	15.0501	16.0879	15.6126	16.0209	-0.181913	0.129172	0.183126
Ano8	protein_coding	3.4999	3.46046	5.76987	5.7276	6.85826	0.543363	2.60402e-05	7.93778e-05
Anp32a	protein_coding	9.89678	10.2063	14.3356	19.8359	17.78	0.51241	0.00119671	0.00274108
Anp32b	protein_coding	19.9455	23.1107	39.7215	34.3103	35.7674	0.499523	0.00108492	0.0025089
Anp32b-ps1	processed_pseudogene	0.448862	0.842941	1.07347	0.713168	0.979936	0.238332	0.524265	0.600285
Anp32e	protein_coding	10.1739	9.40102	16.822	16.1755	16.309	0.479816	0.000130701	0.000355084
Anpep	protein_coding	46.495	33.3589	3.12723	5.62944	4.48858	-3.45251	1.65206e-34	4.56942e-33
Antxr1	protein_coding	81.9102	67.3311	36.3066	35.878	37.7189	-1.29562	3.35918e-18	3.5422e-17
Antxr2	protein_coding	20.5895	24.404	7.02714	8.49304	8.68105	-1.75094	1.58317e-33	4.19077e-32
Anxa1	protein_coding	64.3424	61.8127	82.0838	59.5944	70.4364	-0.0999361	0.601384	0.672541
Anxa11	protein_coding	4.5304	3.86385	3.33372	3.27427	3.68787	-0.560202	2.40499e-05	7.37193e-05
Anxa2	protein_coding	46.8862	39.4671	103.399	80.8418	94.9383	0.841647	8.92261e-06	2.93784e-05
Anxa3	protein_coding	28.8833	30.3585	22.2536	37.4927	34.3351	-0.193304	0.384437	0.46469
Anxa4	protein_coding	10.8047	10.8521	10.0339	10.9346	11.133	-0.287149	0.010287	0.0194862
Anxa5	protein_coding	89.3219	101.277	109.195	95.7691	106.2	-0.144827	0.329609	0.408437
Anxa6	protein_coding	42.3147	38.3042	51.3793	48.574	48.6126	0.0293479	0.830465	0.868754
Anxa7	protein_coding	20.9701	19.9718	16.2665	16.594	17.6963	-0.550267	1.61588e-06	5.92722e-06
Anxa8	protein_coding	0.692979	0.798575	15.4202	7.7378	9.60548	3.61274	2.55834e-19	2.88534e-18
Anxa9	protein_coding	0.528505	0.71085	0.525808	0.570313	0.463443	-0.521276	0.0402604	0.0660826
Aoc1	protein_coding	0	0.0177574	0.756168	0.755077	0.730458	6.01819	7.99386e-45	3.68723e-43
Aoc2	protein_coding	0.844262	0.464711	0.379394	0.508291	0.548743	-0.721639	0.0301932	0.0511949
Aoc3	protein_coding	20.4977	12.1752	2.34044	4.77559	4.66915	-2.33626	1.50078e-10	8.61117e-10
Aox1	protein_coding	3.53821	3.13826	1.49275	1.32869	1.24683	-1.56599	1.86054e-25	3.14292e-24
Aox3	protein_coding	5.22878	6.60823	0.206715	0.247963	0.182197	-5.06485	3.35457e-143	1.03361e-139
Ap1ar	protein_coding	4.21089	4.90752	6.49272	6.57509	6.56325	0.252397	0.0496382	0.0795844
Ap1b1	protein_coding	3.52833	3.1419	5.28392	6.16238	6.08366	0.538419	1.55008e-05	4.90661e-05
Ap1g1	protein_coding	4.58719	5.03509	4.99629	4.70665	5.25807	-0.216951	0.0777096	0.118382
Ap1g2	protein_coding	1.12387	1.15849	1.32008	1.66506	1.65696	0.168297	0.307724	0.386027
Ap1m1	protein_coding	7.20643	6.09132	8.18679	7.77168	8.69727	0.0365537	0.783547	0.831828
Ap1s1	protein_coding	5.53698	4.80062	13.2416	12.0434	12.7539	1.02688	1.18027e-13	8.92644e-13
Ap1s2	protein_coding	2.26392	2.22099	4.5106	5.55295	5.41486	0.930921	7.74162e-13	5.47852e-12
Ap2a1	protein_coding	8.5941	8.59018	12.8524	11.8414	13.3418	0.292736	0.0192506	0.0341557
Ap2a2	protein_coding	12.9673	13.7347	13.2264	13.7289	13.381	-0.258457	0.0257933	0.0444665
Ap2b1	protein_coding	7.25904	7.03368	9.03461	8.50938	9.008	0.040431	0.742411	0.796101
Ap2m1	protein_coding	11.7207	12.0721	17.9746	17.2855	18.4459	0.321081	0.00738574	0.0144635
Ap2s1	protein_coding	8.15017	7.51727	19.319	19.5595	19.8831	1.05328	1.88509e-19	2.13856e-18
Ap3b1	protein_coding	7.33807	6.95253	6.87995	7.17458	7.33626	-0.272462	0.0114763	0.0215169
Ap3d1	protein_coding	12.4736	12.2593	12.4182	13.2933	13.6557	-0.184297	0.10366	0.15179
Ap3m1	protein_coding	12.5407	9.17455	17.9678	18.1563	19.5255	0.502538	0.00426812	0.00875795
Ap3m1-ps	pseudogene	0.313086	0.33971	0.341483	0.461413	0.39235	0.0214479	0.934078	0.950684
Ap3m2	protein_coding	2.98982	3.31671	1.74576	2.4424	2.08528	-0.86299	5.0446e-07	1.97854e-06
Ap3s1	protein_coding	8.15685	9.44464	15.6431	14.616	15.0146	0.510073	0.000113903	0.00031311
Ap3s1-ps1	processed_pseudogene	0.868315	1.79852	1.62088	1.59001	1.65721	0.0110821	0.974278	0.980724
Ap3s1-ps2	processed_pseudogene	1.32118	1.64612	0.817018	0.704945	0.863595	-1.17314	1.35152e-05	4.31625e-05
Ap3s2	protein_coding	1.75511	1.94786	2.70239	2.54662	2.80836	0.267501	0.0375291	0.0620224
Ap4b1	protein_coding	1.51282	1.29615	1.75866	2.02341	1.86907	0.154806	0.358125	0.437879
Ap4e1	protein_coding	1.01608	1.03063	0.781907	0.922602	0.859568	-0.529186	6.29894e-05	0.000181081
Ap4m1	protein_coding	1.55	1.59293	1.42871	1.72068	1.59336	-0.26071	0.0869526	0.130501
Ap4s1	protein_coding	4.76019	4.91917	4.65835	5.20994	4.74551	-0.25924	0.0854486	0.128565
Ap5b1	protein_coding	0.699197	0.773445	0.413368	0.651412	0.677013	-0.614776	0.0190034	0.0337677
Ap5m1	protein_coding	2.42819	2.51724	1.92021	2.22896	2.27696	-0.477291	0.000650501	0.00156784
Ap5s1	protein_coding	2.13135	1.90918	2.69411	2.63725	2.63849	0.126643	0.456914	0.536281
Ap5z1	protein_coding	1.18329	1.04915	1.20161	1.61465	1.69332	0.157011	0.42812	0.508137
Apaf1	protein_coding	1.5864	1.68369	1.9311	1.95284	1.95167	-0.0182404	0.870767	0.901063
Apba1	protein_coding	3.72711	3.50177	2.68535	3.0421	2.82227	-0.612143	6.1601e-08	2.70147e-07
Apba2	protein_coding	0.083016	0.0593905	0.916608	0.805235	1.14213	3.4715	1.18275e-26	2.15768e-25
Apba3	protein_coding	6.13025	5.61094	5.46129	6.01343	5.98471	-0.282086	0.0204754	0.0360673
Apbb1	protein_coding	3.59803	2.87011	3.17567	3.01516	3.17432	-0.319572	0.0321008	0.0540367
Apbb1ip	protein_coding	2.70279	2.91301	1.55523	1.78579	1.48299	-1.07225	1.84166e-15	1.61117e-14
Apbb2	protein_coding	0.579751	0.757904	2.05389	2.2647	2.39979	1.4723	1.18375e-20	1.45778e-19
Apc	protein_coding	2.20203	2.83574	2.64954	2.57885	2.77023	-0.18639	0.211362	0.280228
Apc2	protein_coding	0.48447	0.32053	0.147769	0.202576	0.196762	-1.41271	5.88639e-08	2.58806e-07
Apcdd1	protein_coding	8.18916	8.08184	5.42129	5.69218	5.1451	-0.854091	2.74971e-13	2.02495e-12
Apeh	protein_coding	2.14901	2.0031	2.63248	2.69576	2.78575	0.112359	0.337018	0.415967
Apex1	protein_coding	2.74806	2.9811	8.68538	6.95972	8.62017	1.22913	2.28801e-11	1.41506e-10
Apex2	protein_coding	0.354008	0.292644	0.371242	0.33929	0.388618	-0.0888199	0.652401	0.718639
Aph1a	protein_coding	4.95989	5.22541	10.6703	12.761	12.3056	0.955176	8.40233e-15	6.95201e-14
Aph1b	protein_coding	1.41412	1.19047	0.468477	0.652218	0.509645	-1.52886	1.73438e-13	1.29456e-12
Aph1c	protein_coding	0.879186	0.683938	0.30097	0.51795	0.375853	-1.24231	8.75742e-06	2.88592e-05
Api5	protein_coding	8.12305	8.06792	12.0991	11.8122	12.6106	0.319738	0.00594416	0.011876
Apip	protein_coding	3.16669	3.39029	4.84611	4.68653	5.37266	0.329228	0.0510838	0.0816302
Apitd1	protein_coding	0.108573	0.116511	0.735024	0.572049	0.581118	2.20637	7.56096e-11	4.46641e-10
Aplf	protein_coding	0.971233	1.02225	0.879231	0.797882	1.01549	-0.422265	0.029221	0.049738
Apln	protein_coding	0.442022	0.485694	8.15358	16.1243	11.8604	4.42151	2.8536e-37	9.06445e-36
Aplnr	protein_coding	0.244205	0.169158	4.74967	10.0836	10.4004	5.06515	3.95919e-28	7.72092e-27
Aplp1	protein_coding	1.50477	0.779156	2.25857	2.04083	2.00916	0.613745	0.0512618	0.0818623
Aplp2	protein_coding	61.2541	48.2338	50.8888	65.9574	63.0011	-0.141826	0.424835	0.504977
Apmap	protein_coding	5.20783	4.60373	7.60137	8.14215	8.17802	0.431353	0.000369386	0.000929257
Apoa1bp	protein_coding	9.51646	9.28765	11.8039	11.623	12.1098	0.0642661	0.609933	0.67988
Apobec1	protein_coding	1.43046	1.70368	2.84024	4.023	3.12855	0.816961	0.000110266	0.000304449
Apobec3	protein_coding	1.2295	1.40823	1.72652	2.09245	1.86761	0.253489	0.0857325	0.128921
Apobr	protein_coding	0.591714	0.551925	1.21369	1.5805	1.42276	1.0274	1.41461e-07	5.92374e-07
Apoc2	protein_coding	0.0317523	0.0298146	0.456787	0.966942	0.466045	4.02836	5.07291e-09	2.51864e-08
Apod	protein_coding	23.2874	35.2946	4.82331	9.81011	6.05865	-2.35964	2.64436e-12	1.79863e-11
Apoe	protein_coding	255.886	314.834	76.4552	151.24	123.859	-1.56057	5.12607e-08	2.26671e-07
Apol10b	protein_coding	0.268368	0.307989	2.22056	1.35704	1.647	2.328	1.7052e-11	1.0653e-10
Apol6	protein_coding	1.15866	0.806694	2.1337	2.04712	1.80539	0.75544	0.000626243	0.00151387
Apol7d	antisense	22.4169	35.7154	99.6671	61.9407	66.3093	1.12714	0.000623105	0.00150699
Apol8	protein_coding	0.516713	0.213897	0.0846309	0.0939982	0.0643809	-2.42894	2.17105e-07	8.92164e-07
Apol9a	protein_coding	0.0941069	0.0265093	1.29011	1.59849	1.0105	4.16183	1.48425e-18	1.59682e-17
Apol9b	protein_coding	0.268272	0.0539787	1.25672	1.59502	1.12502	2.7719	3.21072e-06	1.12726e-05
Apold1	protein_coding	0.275056	0.169358	5.70838	5.4224	5.42698	4.37009	1.23756e-88	4.65022e-86
Apoo	protein_coding	0.67222	0.675493	1.30737	1.50838	1.41211	0.795076	0.000384818	0.000965555
Apool	protein_coding	0.675416	0.458698	1.28331	1.23611	1.19775	0.860572	0.000239881	0.000622785
Apopt1	protein_coding	1.2425	1.28652	1.8043	2.24561	2.22995	0.456103	0.00385347	0.00798368
App	protein_coding	156.342	161.737	178.203	205.724	197.875	0.0158284	0.907118	0.929564
Appbp2	protein_coding	4.58993	5.42226	4.87507	4.45217	4.97606	-0.33851	0.0123407	0.0229809
Appbp2os	antisense	0.703304	0.673862	0.850227	0.534223	0.632006	-0.306053	0.329452	0.408362
Appl1	protein_coding	4.87859	4.97963	3.61094	3.23825	3.48265	-0.784894	2.49707e-10	1.40401e-09
Appl2	protein_coding	4.78728	5.11927	3.49499	3.9641	4.00011	-0.645159	7e-09	3.4e-08
Aprt	protein_coding	9.8237	10.0584	18.419	17.065	18.9127	0.598093	3.78284e-06	1.31376e-05
Aptx	protein_coding	0.943547	1.0419	0.764394	0.922879	0.946588	-0.447845	0.00543197	0.0109521
Aqp1	protein_coding	25.8936	12.9559	179.77	213.208	222.034	3.12621	5.10124e-19	5.64581e-18
Aqp11	protein_coding	0.100765	0.0735901	0.615843	0.636443	0.622728	2.56474	5.70285e-13	4.10552e-12
Aqp5	protein_coding	0.25753	0.0667075	0.586159	0.492785	0.658569	1.56886	0.00217662	0.00473831
Aqr	protein_coding	1.55452	1.50678	1.72956	1.73293	1.80275	-0.0717049	0.505951	0.583434
Ar	protein_coding	4.19444	4.6112	0.385813	0.569681	0.476724	-3.47422	1.60302e-89	6.33235e-87
Araf	protein_coding	4.55558	4.87287	3.98346	4.7607	4.55991	-0.358676	0.00264983	0.00568094
Arap1	protein_coding	15.1962	16.9678	7.4811	9.25942	8.92873	-1.1816	7.61215e-18	7.8234e-17
Arap2	protein_coding	0.394228	0.331877	3.03699	4.22946	4.26358	3.13028	2.5152e-51	1.58808e-49
Arap3	protein_coding	0.467761	0.276839	8.22138	18.2791	16.7358	4.99376	7.35271e-25	1.19112e-23
Arc	protein_coding	4.58226	4.99397	1.12313	1.15056	1.71378	-2.12218	1.41644e-23	2.12067e-22
Arcn1	protein_coding	17.6362	17.8057	23.4134	19.7218	21.1045	0.00696036	0.963053	0.972522
Areg	protein_coding	0.148124	0.0231809	1.08635	1.01075	2.03107	3.72602	2.27212e-08	1.04242e-07
Arel1	protein_coding	2.97964	2.82312	4.07666	4.20194	4.41237	0.274477	0.0111658	0.0209884
Arf1	protein_coding	57.1448	54.6625	84.067	81.9328	85.973	0.318674	0.0122203	0.0227704
Arf2	protein_coding	7.10246	7.42499	11.9663	11.859	11.8013	0.440893	0.000101442	0.000281932
Arf3	protein_coding	16.2713	15.0972	19.8244	19.442	21.1262	0.0908494	0.458641	0.53802
Arf4	protein_coding	48.2431	49.4558	54.0546	46.7643	48.0314	-0.243531	0.0990908	0.146127
Arf5	protein_coding	17.5442	17.5071	37.4697	37.2601	38.5792	0.838905	9.98247e-14	7.59832e-13
Arf6	protein_coding	8.20222	9.17791	12.8002	13.9143	13.9667	0.372248	0.00190904	0.00419913
Arfgap1	protein_coding	4.53645	5.30638	6.66903	6.26498	6.85108	0.153908	0.238064	0.310368
Arfgap2	protein_coding	5.73847	5.57688	6.50413	7.01192	7.03736	0.00650081	0.951271	0.96394
Arfgap3	protein_coding	10.1747	11.2054	11.4675	11.0803	11.9494	-0.163579	0.160116	0.221015
Arfgef1	protein_coding	3.11324	3.42214	3.60573	3.70973	3.60697	-0.112467	0.337445	0.416361
Arfgef2	protein_coding	2.43862	2.95582	2.99829	2.93142	2.90404	-0.141249	0.288234	0.365203
Arfip1	protein_coding	8.63356	9.17301	9.69379	9.05412	9.35101	-0.194696	0.100075	0.147305
Arfip2	protein_coding	4.73406	4.77707	5.04919	5.76537	6.12156	-0.0236605	0.839925	0.876568
Arfrp1	protein_coding	3.0715	3.00316	2.2743	2.66316	2.75937	-0.514176	5.37444e-05	0.000155783
Arg1	protein_coding	0.130373	0.0941674	1.11175	4.15347	2.42488	4.22355	8.51512e-10	4.555e-09
Arg2	protein_coding	0.248774	0.282258	0.350869	0.589233	0.392365	0.476363	0.171225	0.234146
Arglu1	protein_coding	11.7582	11.7962	14.4677	18.4144	17.4447	0.238949	0.068433	0.105798
Arhgap1	protein_coding	9.15212	8.88311	14.3816	13.7021	14.5254	0.386988	0.00131553	0.00298352
Arhgap10	protein_coding	10.9765	10.0778	4.74746	4.40342	4.62374	-1.46542	1.77885e-34	4.9025e-33
Arhgap11a	protein_coding	0.258308	0.315569	2.75469	2.08073	2.16708	2.75775	3.17596e-29	6.51515e-28
Arhgap12	protein_coding	2.73264	2.72029	1.38059	1.59793	1.55004	-1.12263	2.8314e-23	4.17022e-22
Arhgap15	protein_coding	0.0520677	0.0741241	0.142134	0.248923	0.156997	1.26078	0.000597996	0.00145059
Arhgap17	protein_coding	5.1827	4.32313	5.1727	5.76434	5.84264	-0.0354099	0.787872	0.834683
Arhgap18	protein_coding	0.880739	0.959455	1.19379	2.1209	1.81433	0.619158	0.0195449	0.0346096
Arhgap19	protein_coding	0.259311	0.251603	0.58273	0.731178	0.592052	1.04565	2.27892e-06	8.1687e-06
Arhgap20	protein_coding	2.7334	3.19153	0.289507	0.404562	0.339148	-3.37313	1.33558e-89	5.41471e-87
Arhgap20os	antisense	0.218159	0.330905	0.0378694	0.0378549	0.0518548	-2.94841	3.95736e-15	3.36648e-14
Arhgap21	protein_coding	11.055	14.7501	5.21967	4.80766	5.00553	-1.63127	1.59192e-22	2.21546e-21
Arhgap22	protein_coding	0.412624	0.408969	1.39994	0.977318	1.08907	1.22627	2.7557e-06	9.7596e-06
Arhgap23	protein_coding	5.34658	5.04336	7.09826	7.62293	8.02777	0.275359	0.0184639	0.0329001
Arhgap24	protein_coding	1.37308	2.45835	3.25916	2.3897	2.54049	0.248583	0.400322	0.480249
Arhgap25	protein_coding	0.083627	0.0687083	0.586785	1.337	1.10631	3.44749	4.46735e-14	3.48123e-13
Arhgap26	protein_coding	0.130758	0.069013	0.373903	0.621148	0.538065	2.08	9.16029e-09	4.395e-08
Arhgap27	protein_coding	0.143138	0.151745	1.92828	3.26841	3.27264	3.98037	1.57014e-37	5.09256e-36
Arhgap27os1	antisense	0.336646	0.24084	0.529065	1.074	0.681109	1.13142	0.00747954	0.0146212
Arhgap27os2	antisense	0.0425951	0.0299968	0.630794	1.07374	1.1928	4.42935	5.56458e-17	5.38492e-16
Arhgap28	protein_coding	3.53372	4.61117	1.68979	1.97013	1.90852	-1.40324	9.89506e-20	1.14275e-18
Arhgap29	protein_coding	8.36528	8.8715	11.3574	15.2162	13.9385	0.375809	0.0128675	0.0238696
Arhgap30	protein_coding	0.181018	0.116552	0.601063	1.421	0.81638	2.39225	1.06798e-07	4.54636e-07
Arhgap31	protein_coding	0.688641	0.656604	5.72626	7.17656	7.91906	3.09365	2.19099e-66	2.9609e-64
Arhgap32	protein_coding	1.03635	1.21032	0.865323	0.676239	0.750631	-0.821785	1.42833e-06	5.27568e-06
Arhgap33	protein_coding	0.692008	0.643281	1.43179	1.51261	1.33912	0.828796	1.768e-06	6.4375e-06
Arhgap35	protein_coding	4.66977	5.20429	6.2578	4.78407	5.60999	-0.0963967	0.576389	0.64933
Arhgap36	protein_coding	1.37216	0.845404	0.051282	0.0585854	0.0401261	-4.72231	1.84206e-37	5.93698e-36
Arhgap39	protein_coding	0.737807	0.696559	0.575021	0.733295	0.743895	-0.339025	0.0484093	0.0778409
Arhgap4	protein_coding	0.690735	0.542202	0.796375	1.03133	0.965551	0.324027	0.0874988	0.131218
Arhgap42	protein_coding	2.54855	2.38521	2.46502	2.26293	2.20521	-0.361261	0.00626949	0.0124662
Arhgap44	protein_coding	1.92918	1.71347	0.682736	0.793995	0.725486	-1.57935	5.76575e-26	1.01866e-24
Arhgap5	protein_coding	4.15763	4.60763	5.90567	5.26461	5.54301	0.0789394	0.548546	0.623085
Arhgap6	protein_coding	1.54365	2.80831	2.47926	2.47273	2.7057	-0.0379319	0.882419	0.910369
Arhgap9	protein_coding	0.457779	0.721524	1.07915	2.69408	1.80607	1.37934	0.00209697	0.00458017
Arhgdia	protein_coding	63.5708	61.2061	106.454	101.482	107.34	0.484003	0.000238716	0.000619968
Arhgdib	protein_coding	1.53759	1.33038	5.8314	8.92351	6.85314	2.05646	1.74851e-18	1.87326e-17
Arhgef1	protein_coding	8.59777	8.22896	8.96799	10.5508	9.91308	-0.048777	0.694097	0.755013
Arhgef10	protein_coding	11.5688	12.9557	2.78566	3.50638	3.35167	-2.20267	1.15024e-55	8.51952e-54
Arhgef10l	protein_coding	5.48377	4.85357	4.04398	3.83425	3.92876	-0.661361	8.74937e-08	3.76621e-07
Arhgef11	protein_coding	5.08774	5.28485	4.64574	4.75186	4.75681	-0.405278	0.00023556	0.000612909
Arhgef12	protein_coding	13.9831	14.7788	14.211	15.8085	15.7429	-0.18501	0.136876	0.192787
Arhgef15	protein_coding	0.10737	0.100817	4.75177	8.85987	8.29255	5.85234	1.63722e-56	1.27389e-54
Arhgef17	protein_coding	6.27119	5.14497	7.18142	6.13212	7.20648	-0.00705837	0.965339	0.974
Arhgef18	protein_coding	2.16647	2.46663	2.12596	2.14663	2.07428	-0.399154	0.000945795	0.00221443
Arhgef19	protein_coding	0.352594	0.380247	1.35894	0.826865	1.08952	1.30978	1.12385e-05	3.63893e-05
Arhgef2	protein_coding	8.70778	6.63866	6.55974	8.20325	8.12924	-0.280662	0.105838	0.154393
Arhgef25	protein_coding	23.329	23.4604	16.5713	16.8283	17.691	-0.727381	5.22114e-11	3.1274e-10
Arhgef26	protein_coding	0.159588	0.189718	0.641793	1.00368	1.09597	2.11023	5.23559e-14	4.05732e-13
Arhgef28	protein_coding	1.62795	2.12183	0.35642	0.437148	0.369235	-2.54115	6.96765e-40	2.58038e-38
Arhgef3	protein_coding	4.1265	4.91026	9.79083	16.4811	15.3132	1.34156	3.66733e-08	1.64912e-07
Arhgef37	protein_coding	0.0320516	0.0128982	0.120117	0.28817	0.14856	2.76703	7.68658e-06	2.55104e-05
Arhgef39	protein_coding	0.697446	0.317048	0.515256	0.640545	0.632851	-0.0371851	0.920067	0.939832
Arhgef4	protein_coding	0.105338	0.113456	0.0917627	0.110073	0.116078	-0.314742	0.170847	0.233774
Arhgef40	protein_coding	8.10847	10.3908	5.68279	5.50753	5.78699	-0.976731	7.86806e-11	4.64249e-10
Arhgef5	protein_coding	1.73984	1.7201	2.58911	2.67929	2.836	0.373272	0.000481989	0.00118961
Arhgef6	protein_coding	2.70687	2.70267	1.43037	2.08496	1.74589	-0.89678	6.3938e-08	2.7952e-07
Arhgef7	protein_coding	3.27831	2.9219	5.55514	6.71995	6.40826	0.735176	9.86824e-08	4.22423e-07
Arhgef9	protein_coding	1.10817	0.879357	0.384026	0.461229	0.450353	-1.47186	1.06486e-16	1.00769e-15
Arid1a	protein_coding	5.73422	5.95023	4.88526	5.39672	5.99898	-0.377653	0.00280061	0.00597511
Arid1b	protein_coding	2.87997	2.90731	3.19612	3.16446	2.97848	-0.162139	0.17997	0.244326
Arid2	protein_coding	2.45678	2.85217	3.00821	2.94427	3.17981	-0.0713391	0.56484	0.638767
Arid3a	protein_coding	0.303544	0.315023	0.844966	1.02888	0.870076	1.29469	5.7527e-11	3.43246e-10
Arid3b	protein_coding	0.19126	0.228409	0.141423	0.361903	0.291194	0.0587011	0.885337	0.912342
Arid4a	protein_coding	3.26528	3.52666	3.14262	3.61441	3.44135	-0.268273	0.0192998	0.0342312
Arid4b	protein_coding	1.89817	1.85948	1.69594	1.63201	1.73021	-0.424936	0.000107093	0.000296687
Arid5a	protein_coding	4.16817	2.31568	2.05498	2.92223	2.50641	-0.651853	0.0200982	0.035492
Arid5b	protein_coding	9.28949	5.90068	7.33124	7.24982	8.00093	-0.283286	0.182801	0.247668
Arih1	protein_coding	6.10523	5.98348	6.16006	6.36447	6.33145	-0.21254	0.0575588	0.090642
Arih2	protein_coding	2.60419	2.5341	3.59233	3.34829	3.52689	0.173434	0.137539	0.193612
Arl1	protein_coding	22.5999	24.425	30.1787	26.8236	29.775	0.0314032	0.814741	0.856199
Arl10	protein_coding	3.08236	3.25604	2.6736	2.8971	2.57955	-0.490368	0.00179266	0.00396749
Arl13b	protein_coding	3.13833	3.03976	2.16304	2.21638	2.07128	-0.79081	6.40245e-11	3.80541e-10
Arl14ep	protein_coding	2.07664	2.33205	2.53809	2.42205	2.36863	-0.119587	0.371904	0.451834
Arl15	protein_coding	2.96689	3.4761	3.89267	5.67181	5.42377	0.359667	0.0560207	0.0885004
Arl16	protein_coding	0.999016	0.963405	1.40748	1.34847	1.26399	0.181685	0.325013	0.403737
Arl2	protein_coding	1.8746	1.76021	4.16526	4.13853	4.23757	0.932961	5.6514e-12	3.72871e-11
Arl2bp	protein_coding	9.35686	8.91722	19.2757	23.0509	22.8012	0.977365	9.22275e-15	7.59005e-14
Arl3	protein_coding	9.93495	9.53148	11.362	9.24446	11.8597	-0.115923	0.497153	0.575033
Arl4a	protein_coding	1.92704	2.06045	0.999267	1.26243	1.37424	-0.990293	1.22555e-10	7.09805e-10
Arl4c	protein_coding	0.501568	0.412723	2.66761	4.05302	3.45175	2.61779	9.01254e-30	1.91513e-28
Arl4d	protein_coding	5.7836	7.96497	5.10273	9.64707	10.0113	-0.013923	0.964715	0.973562
Arl5a	protein_coding	9.25161	9.4943	9.24469	8.17482	8.7184	-0.372501	0.00444975	0.00909912
Arl5b	protein_coding	6.92402	6.63485	2.21994	2.45962	2.16147	-1.84044	3.5558e-49	1.96346e-47
Arl5c	protein_coding	1.23556	1.57594	1.23293	1.47895	1.2524	-0.357864	0.0885962	0.13258
Arl6	protein_coding	2.11001	2.23968	2.61564	2.27318	2.32233	-0.123483	0.478564	0.557234
Arl6ip1	protein_coding	12.5784	14.0258	14.0026	18.5455	16.5985	0.0290966	0.842874	0.87893
Arl6ip4	protein_coding	4.6321	4.00148	8.5801	9.02784	8.61974	0.749616	1.25185e-07	5.27086e-07
Arl6ip5	protein_coding	35.0551	29.5809	41.1659	40.8183	43.2092	0.0995137	0.458264	0.537626
Arl6ip6	protein_coding	2.28979	2.07805	3.38866	3.51803	3.47003	0.39464	0.00446903	0.00913491
Arl8a	protein_coding	10.3301	11.5138	11.6464	12.0941	12.4924	-0.124285	0.268673	0.3443
Arl8b	protein_coding	12.2383	11.672	12.6974	13.0596	13.7554	-0.129883	0.243753	0.316819
Armc1	protein_coding	4.73724	4.79265	5.71469	5.85505	6.12308	0.0382073	0.718539	0.77574
Armc10	protein_coding	2.98161	2.95883	2.76957	3.40897	3.18299	-0.19887	0.1424	0.199329
Armc2	protein_coding	0.19368	0.143167	0.0889239	0.145012	0.117785	-0.787385	0.00794836	0.01543
Armc5	protein_coding	3.97831	2.876	4.98123	4.9401	5.21856	0.288995	0.0908362	0.135537
Armc6	protein_coding	2.53759	2.50208	2.41246	2.3593	2.67217	-0.292184	0.0313904	0.0529805
Armc7	protein_coding	0.511439	0.6841	0.698191	0.875057	0.652267	0.0432801	0.863341	0.895545
Armc8	protein_coding	2.27674	2.26769	2.08209	2.06556	2.15119	-0.383054	0.000678126	0.00162958
Armc9	protein_coding	0.423635	0.442695	0.503049	0.450836	0.438105	-0.168196	0.309293	0.387531
Armcx1	protein_coding	3.54709	3.91231	3.93751	5.32873	5.0868	0.0871484	0.580122	0.652601
Armcx2	protein_coding	6.24782	5.83894	6.18582	6.0303	6.22996	-0.243676	0.0314008	0.0529916
Armcx3	protein_coding	4.96118	5.12585	4.67267	4.54065	4.43681	-0.416562	0.000356154	0.00089905
Armcx4	protein_coding	2.65983	2.68709	7.1961	8.95351	9.03878	1.37887	2.47687e-22	3.41311e-21
Armcx5	protein_coding	1.15766	1.2147	1.16555	1.17749	1.26871	-0.248486	0.096747	0.143026
Armcx6	protein_coding	0.643242	0.654321	0.710657	1.02779	0.915595	0.177606	0.446873	0.52622
Arnt	protein_coding	6.48136	6.42279	5.1623	5.37249	5.46268	-0.544249	7.49449e-07	2.86929e-06
Arnt2	protein_coding	0.469922	0.195077	0.34534	0.319682	0.311429	-0.298168	0.450208	0.52962
Arntl	protein_coding	1.02489	1.87202	5.45403	5.57616	5.83751	1.68721	3.53913e-10	2e-09
Arntl2	protein_coding	0.170931	0.0412716	0.140515	0.125589	0.154681	0.136226	0.803458	0.847291
Arpc1a	protein_coding	8.99244	9.40233	10.4798	12.0225	11.857	0.046161	0.681087	0.743118
Arpc1b	protein_coding	16.2809	16.6417	28.9597	28.2828	29.4921	0.544118	1.19025e-05	3.8386e-05
Arpc2	protein_coding	30.2512	28.2752	56.7948	61.982	61.6237	0.769128	5.08045e-10	2.77158e-09
Arpc3	protein_coding	9.80994	9.86309	16.6127	20.9719	19.8008	0.688016	3.26533e-07	1.31244e-06
Arpc4	protein_coding	12.4542	12.2148	21.7255	24.6415	23.7617	0.652286	3.01207e-08	1.36844e-07
Arpc5	protein_coding	17.3235	17.9461	33.1453	36.3672	35.4485	0.718776	1e-09	5.36214e-09
Arpc5l	protein_coding	1.77856	1.91129	2.67695	2.97625	2.86904	0.353099	0.00516826	0.0104601
Arpp19	protein_coding	4.64569	5.03546	4.76817	4.98166	5.07741	-0.239315	0.0263285	0.04529
Arrb1	protein_coding	4.67726	4.90955	6.87417	9.30912	9.64883	0.571287	0.000724932	0.00173233
Arrb2	protein_coding	2.00379	2.0379	2.17134	3.4869	2.87875	0.221083	0.311105	0.389254
Arrdc1	protein_coding	1.43936	1.2629	2.46602	3.17366	2.97117	0.816499	5.88477e-06	1.986e-05
Arrdc2	protein_coding	1.75461	1.51621	1.36645	1.80259	1.94967	-0.21085	0.31091	0.389042
Arrdc3	protein_coding	12.865	8.90057	6.54572	8.09924	7.83071	-0.811029	3.07103e-05	9.24972e-05
Arrdc4	protein_coding	1.90817	2.2902	3.65676	4.00708	3.84576	0.600355	1.32553e-05	4.23587e-05
Arsa	protein_coding	11.8749	10.8442	6.02051	7.45058	7.32689	-0.983941	5.42977e-14	4.20569e-13
Arsb	protein_coding	12.6741	13.6157	5.59196	6.97407	6.36371	-1.32927	7.64036e-25	1.23512e-23
Arsg	protein_coding	0.925066	1.03237	0.84378	1.03139	0.981132	-0.309482	0.0782203	0.119077
Arsi	protein_coding	2.66285	3.86036	1.30992	1.76497	1.2996	-1.42947	1.82191e-09	9.41891e-09
Arsj	protein_coding	0.741419	0.97689	0.944494	0.917155	0.739029	-0.25329	0.280085	0.356582
Arsk	protein_coding	1.90043	2.0219	0.646373	0.846798	0.829702	-1.61079	4.68064e-24	7.23995e-23
Art3	protein_coding	0.753238	0.961891	0.611919	0.739118	0.660432	-0.623948	0.00222623	0.00483538
Art4	protein_coding	3.98253	4.16482	6.30722	7.14178	6.14394	0.412404	0.00201041	0.0044042
Art5	protein_coding	0.131156	0.169335	0.319092	0.294007	0.227966	0.625372	0.069672	0.107433
Artn	protein_coding	1.74228	1.87297	1.39623	1.55401	1.0891	-0.690688	0.00191146	0.00420385
Arv1	protein_coding	1.07981	0.990058	1.17178	1.33252	1.46222	0.0838942	0.703823	0.763115
Arvcf	protein_coding	2.2221	2.34622	1.33619	1.70966	1.48508	-0.86646	1e-09	5.41336e-09
Arxes2	protein_coding	0.454132	0.598801	0.588718	0.523103	0.410531	-0.321575	0.278507	0.355018
As3mt	protein_coding	1.16673	1.1908	4.18542	5.28089	5.09432	1.77014	1.67589e-22	2.32811e-21
Asah1	protein_coding	12.6065	12.4032	12.3093	14.1477	13.1096	-0.192925	0.101975	0.149707
Asah2	protein_coding	2.99538	4.08375	2.60706	3.33276	3.15204	-0.494923	0.00552772	0.0111233
Asap1	protein_coding	5.36834	5.61136	7.77917	7.49755	7.51883	0.201154	0.0960998	0.142289
Asap2	protein_coding	5.05727	4.35497	4.30167	5.4508	5.52618	-0.158521	0.284358	0.361245
Asap3	protein_coding	3.75393	3.86055	2.1089	2.27947	2.16072	-1.07115	5.67984e-20	6.70526e-19
Asb1	protein_coding	1.98712	1.98045	1.22561	1.23099	1.31449	-0.927754	2.19676e-14	1.75263e-13
Asb13	protein_coding	2.85365	2.75013	2.22391	3.2036	2.74445	-0.312042	0.0772824	0.117789
Asb2	protein_coding	3.38642	1.31509	0.597905	1.31842	1.31447	-1.40741	0.00456741	0.00932487
Asb3	protein_coding	1.10054	0.864669	0.9527	0.839764	0.826316	-0.437677	0.0270728	0.0464199
Asb6	protein_coding	1.20896	1.32438	2.27884	2.03428	2.19177	0.507202	0.000536777	0.00131472
Asb7	protein_coding	1.02048	0.931404	1.20174	1.07854	1.10439	-0.058558	0.712218	0.770158
Asb8	protein_coding	2.37146	2.35943	4.37756	4.36964	4.57041	0.638855	1.46892e-06	5.41779e-06
Ascc1	protein_coding	2.56098	2.44875	3.35796	3.72011	3.98572	0.287745	0.0684009	0.10578
Ascc2	protein_coding	4.06633	4.13754	3.85511	4.10044	4.19448	-0.288007	0.00580093	0.011626
Ascc3	protein_coding	2.43837	2.48858	3.34741	3.13668	3.28528	0.134387	0.241849	0.31469
Ascl4	protein_coding	0.264626	0.267113	0.475863	0.438745	0.42929	0.481455	0.0549843	0.0870817
Asf1a	protein_coding	2.30914	2.58274	2.59202	2.59217	2.91706	-0.127611	0.407781	0.487603
Asf1b	protein_coding	0.126656	0.083249	1.86494	1.28139	1.44806	3.60011	1.19104e-22	1.66811e-21
Ash1l	protein_coding	4.58407	5.52321	4.23098	3.78285	3.96034	-0.607072	3.96881e-05	0.000117223
Ash2l	protein_coding	2.42678	2.21761	3.96364	3.67501	3.69477	0.434507	0.000934637	0.00219197
Asic1	protein_coding	0.279406	0.214318	0.712658	0.561918	0.565444	1.0467	0.000138977	0.000375563
Asl	protein_coding	0.876283	0.92947	1.0409	1.21895	1.32127	0.1316	0.433127	0.51313
Asna1	protein_coding	9.62631	10.0172	16.1119	16.6986	17.1411	0.492032	8.12281e-06	2.68598e-05
Asns	protein_coding	0.384387	0.264343	3.74303	3.18745	3.37926	3.13969	9.38044e-39	3.26219e-37
Asnsd1	protein_coding	2.50162	2.88891	4.40085	4.05333	4.41947	0.402257	0.00369377	0.00769106
Aspa	protein_coding	2.09687	2.28422	0.170498	0.314775	0.209445	-3.50724	9.07821e-40	3.33792e-38
Aspg	protein_coding	1.5555	1.45039	0.279774	0.322762	0.393563	-2.4468	3.97417e-30	8.68455e-29
Asph	protein_coding	4.57904	4.14932	2.77115	2.45324	2.55955	-1.01726	1.71746e-13	1.28256e-12
Asphd2	protein_coding	0.299052	0.50018	0.237251	0.196052	0.31765	-0.950145	0.00790299	0.0153477
Aspm	protein_coding	0.0420339	0.056384	1.12174	0.780218	0.874404	3.96283	4.22307e-36	1.24876e-34
Aspn	protein_coding	54.3775	43.8353	12.2891	16.5457	13.7585	-2.06179	1.5464e-31	3.63168e-30
Asprv1	protein_coding	0.106495	0.0272716	0.565294	0.307926	0.306633	2.29075	0.000130601	0.000354983
Aspscr1	protein_coding	2.30678	2.12228	4.00136	3.81125	4.13959	0.578359	3.3277e-06	1.16367e-05
Asrgl1	protein_coding	1.31651	1.34943	1.13157	1.14746	1.16876	-0.483123	0.000872058	0.00205584
Ass1	protein_coding	3.28756	3.26548	8.26828	8.28067	10.0828	1.16687	1.51665e-16	1.42386e-15
Aste1	protein_coding	0.607105	0.629029	0.694846	0.752427	0.700789	-0.0564868	0.724003	0.780108
Astn2	protein_coding	4.07641	3.67062	2.12535	2.25741	2.27468	-1.07297	8.94058e-20	1.03719e-18
Asun	protein_coding	3.01548	2.71582	3.4203	3.49538	3.43365	-0.000972047	0.993775	0.995343
Asxl1	protein_coding	2.74356	2.77085	4.0849	3.7686	4.29734	0.285902	0.0179126	0.03204
Asxl2	protein_coding	0.970557	1.1394	1.28229	1.2579	1.30638	0.012618	0.920171	0.939877
Asxl3	protein_coding	0.010489	0.0134304	0.120232	0.0651745	0.0817647	2.62084	6.33366e-09	3.1e-08
Atad1	protein_coding	10.6435	10.4685	11.4078	11.2066	11.8737	-0.145888	0.184628	0.249858
Atad2	protein_coding	1.58705	1.80341	3.3013	2.73173	2.8667	0.541085	0.000941061	0.00220468
Atad2b	protein_coding	1.57001	1.9132	1.70819	1.64394	1.70822	-0.314976	0.039002	0.0642087
Atad3a	protein_coding	2.33632	2.31562	3.04549	2.92521	3.4577	0.164028	0.229477	0.30102
Atad5	protein_coding	0.298884	0.302801	0.630649	0.509648	0.51646	0.609362	0.00473926	0.0096476
Atat1	protein_coding	1.18835	0.855069	0.868991	1.24344	1.02527	-0.237023	0.315507	0.393771
Atcay	protein_coding	0.129706	0.173987	0.0156802	0.0125394	0.0200396	-3.49055	4.02256e-18	4.22726e-17
Atcayos	antisense	0.20648	0.254269	0.0200511	0.03436	0.0366081	-3.16645	6.085e-22	8.15887e-21
Ate1	protein_coding	4.6418	4.34142	4.15427	4.52477	4.57846	-0.293268	0.00670781	0.0132556
Atf1	protein_coding	6.52792	6.64756	7.199	6.96537	7.00165	-0.169289	0.128733	0.182638
Atf2	protein_coding	3.44442	3.38031	2.94387	2.74227	2.81594	-0.535788	4.30068e-06	1.48158e-05
Atf3	protein_coding	147.691	49.038	23.6678	36.8491	29.2517	-1.99258	1.70872e-05	5.3614e-05
Atf4	protein_coding	58.3481	58.9157	46.6149	49.7654	50.9446	-0.525489	5.08623e-06	1.73321e-05
Atf5	protein_coding	52.0925	49.102	15.755	16.1701	15.5707	-1.94474	6.059e-60	5.87075e-58
Atf6	protein_coding	5.03321	4.88727	5.17033	4.55595	4.83263	-0.298628	0.0242084	0.0419994
Atf6b	protein_coding	8.57703	7.11059	11.2713	11.983	12.2309	0.32279	0.0138795	0.0255408
Atf7	protein_coding	5.65862	5.78794	4.64707	4.56365	4.67014	-0.575163	5.48346e-07	2.13869e-06
Atf7ip	protein_coding	1.95326	1.83124	1.91343	1.79452	1.85487	-0.297189	0.0144711	0.0265059
Atg10	protein_coding	1.28804	1.71913	1.33133	1.40087	1.54227	-0.348564	0.103374	0.151486
Atg101	protein_coding	4.05507	3.72852	6.38449	6.70165	7.65011	0.558037	0.000285653	0.000731999
Atg12	protein_coding	3.70162	3.72121	5.4252	5.8061	5.89803	0.351808	0.00281017	0.00599301
Atg13	protein_coding	3.9328	3.74374	5.37082	5.30681	5.62834	0.23279	0.0352687	0.0587533
Atg14	protein_coding	1.67826	1.81766	1.25675	1.28386	1.2633	-0.732043	1.04892e-06	3.93561e-06
Atg16l1	protein_coding	1.3691	1.28266	1.47491	1.51572	1.55793	-0.0757368	0.51258	0.589302
Atg16l2	protein_coding	1.93836	2.43632	1.54021	2.06573	1.89531	-0.525314	0.00404706	0.00834547
Atg2a	protein_coding	2.43729	2.31206	2.56919	2.66038	2.94022	-0.0726239	0.523315	0.59933
Atg2b	protein_coding	1.9713	2.20234	1.9035	1.82272	1.9086	-0.420404	0.000355254	0.000897073
Atg3	protein_coding	5.92497	6.8154	6.00319	5.98261	5.84281	-0.368353	0.00257638	0.00552886
Atg4a	protein_coding	1.58029	1.57268	2.42502	2.91079	3.12931	0.568292	0.000583468	0.00141893
Atg4a-ps	processed_pseudogene	0.262277	0.46909	0.40162	0.633894	0.549941	0.259025	0.466469	0.545841
Atg4b	protein_coding	2.28833	2.29989	1.95615	2.12248	2.17132	-0.408873	0.000129911	0.000353294
Atg4c	protein_coding	1.69247	1.75101	1.8847	2.08135	2.00041	-0.0611757	0.664155	0.728669
Atg4d	protein_coding	3.1408	3.25554	3.42216	4.03404	4.0873	-0.00377214	0.977907	0.983226
Atg5	protein_coding	3.37419	3.20966	4.36294	4.96299	5.44169	0.309283	0.0282497	0.0482661
Atg7	protein_coding	2.6541	2.31545	2.99466	3.50098	3.47575	0.149202	0.254431	0.328646
Atg9a	protein_coding	4.50053	4.36346	4.83077	4.72412	4.89434	-0.148665	0.176042	0.239882
Athl1	protein_coding	7.3509	7.49656	3.98102	4.62714	4.73158	-1.00996	8.37122e-19	9.12717e-18
Atic	protein_coding	2.52624	2.56888	3.36364	2.43507	2.90723	-0.0772172	0.670434	0.734095
Atl1	protein_coding	0.746139	0.759813	0.55137	0.757398	0.706285	-0.433599	0.0444492	0.0721889
Atl2	protein_coding	5.83979	4.92201	3.79821	4.0822	4.24867	-0.682442	1.12426e-07	4.77145e-07
Atl3	protein_coding	19.6394	19.2423	17.207	14.697	15.0707	-0.578052	0.000110054	0.000304015
Atm	protein_coding	1.06591	1.23359	1.26572	1.00734	1.05915	-0.315406	0.0730748	0.112164
Atmin	protein_coding	1.72174	1.50832	2.10969	2.12686	2.18625	0.137766	0.31321	0.391347
Atn1	protein_coding	12.4388	12.6096	13.9174	13.7943	15.2268	-0.0768755	0.516507	0.593032
Atoh8	protein_coding	2.33252	3.18786	3.05389	3.89726	4.01172	0.132669	0.506595	0.583914
Atox1	protein_coding	10.3578	9.85401	25.8328	29.0177	29.2188	1.20134	7.8058e-20	9.10342e-19
Atp10a	protein_coding	5.23716	5.95753	3.7146	3.22343	3.32401	-0.976996	3.54082e-12	2.37587e-11
Atp10b	protein_coding	0.365143	0.174264	0.00766107	0.0234849	0.0139871	-4.40555	1.75816e-16	1.64258e-15
Atp10d	processed_transcript	1.82678	2.00769	2.08088	2.30261	2.09347	-0.0974722	0.422549	0.502807
Atp11a	protein_coding	5.36122	5.91839	5.58113	6.34555	6.27493	-0.16483	0.179005	0.243273
Atp11b	protein_coding	6.67474	7.22614	7.52087	9.42171	7.8003	-0.022847	0.873	0.902708
Atp11c	protein_coding	1.93435	2.35644	1.90601	2.4426	2.22031	-0.241241	0.114682	0.165585
Atp13a1	protein_coding	4.69792	4.49647	6.55547	6.855	7.18817	0.309028	0.00417629	0.00858897
Atp13a2	protein_coding	1.90802	1.96309	3.28565	6.31238	5.32375	1.08496	6.66355e-05	0.000190993
Atp13a3	protein_coding	4.20512	5.6507	10.3504	10.2033	9.01526	0.734047	6.49046e-05	0.000186274
Atp1a1	protein_coding	18.1426	14.7112	45.2961	44.4579	46.7802	1.20104	1.54734e-14	1.24939e-13
Atp1a2	protein_coding	24.6271	23.9442	3.57933	5.72615	4.91583	-2.63114	1.82549e-38	6.24967e-37
Atp1a3	protein_coding	0.143834	0.0582141	1.60121	1.55738	1.81994	3.77006	4.92844e-25	8.05171e-24
Atp1a4	protein_coding	0.391714	0.337475	0.133276	0.109313	0.106066	-1.91833	2.24243e-13	1.66171e-12
Atp1b1	protein_coding	1.37935	0.749129	0.691406	0.712281	0.946746	-0.714339	0.0257517	0.0444082
Atp1b2	protein_coding	5.33625	3.59797	3.54324	3.68478	3.82821	-0.547625	0.00394629	0.00815624
Atp1b3	protein_coding	34.3537	29.592	29.9261	34.136	35.2902	-0.220584	0.10479	0.153095
Atp2a2	protein_coding	46.9499	40.567	31.1215	29.4092	31.6023	-0.779404	3.54472e-08	1.59865e-07
Atp2a3	protein_coding	3.32312	1.9512	5.41782	11.0715	11.3668	1.53496	0.00010703	0.000296565
Atp2b1	protein_coding	7.65029	8.18986	9.78384	10.2587	10.2456	0.0811232	0.484968	0.563583
Atp2b4	protein_coding	9.60287	8.54564	8.23065	5.87412	6.4878	-0.666309	0.00105924	0.00245429
Atp2c1	protein_coding	3.9347	4.19409	4.64783	5.01716	5.23125	0.0187865	0.87024	0.90076
Atp5a1	protein_coding	42.666	39.5612	64.5405	58.2579	64.7771	0.336788	0.0168913	0.0303958
Atp5b	protein_coding	34.4971	31.496	62.1119	52.7618	57.818	0.53611	0.000649993	0.00156686
Atp5c1	protein_coding	16.1005	15.3584	23.5068	23.4033	24.114	0.321066	0.00502899	0.0102024
Atp5d	protein_coding	12.0557	11.8897	17.7592	18.4266	19.0236	0.350748	0.00113986	0.00262334
Atp5e	protein_coding	4.72952	5.44625	6.53492	6.76062	7.20293	0.155397	0.240306	0.312889
Atp5f1	protein_coding	7.34128	6.84248	10.929	11.2886	11.9833	0.415051	0.000361413	0.000911431
Atp5g1	protein_coding	1.4924	1.66744	2.59217	2.31982	2.58525	0.392845	0.00671633	0.0132707
Atp5g2	protein_coding	4.15384	4.31529	9.76008	9.36009	9.28519	0.892702	1.17341e-11	7.45161e-11
Atp5g3	protein_coding	12.4161	12.4934	26.1151	24.0998	26.0003	0.760365	1.27744e-09	6.69854e-09
Atp5h	protein_coding	10.4879	10.5025	15.553	17.224	17.6167	0.408341	0.000191348	0.000504692
Atp5j	protein_coding	6.70841	6.71216	10.9854	12.5276	12.7948	0.58014	5.31e-07	2.07407e-06
Atp5j2	protein_coding	7.40622	7.97031	13.2063	14.4095	14.5819	0.601442	4.09355e-07	1.62623e-06
Atp5k	protein_coding	6.74602	6.98807	12.23	11.5024	11.9063	0.521863	0.000627872	0.00151686
Atp5l	protein_coding	7.49301	7.90504	11.9472	10.0631	10.5934	0.229601	0.204977	0.273291
Atp5o	protein_coding	7.56352	7.04657	14.1765	12.9691	14.0805	0.643454	2.68e-07	1.08951e-06
Atp5s	protein_coding	1.26593	1.09509	1.07971	1.21421	1.17044	-0.299432	0.145416	0.203181
Atp5sl	protein_coding	1.48784	1.47811	1.41806	1.72163	1.81231	-0.116296	0.493848	0.572004
Atp6ap1	protein_coding	35.311	37.5535	26.4651	28.9327	28.5933	-0.649568	3.8e-08	1.70335e-07
Atp6ap2	protein_coding	17.6573	17.1958	13.8797	15.723	14.9685	-0.499959	1.25576e-05	4.03045e-05
Atp6v0a1	protein_coding	3.57378	3.5572	3.68951	4.55565	4.51283	-0.0171804	0.891263	0.916854
Atp6v0a2	protein_coding	7.41112	7.67271	7.82386	7.56113	7.80145	-0.233166	0.0337408	0.0564889
Atp6v0a4	protein_coding	0.485409	0.450195	0.151204	0.280123	0.179438	-1.46547	1.84233e-06	6.6925e-06
Atp6v0b	protein_coding	12.1777	11.6514	11.7651	15.1043	14.8107	-0.050342	0.711734	0.769742
Atp6v0c	protein_coding	2.93623	3.73496	3.74377	4.29979	4.22887	0.0242375	0.872034	0.90195
Atp6v0d1	protein_coding	13.9207	14.0636	15.9375	19.1316	19.3772	0.103908	0.39624	0.47613
Atp6v0d2	protein_coding	0.245329	0.189406	0.668952	2.56779	2.4932	2.84736	9.61222e-06	3.14875e-05
Atp6v0e	protein_coding	4.2185	4.33202	5.61029	6.72055	6.58074	0.289507	0.0170932	0.0307207
Atp6v0e2	protein_coding	5.67285	5.3039	3.39868	6.0811	5.2063	-0.439912	0.0725427	0.111447
Atp6v1a	protein_coding	5.21437	4.9951	7.64736	8.57634	8.63166	0.428288	0.000248183	0.00064239
Atp6v1b2	protein_coding	4.04788	3.69863	6.2603	7.81174	7.55007	0.624337	4.18866e-06	1.44525e-05
Atp6v1c1	protein_coding	7.0885	6.63605	8.1733	9.70385	9.30464	0.13064	0.284563	0.361476
Atp6v1d	protein_coding	7.32182	7.31089	10.9724	13.094	13.2356	0.494098	0.000112899	0.000310759
Atp6v1e1	protein_coding	14.9601	16.5077	21.8005	25.3263	25.4703	0.350338	0.00361044	0.0075308
Atp6v1f	protein_coding	8.9515	10.5229	10.0962	12.5488	12.8622	0.00988966	0.94867	0.961907
Atp6v1g1	protein_coding	15.0993	15.5002	18.5374	21.8392	22.2809	0.178001	0.132929	0.187864
Atp6v1g2	protein_coding	0.30085	0.177249	0.484219	0.634732	0.50127	0.910161	0.00390706	0.00808383
Atp6v1h	protein_coding	1.72485	1.71948	2.54759	2.68519	2.71773	0.352426	0.000785689	0.00186421
Atp7a	protein_coding	1.59571	1.97283	1.6273	1.7661	1.65057	-0.354484	0.0107705	0.0203048
Atp8a1	protein_coding	0.812029	0.896956	0.900977	2.11945	1.73576	0.612896	0.0768274	0.117142
Atp8b1	protein_coding	7.55455	4.8262	6.43378	6.66241	7.3193	-0.134505	0.52654	0.602307
Atp8b2	protein_coding	8.90095	9.4754	9.81467	8.52658	9.16934	-0.269512	0.0527038	0.0838276
Atp8b4	protein_coding	0.0711602	0.037585	0.184418	0.552289	0.281728	2.36359	6.7329e-05	0.00019273
Atp9a	protein_coding	6.19479	5.07645	3.11569	4.39544	4.30791	-0.790358	1.22496e-05	3.94229e-05
Atp9b	protein_coding	5.21371	5.15579	5.88656	6.08346	6.09016	-0.053518	0.616715	0.6863
Atpaf1	protein_coding	0.677023	0.658825	0.965282	1.05515	1.04917	0.345996	0.0472991	0.0762786
Atpaf2	protein_coding	2.83362	2.57613	3.52358	3.19285	3.59656	0.0769143	0.620193	0.68935
Atpif1	protein_coding	4.35539	4.43684	11.8568	11.3795	12.1013	1.15288	2.46519e-19	2.78233e-18
Atr	protein_coding	0.484227	0.63051	0.539423	0.500494	0.505087	-0.38144	0.0187874	0.0334185
Atraid	protein_coding	10.6369	11.2504	9.21693	10.3209	10.5734	-0.395026	0.000296191	0.000756988
Atrip	protein_coding	1.59884	1.51782	1.50768	1.68556	1.54474	-0.249467	0.0513676	0.0819987
Atrn	protein_coding	2.24839	2.53973	2.48532	2.75471	2.77121	-0.11237	0.343142	0.422286
Atrnl1	protein_coding	10.2103	11.1889	6.30548	6.37501	6.34195	-1.0232	3.31642e-18	3.5019e-17
Atrx	protein_coding	4.75351	5.04116	5.25865	5.02815	4.83135	-0.225768	0.0819236	0.123968
Atxn1	protein_coding	0.988799	0.809123	1.73142	1.35436	1.5018	0.500489	0.00774284	0.0150747
Atxn10	protein_coding	15.5451	15.5482	18.5077	17.7589	19.0742	-0.0219033	0.850292	0.88469
Atxn1l	protein_coding	3.53436	3.61987	4.71616	4.84352	5.05774	0.176437	0.103621	0.151762
Atxn2	protein_coding	3.00509	3.11301	3.32359	3.1995	3.51172	-0.140268	0.207131	0.275549
Atxn2l	protein_coding	13.0751	12.9635	15.0742	17.4345	18.0695	0.101623	0.415087	0.495157
Atxn3	protein_coding	2.46783	2.24522	2.56119	2.93045	2.93683	-0.0165433	0.893735	0.918783
Atxn7	protein_coding	2.57833	2.58754	2.46742	2.62163	2.45629	-0.306985	0.00593064	0.011852
Atxn7l1	protein_coding	0.709634	0.779606	0.736634	1.10212	1.00594	0.0757428	0.68974	0.751016
Atxn7l2	protein_coding	0.571837	0.499413	0.842937	0.890465	0.888241	0.437461	0.0129959	0.0240788
Atxn7l3	protein_coding	5.77476	6.03985	9.50904	8.83238	9.42449	0.379689	0.00159889	0.003572
Atxn7l3b	protein_coding	10.6419	11.0863	11.0508	12.5124	12.7461	-0.114748	0.322566	0.401215
AU019823	protein_coding	1.6616	1.8921	2.5013	2.53519	2.60588	0.250369	0.0494991	0.0793862
AU020206	lincRNA	2.54765	2.83675	7.19271	11.5649	12.0348	1.65435	2.06016e-09	1.05937e-08
AU021092	protein_coding	0.23891	0.071378	1.65415	1.79314	2.23148	3.3405	2.50058e-15	2.16305e-14
AU022252	protein_coding	0.778461	0.810882	1.04904	0.90908	0.909815	-0.000307939	0.998451	0.998714
AU040320	protein_coding	2.07043	1.84632	2.74524	2.86788	3.03979	0.288796	0.0173102	0.03106
AU041133	protein_coding	0.297239	0.576808	0.360532	0.37548	0.420966	-0.453294	0.181517	0.246079
Auh	protein_coding	1.04202	1.06698	1.03879	1.22305	1.14892	-0.161092	0.209619	0.278444
Aunip	protein_coding	0.0580424	0.0654006	0.412587	0.400645	0.385606	2.40221	9e-09	4.33479e-08
Aup1	protein_coding	15.6462	14.8296	19.9145	25.3321	24.1735	0.331063	0.0140308	0.0257849
Aurka	protein_coding	0.175503	0.181272	2.67825	1.94779	2.0472	3.37167	4.20253e-28	8.16447e-27
Aurkaip1	protein_coding	5.00454	4.33707	7.50526	8.77026	9.76542	0.622121	6.23058e-05	0.00017915
Aurkb	protein_coding	0.055289	0.113269	2.36064	2.06126	2.13943	4.41253	6.96162e-50	3.98701e-48
Auts2	protein_coding	1.96481	1.43369	1.35321	1.21023	1.26356	-0.681323	0.000112329	0.000309578
AV039307	processed_transcript	1.15272	1.40709	1.10228	1.0687	0.98843	-0.550371	0.0144991	0.026551
Aven	protein_coding	1.05422	1.17341	1.03746	0.951896	1.05001	-0.406109	0.0107426	0.0202597
Avil	protein_coding	0.714692	0.937055	0.143824	0.203487	0.161591	-2.54462	7.42133e-22	9.89896e-21
Avl9	protein_coding	1.57174	1.75906	1.48792	1.58203	1.51925	-0.391521	0.00164899	0.00367273
Avpi1	protein_coding	2.01171	1.67532	5.03621	6.11811	6.35496	1.39168	3.35945e-13	2.45633e-12
Avpr1a	protein_coding	0.493378	2.27471	0.337764	0.483942	0.346876	-2.09459	0.000659144	0.00158668
AW011738	protein_coding	0.712984	0.564164	1.10501	1.58302	1.07062	0.704647	0.0141595	0.025994
AW112010	protein_coding	6.53207	8.94764	2.29235	5.1225	2.84953	-1.44925	0.000100128	0.00027873
AW146154	protein_coding	0.708875	0.755454	0.423224	0.58272	0.483775	-0.827292	0.000138251	0.000373798
AW209491	protein_coding	1.03189	1.11323	1.18288	1.19357	1.34553	-0.0607483	0.747591	0.800547
AW549877	protein_coding	9.51853	9.81038	4.39112	4.66103	4.60271	-1.35544	1.6623e-36	5.11166e-35
AW551984	protein_coding	1.96752	1.16152	0.255518	0.299912	0.169298	-2.95932	5.08728e-17	4.92923e-16
AW554918	protein_coding	0.743261	0.588857	0.63612	0.661596	0.673672	-0.288341	0.103506	0.151637
Axin1	protein_coding	5.48164	5.53943	5.85	5.23582	5.77361	-0.239833	0.0484974	0.07795
Axin2	protein_coding	2.09262	3.02063	3.14565	3.18539	3.11675	0.0327773	0.855587	0.889447
Axl	protein_coding	115.754	105.834	42.4649	35.4085	40.3447	-1.7583	3.03213e-28	5.97352e-27
AY036118	TEC	2320.9	2653.43	3521.08	2471.83	2514.29	-0.072245	0.759194	0.810655
AY074887	protein_coding	0.673292	0.722521	1.10697	1.0024	1.14426	0.362114	0.161801	0.223
Azi2	protein_coding	3.5053	3.60887	4.91465	4.91081	4.87556	0.193752	0.0795336	0.120766
Azin1	protein_coding	10.2632	8.84682	9.78727	9.91781	9.84889	-0.224767	0.083023	0.125447
Azin2	protein_coding	1.26228	0.97446	2.54121	1.68851	1.98718	0.625791	0.0166121	0.029961
B130024G19Rik	processed_transcript	0.670616	0.711409	0.595657	0.609718	0.591213	-0.475303	0.0038032	0.00789118
B130046B21Rik	lincRNA	4.79717	4.96867	5.84052	6.34806	6.05422	0.047445	0.689172	0.750558
B130055M24Rik	processed_transcript	1.09473	1.1538	0.95161	1.04322	1.07005	-0.407533	0.0292366	0.0497591
B230118H07Rik	protein_coding	0.780329	0.901298	0.823965	1.06081	1.0189	-0.0676258	0.718824	0.775896
B230216N24Rik	processed_transcript	0.136637	0.0807806	0.0385422	0.0684931	0.0723227	-1.12357	0.00318627	0.00672435
B230217C12Rik	protein_coding	0.395702	0.761687	0.189752	0.236541	0.23945	-1.64967	2.703e-06	9.58612e-06
B230219D22Rik	protein_coding	11.1953	11.2536	13.1761	12.489	13.1202	-0.0642287	0.591215	0.663142
B230307C23Rik	protein_coding	0.210565	0.231935	0.280987	0.219223	0.218968	-0.155508	0.563388	0.637359
B230322F03Rik	antisense	0.311344	0.256909	0.431133	0.466083	0.488316	0.433147	0.110399	0.160242
B230325K18Rik	protein_coding	0.722558	0.397538	0.20541	0.255947	0.165709	-1.68353	4.50232e-06	1.54655e-05
B230344G16Rik	lincRNA	0.124351	0.151105	0.253791	0.277206	0.271233	0.683244	0.0270374	0.0463645
B230354K17Rik	lincRNA	1.70564	1.96219	1.23608	1.13379	1.17744	-0.901581	3.33717e-09	1.68565e-08
B230369F24Rik	antisense	0.30076	0.228098	0.0391559	0.0704535	0.0491484	-2.55445	7.94539e-13	5.62014e-12
B230398E01Rik	antisense	1.10394	1.24957	1.19653	1.59135	1.55956	0.029518	0.888207	0.914625
B2m	protein_coding	189.74	236.558	299.306	698.278	457.519	0.909545	0.0112541	0.0211413
B330016D10Rik	pseudogene	0.295901	0.212469	0.662826	0.547726	0.618521	0.992763	0.000622032	0.00150464
B3galnt1	protein_coding	4.31451	4.66816	5.46736	3.75961	5.05303	-0.182458	0.388402	0.468643
B3galnt2	protein_coding	6.34014	5.43573	3.9967	4.52739	4.60254	-0.698741	3.77935e-08	1.69554e-07
B3galt1	protein_coding	0.68476	0.623635	0.204774	0.205566	0.176989	-2.00691	1.33074e-22	1.85701e-21
B3galt4	protein_coding	0.481168	0.451805	0.782426	0.874703	0.830866	0.561709	0.0150985	0.0275156
B3galt6	protein_coding	0.953391	1.06989	1.63326	1.60195	1.764	0.449629	0.00705188	0.0138661
B3gat2	protein_coding	1.79545	1.77331	3.27109	3.20237	3.26642	0.594907	2.81086e-07	1.14048e-06
B3gat3	protein_coding	7.50792	7.24077	7.87141	8.90394	8.54983	-0.0744705	0.532525	0.60771
B3glct	protein_coding	2.43221	2.35625	3.63323	2.86787	3.114	0.154864	0.352319	0.431705
B3gnt1	protein_coding	9.07225	9.11295	9.4134	9.67441	9.77907	-0.187405	0.0760178	0.116114
B3gnt2	protein_coding	6.90893	4.1215	6.48996	7.00272	7.07866	0.043414	0.851023	0.885211
B3gnt3	protein_coding	0.0352006	0.0462736	1.15577	2.08197	1.7512	5.05102	3.78191e-28	7.39843e-27
B3gnt5	protein_coding	0.179527	0.0990026	0.212209	0.376043	0.228941	0.698966	0.0851368	0.128138
B3gnt7	protein_coding	0.0322165	0.0268894	0.115109	0.365785	0.362249	2.9564	4.3478e-06	1.49681e-05
B3gnt8	protein_coding	2.5992	3.16617	1.42672	1.85403	1.72105	-1.05905	1.20359e-07	5.08292e-07
B3gnt9	protein_coding	11.6758	12.6265	17.3306	13.3533	15.4751	0.0749695	0.653802	0.719658
B3gntl1	protein_coding	1.44378	1.70744	0.783647	0.94856	1.04704	-1.03719	3.26403e-08	1.47769e-07
B430010I23Rik	processed_transcript	0.792472	0.531509	0.992513	1.34225	1.10543	0.523092	0.0437845	0.0712296
B430218F22Rik	protein_coding	1.30698	1.20863	1.7847	1.67513	1.98869	0.259624	0.192458	0.259044
B430219N15Rik	antisense	1.67807	1.52828	1.13176	1.28075	1.15011	-0.699645	0.000774296	0.00184001
B430305J03Rik	protein_coding	1.22404	1.25075	1.27616	1.52403	1.42454	-0.0827963	0.600234	0.671734
B430306N03Rik	protein_coding	0.0853989	0.0160375	0.140921	0.297627	0.232547	1.86264	0.00773173	0.0150588
B4galnt1	protein_coding	0.975526	1.02839	7.91084	7.20106	7.9428	2.6698	4.65304e-65	5.92436e-63
B4galnt3	protein_coding	0.274304	0.154539	0.0298447	0.0185629	0.0272444	-3.3497	8.0943e-15	6.70795e-14
B4galt1	protein_coding	33.4408	32.0898	29.4234	27.002	28.0108	-0.486667	0.000242334	0.000628608
B4galt2	protein_coding	2.78763	2.94091	4.46639	3.9303	4.31373	0.29697	0.0231417	0.0403396
B4galt3	protein_coding	1.53867	1.27944	2.03564	2.20901	2.12823	0.323256	0.0259543	0.0447212
B4galt4	protein_coding	1.61652	1.63711	4.38903	6.63968	6.37588	1.55998	5.62764e-14	4.35457e-13
B4galt5	protein_coding	5.03258	4.70288	14.6234	10.9987	13.6414	1.16071	1.92984e-10	1.09668e-09
B4galt6	protein_coding	0.762423	0.835613	0.422933	0.81448	0.535789	-0.706637	0.0172018	0.0308907
B4galt7	protein_coding	1.96851	1.8916	2.99848	3.29403	3.45214	0.480855	0.000504066	0.00123973
B630005N14Rik	protein_coding	2.25049	2.30465	2.44943	2.30019	2.53175	-0.177472	0.174071	0.237553
B630019A10Rik	processed_transcript	0.18454	0.150175	0.286301	0.228953	0.242348	0.322121	0.286623	0.363564
B630019K06Rik	protein_coding	0.361139	0.419839	0.397776	0.407321	0.354261	-0.283857	0.231718	0.303378
B930036N10Rik	antisense	0.133709	0.17263	0.183867	0.234694	0.235631	0.238785	0.383588	0.463786
B930041F14Rik	protein_coding	1.0862	1.08488	1.7037	1.43266	1.67818	0.294514	0.139261	0.195567
B930082K07Rik	lincRNA	0.143404	0.196369	0.166861	0.206221	0.170786	-0.174032	0.570778	0.644253
B930094E09Rik	protein_coding	1.01455	1.01988	1.41408	1.25199	1.30931	0.111523	0.612295	0.682069
B930095G15Rik	sense_intronic	0.408363	0.388423	0.336595	0.348129	0.294977	-0.553407	0.0178979	0.0320175
B9d1	protein_coding	2.0165	1.64913	1.98166	1.62245	1.83053	-0.284896	0.185711	0.251103
B9d2	protein_coding	2.40593	2.32716	2.60017	2.61879	2.86626	-0.0823428	0.649025	0.715637
Baalc	protein_coding	0.02329	0.0437375	1.99059	1.95436	3.14852	5.76725	5.54425e-23	7.95296e-22
Babam1	protein_coding	7.24349	7.0634	10.7879	11.6034	12.3908	0.426388	0.000244519	0.000633438
Bace1	protein_coding	9.53278	9.49653	11.9129	9.86767	11.4318	-0.0484009	0.742329	0.796069
Bace2	protein_coding	10.4484	16.0784	2.43853	3.54608	3.27632	-2.37524	1.59891e-23	2.39153e-22
Bach1	protein_coding	4.97343	4.30309	5.84956	6.60641	6.51193	0.176579	0.16451	0.226226
Bach2	protein_coding	1.20842	0.963985	0.542195	0.644333	0.602001	-1.13501	5.81744e-12	3.83498e-11
Bach2os	antisense	0.345895	0.305682	0.206617	0.234076	0.199093	-0.873893	0.00107883	0.00249669
Bad	protein_coding	2.87692	3.01305	5.02515	5.32149	5.32242	0.557064	2.19287e-05	6.77563e-05
Bag1	protein_coding	17.2373	17.1848	27.9665	27.2503	29.4203	0.443945	8.78093e-05	0.000246905
Bag2	protein_coding	1.65551	1.14086	1.06095	1.02533	0.90494	-0.75444	0.00141763	0.0031972
Bag3	protein_coding	33.288	27.3556	18.3863	18.5938	19.8304	-0.948951	6.68079e-12	4.37231e-11
Bag4	protein_coding	1.23771	1.40273	1.31381	1.15926	1.2518	-0.357083	0.0275294	0.047119
Bag5	protein_coding	4.79382	5.93149	6.45474	7.86256	7.0781	0.141297	0.34444	0.423635
Bag6	protein_coding	11.4191	10.5008	13.9786	14.1829	15.1611	0.128284	0.294447	0.371733
Bahcc1	protein_coding	1.41477	1.29966	2.06752	1.76066	2.02734	0.256329	0.0696278	0.107408
Bahd1	protein_coding	2.44492	2.40008	3.45546	3.60777	3.93685	0.327794	0.0052524	0.0106192
Bai2	protein_coding	0.363005	0.398734	1.23841	0.877561	1.25044	1.29041	9.4621e-08	4.0594e-07
Baiap2	protein_coding	2.56911	3.16445	5.04605	4.92064	5.27557	0.556633	4.32436e-05	0.000127115
Baiap2l1	protein_coding	0.431131	0.351121	0.290381	0.214353	0.210705	-0.981593	0.00045223	0.00112173
Bak1	protein_coding	3.00801	3.19988	10.5463	10.4361	10.3259	1.48079	3.06563e-33	8.01853e-32
Bambi	protein_coding	2.54171	2.13001	1.11398	1.07975	1.23029	-1.30307	1.80774e-17	1.81789e-16
Banf1	protein_coding	12.052	12.4516	26.062	22.7218	25.394	0.745028	4.98534e-08	2.20702e-07
Banp	protein_coding	0.886557	0.956172	0.716219	1.1032	1.07647	-0.206396	0.337761	0.416718
Bap1	protein_coding	3.7039	3.54618	5.17398	5.4647	5.76163	0.322767	0.00291981	0.0062062
Bard1	protein_coding	0.0889793	0.0933788	0.345482	0.357746	0.32751	1.64243	2.80275e-11	1.71687e-10
Barx1	protein_coding	0.380891	0.29804	0.00895342	0.10024	0.0326932	-3.03379	3.10522e-07	1.25233e-06
Basp1	protein_coding	1.49086	1.85146	2.87595	3.25454	2.71824	0.550874	0.0046569	0.00949375
Batf	protein_coding	0.0774709	0.087292	0.393351	0.65009	0.406956	2.27017	2.71313e-06	9.6177e-06
Batf2	protein_coding	0.463806	0.435503	1.02345	2.00241	1.54655	1.48599	7.87452e-06	2.60724e-05
Batf3	protein_coding	0.176118	0.0609259	0.651056	0.664919	0.637293	2.19535	2.20119e-09	1.12888e-08
Bax	protein_coding	9.41526	10.5513	27.1587	31.5352	28.646	1.27425	2.71013e-22	3.72456e-21
Baz1a	protein_coding	0.746828	0.79061	2.55598	2.72299	2.76157	1.53177	1.08545e-34	3.05154e-33
Baz1b	protein_coding	5.97712	6.95748	5.71874	5.93452	5.95822	-0.408464	0.00121273	0.00277491
Baz2a	protein_coding	4.33953	4.33385	4.72019	5.11075	5.07423	-0.073425	0.503981	0.581598
Baz2b	protein_coding	1.65162	1.9024	1.57779	1.58971	1.59436	-0.431369	0.000309442	0.000788368
Bbc3	protein_coding	1.3935	1.14924	2.04026	2.73426	2.6428	0.688435	0.00107348	0.00248469
Bbip1	protein_coding	1.91627	1.99491	1.73744	2.19891	1.94465	-0.265783	0.114535	0.165389
Bbs1	protein_coding	1.05614	0.956803	0.70511	0.617744	0.778968	-0.792763	1.0506e-05	3.41685e-05
Bbs10	protein_coding	0.129084	0.131308	0.268537	0.247505	0.240985	0.681584	0.0178323	0.0319188
Bbs12	protein_coding	0.419392	0.445164	0.617224	0.612873	0.483624	0.134771	0.591084	0.663092
Bbs2	protein_coding	2.2717	1.90671	1.10243	1.20162	1.37885	-1.03773	3e-09	1.50978e-08
Bbs4	protein_coding	1.59017	1.45484	1.56746	1.57672	1.63338	-0.204155	0.211672	0.280517
Bbs5	protein_coding	1.10215	1.09744	1.13254	0.975349	1.07596	-0.320764	0.0967558	0.143026
Bbs7	protein_coding	1.04787	1.16666	1.01342	0.944654	0.936688	-0.467018	0.00664302	0.0131326
Bbs9	protein_coding	1.19799	1.56371	1.00977	0.980885	1.04274	-0.718559	2.0776e-05	6.43627e-05
Bbx	protein_coding	1.23037	1.42355	1.2803	1.14027	1.21869	-0.397023	0.00358555	0.00748394
BC001981	antisense	0.191623	0.179929	0.445933	0.427931	0.525502	1.05342	0.000512761	0.0012595
BC002059	lincRNA	1.23625	1.01217	0.663418	0.964138	0.896776	-0.686654	0.00456963	0.00932817
BC002163	processed_pseudogene	10.3224	10.1706	15.551	16.7901	20.2392	0.502627	0.00559416	0.0112423
BC003331	protein_coding	4.2151	4.64296	5.26332	5.21119	5.0419	-0.0442743	0.708871	0.7674
BC003965	protein_coding	0.960383	1.05821	1.57566	1.56842	1.70334	0.408545	0.014502	0.0265531
BC004004	protein_coding	2.41951	2.43596	3.15765	3.21973	3.36928	0.150905	0.164634	0.226359
BC005537	protein_coding	30.1986	30.837	26.1774	29.0493	28.3818	-0.400801	0.000730048	0.00174401
BC005561	protein_coding	0.691742	0.928666	0.650686	0.636412	0.613866	-0.622932	0.00203138	0.00444664
BC005624	protein_coding	4.24373	4.10346	3.80131	4.04808	4.20598	-0.324388	0.00446391	0.00912688
BC017158	protein_coding	2.35305	1.99053	2.11824	2.22715	2.24215	-0.253338	0.0578406	0.0910457
BC017643	protein_coding	3.59238	3.71642	3.70927	4.41492	4.17898	-0.103739	0.384534	0.464712
BC022687	protein_coding	0.912248	0.900134	3.23837	2.72572	3.10552	1.46925	2.35214e-13	1.74133e-12
BC022960	transcribed_processed_pseudogene	0.228386	0.291037	0.310609	0.187673	0.346555	-0.160822	0.660424	0.725558
BC023105	pseudogene	0.265369	1.2119	1.06158	0.963215	0.782721	0.0774566	0.898176	0.922364
BC023719	antisense	3.2076	2.91241	4.37885	5.12973	4.97912	0.388865	0.0242308	0.0420288
BC023829	protein_coding	4.45434	4.74682	5.02588	5.21932	5.52105	-0.0778452	0.509385	0.586736
BC024978	protein_coding	1.6709	1.6547	1.69131	1.77792	1.573	-0.252316	0.123374	0.176154
BC026585	protein_coding	1.63609	2.3757	2.22016	2.11156	2.12603	-0.166327	0.424983	0.505084
BC027231	protein_coding	1.14279	1.18932	1.17882	1.13123	1.16579	-0.278145	0.0487282	0.0782538
BC027582	processed_transcript	0.159846	0.225138	1.02578	0.874393	0.926112	2.00815	3.91673e-10	2.15967e-09
BC028528	protein_coding	0.886846	0.78316	7.20102	17.1472	15.7489	3.71893	1.53739e-17	1.55312e-16
BC029214	protein_coding	3.07428	2.83284	2.21345	2.37627	2.74579	-0.543305	0.000711889	0.00170459
BC029722	processed_transcript	5.59133	6.4981	7.88078	8.47943	8.39787	0.17959	0.166952	0.229075
BC030307	protein_coding	0.133876	0.137679	0.145659	0.220023	0.248699	0.321351	0.290836	0.368018
BC030336	protein_coding	5.05268	5.48817	4.21363	3.71112	3.95046	-0.680379	1.18518e-07	5.01066e-07
BC030867	protein_coding	0.00976751	0.0183429	0.595123	0.432951	0.373498	4.73604	5.1078e-19	5.64902e-18
BC031181	protein_coding	12.6782	11.8647	14.293	16.0116	15.6244	0.0495164	0.672863	0.73623
BC034090	protein_coding	1.44648	1.48337	1.52893	1.53596	1.74777	-0.139214	0.259796	0.334426
BC037032	processed_transcript	0.469774	0.372794	0.219878	0.267268	0.31794	-0.921707	7.89955e-05	0.000223385
BC037034	protein_coding	1.16244	1.42291	1.7726	2.35996	2.13086	0.420374	0.023045	0.0401938
BC037034	protein_coding	1.25298	1.53374	1.91066	2.54377	2.29683	0.420374	0.023045	0.0401938
BC039771	processed_transcript	0.245093	0.194731	0.332382	0.378504	0.325268	0.384827	0.106375	0.155074
BC043934	lincRNA	0.201102	0.224236	0.584992	0.718732	0.611698	1.31505	4.36325e-07	1.72847e-06
BC048403	protein_coding	1.20407	0.993149	1.19874	1.04809	1.2402	-0.187786	0.341008	0.420185
BC052040	protein_coding	0.286033	0.306947	0.288156	0.299567	0.339333	-0.211118	0.327133	0.406075
BC055324	protein_coding	0.528378	0.536361	0.894263	0.763455	0.910115	0.415152	0.0367814	0.0609634
BC064078	transcribed_unprocessed_pseudogene	0.29149	0.357488	0.427894	0.664239	0.569834	0.500844	0.0765953	0.116881
BC065397	processed_transcript	0.273836	0.257126	0.181819	0.233779	0.185503	-0.668686	0.00785432	0.0152647
BC065403	antisense	0.983266	1.23598	1.08706	1.19129	1.04748	-0.27002	0.204898	0.273233
BC067074	protein_coding	0.690343	0.697824	0.26229	0.531529	0.553698	-0.905531	0.00509696	0.0103253
BC068157	protein_coding	0.169562	0.170587	0.084556	0.0717169	0.0725105	-1.42769	1.08141e-07	4.601e-07
BC068281	protein_coding	0.879666	0.874834	0.540292	0.6369	0.493217	-0.921864	1.18133e-05	3.81303e-05
BC100451	protein_coding	0.479786	0.993977	0.33512	0.128843	0.194142	-2.00871	0.000122063	0.000333422
BC106179	protein_coding	0.269056	0.299796	0.358223	0.419992	0.329783	0.109294	0.645687	0.712415
Bcam	protein_coding	17.7657	8.57113	17.678	32.3931	30.888	0.755866	0.054532	0.0864754
Bcap29	protein_coding	2.58056	2.20847	3.46282	3.46274	3.60537	0.282994	0.0690032	0.106551
Bcap31	protein_coding	27.233	26.0158	30.6486	32.5204	33.4369	0.00463318	0.966633	0.974859
Bcar1	protein_coding	3.69844	3.41136	10.1796	12.0212	13.4231	1.46751	3.91588e-23	5.70208e-22
Bcar3	protein_coding	3.39442	1.6358	3.22584	3.67353	4.20384	0.283803	0.379574	0.459763
Bcas2	protein_coding	2.24329	2.3978	2.91746	3.44025	3.6066	0.246071	0.0653487	0.101632
Bcas3	protein_coding	1.95195	1.80998	2.0246	2.27952	2.40284	-0.0213398	0.866124	0.897706
Bcas3os1	antisense	0.11051	0.0345888	0.322115	0.274212	0.297211	1.77298	5.28454e-05	0.000153399
Bcas3os2	antisense	0.358004	0.273128	0.700585	0.605678	0.743253	0.840206	0.0160218	0.0290015
Bcat1	protein_coding	0.910386	0.956276	2.23053	1.39129	1.68025	0.658668	0.00810934	0.0157227
Bcat2	protein_coding	3.08402	2.83876	3.20119	3.25136	3.40638	-0.119114	0.325269	0.40399
Bccip	protein_coding	6.05864	6.80078	9.2643	9.03091	9.52337	0.259255	0.0317936	0.0535724
Bcdin3d	protein_coding	0.617185	0.502981	0.571555	0.701363	0.944557	0.128679	0.67025	0.733944
Bche	protein_coding	0.527289	0.833439	0.295614	0.289925	0.218941	-1.60756	2.12523e-08	9.77354e-08
Bckdha	protein_coding	8.48333	7.69124	7.67349	7.81463	7.92728	-0.320207	0.00707281	0.0139055
Bckdhb	protein_coding	4.53559	3.5657	3.31762	3.50783	3.57978	-0.493166	0.00293171	0.00622807
Bckdk	protein_coding	4.9552	4.81623	6.57831	6.15702	6.95745	0.156889	0.191781	0.258354
Bcl10	protein_coding	8.37773	6.31847	11.7233	12.4545	12.6837	0.471902	0.00257016	0.00551858
Bcl11a	protein_coding	0.00562099	0.00844476	0.279692	0.242687	0.291798	4.97275	5.7053e-46	2.79034e-44
Bcl11b	protein_coding	0.0146079	0.0120019	0.0602634	0.0556063	0.0648867	1.89679	1.4611e-06	5.39284e-06
Bcl2	protein_coding	1.99267	2.28569	1.28523	1.59258	1.35942	-0.868187	8.11029e-10	4.34901e-09
Bcl2a1b	protein_coding	0.271622	0.204037	0.888774	3.17385	2.00036	2.80135	8.589e-06	2.83405e-05
Bcl2l1	protein_coding	2.719	2.87449	4.4488	5.35617	5.59783	0.604683	4.30919e-06	1.48418e-05
Bcl2l11	protein_coding	0.842999	0.852178	1.3206	1.6303	1.54326	0.551097	0.000107684	0.000298108
Bcl2l12	protein_coding	1.88059	1.74472	1.90843	2.37797	2.59297	0.0676231	0.721505	0.777907
Bcl2l13	protein_coding	1.9589	2.12218	2.72786	2.78138	2.76907	0.166521	0.142188	0.199087
Bcl2l2	protein_coding	7.26184	7.62273	8.70104	8.96385	8.93259	-0.0163448	0.882637	0.910473
Bcl3	protein_coding	5.77959	4.83385	9.12629	10.2135	8.9525	0.560839	8.82021e-05	0.000247918
Bcl6	protein_coding	4.79011	4.73027	2.6581	2.47271	2.92683	-1.09525	1.42571e-19	1.63062e-18
Bcl6b	protein_coding	0.326511	0.351452	5.12848	7.91947	7.77914	4.07934	6.09651e-56	4.5816e-54
Bcl7a	protein_coding	1.03399	0.956302	0.756674	0.828224	0.858764	-0.558621	3.91228e-05	0.000115686
Bcl7b	protein_coding	4.71781	4.60919	5.34227	5.62676	5.63805	-0.0218871	0.84992	0.884363
Bcl7c	protein_coding	2.18631	1.94072	2.7317	2.66579	2.80057	0.136391	0.285611	0.362508
Bcl9	protein_coding	1.70184	1.63156	1.9318	1.90051	1.91263	-0.0681749	0.556948	0.631
Bcl9l	protein_coding	8.24805	7.99117	9.1394	8.85624	9.38274	-0.100104	0.389008	0.469161
Bclaf1	protein_coding	5.45952	5.41685	5.78174	5.48243	5.62694	-0.217803	0.0677919	0.104965
Bcor	protein_coding	3.79632	4.01531	2.34798	2.69313	2.59373	-0.887728	6.30659e-16	5.70184e-15
Bcorl1	protein_coding	1.52177	1.71958	1.1818	1.11221	1.189	-0.750017	1.07216e-08	5.1e-08
Bcr	protein_coding	4.88461	4.1015	6.04499	6.52831	6.84318	0.256062	0.0538727	0.0855456
Bcs1l	protein_coding	1.41843	1.36358	1.4461	1.70494	1.82623	-0.0162484	0.92864	0.946143
Bdh1	protein_coding	0.69756	0.285416	0.108826	0.28218	0.295022	-1.38257	0.0116212	0.0217514
Bdh2	protein_coding	6.66129	7.81559	1.44832	1.35819	1.2175	-2.69919	3.44641e-46	1.69634e-44
Bdh2	protein_coding	8.10928	9.31455	1.63001	1.60331	1.50287	-2.7318	1.45828e-47	7.6157e-46
Bdkrb1	protein_coding	9.85089	10.6832	14.8305	9.9053	11.5143	-0.0281813	0.897355	0.921705
Bdkrb2	protein_coding	4.8288	5.40289	6.17418	8.47953	7.78044	0.275857	0.0993481	0.146423
Bdnf	protein_coding	0.736095	0.286312	1.58449	1.34932	1.31393	1.20305	0.00384333	0.00796588
Bdp1	protein_coding	2.20585	2.26333	1.9908	1.92264	2.03256	-0.441831	4.68434e-05	0.000137069
BE692007	processed_transcript	0.115965	0.087642	0.64864	1.67672	0.915498	3.12924	3.8221e-10	2.109e-09
Bean1	protein_coding	0.14432	0.143725	1.76531	1.00033	1.64866	3.0836	3.60817e-16	3.30091e-15
Becn1	protein_coding	4.18421	3.84817	5.36622	6.64056	6.29782	0.332054	0.0124234	0.0231126
Begain	protein_coding	0.509276	0.459663	0.778413	1.06331	1.06741	0.729562	0.00108388	0.00250687
BEGAIN	protein_coding	0.700427	0.590421	1.01033	1.31427	1.32196	0.643422	0.00608781	0.0121378
Bend3	protein_coding	0.685465	0.615952	1.10607	1.01919	1.14445	0.475037	0.00385471	0.00798515
Bend4	protein_coding	0.143719	0.110413	0.284307	0.231147	0.219163	0.680374	0.0132595	0.0245318
Bend5	protein_coding	0.323538	0.356629	0.0773752	0.218947	0.239067	-1.19804	0.00695167	0.0136936
Bend6	protein_coding	0.116872	0.10974	0.21978	0.190403	0.183911	0.533461	0.0679173	0.105117
Bend7	protein_coding	0.134177	0.072941	0.191234	0.272403	0.280951	0.992719	0.00451162	0.00921708
Best1	protein_coding	1.32094	1.5375	0.390075	0.377121	0.393291	-2.15423	3.48463e-24	5.45018e-23
Best3	protein_coding	0.321299	0.368167	0.548397	0.563848	0.403858	0.284927	0.30339	0.381584
Bet1	protein_coding	2.97707	3.05782	4.67869	4.39388	4.61836	0.328359	0.0073132	0.0143397
Bet1l	protein_coding	5.61785	7.69312	7.82919	6.68695	7.49334	-0.126726	0.499152	0.576846
Bfar	protein_coding	4.73785	4.62055	4.54991	4.74405	4.9117	-0.25236	0.0158757	0.0287573
Bfsp1	protein_coding	0.662873	0.808567	0.235912	0.377314	0.306285	-1.52671	1.4e-08	6.55967e-08
Bgn	protein_coding	288.942	336.445	329.862	323.945	307.786	-0.231298	0.136456	0.192267
Bhlhb9	protein_coding	2.50106	2.38112	1.78407	1.70599	1.60174	-0.791953	3.17826e-07	1.27944e-06
Bhlhe22	protein_coding	0.345402	0.428274	2.37205	1.48337	1.96697	2.06061	1.08874e-11	6.93107e-11
Bhlhe40	protein_coding	37.5085	20.8352	37.5354	31.3643	37.4918	0.0130412	0.962408	0.972061
Bhlhe41	protein_coding	3.03438	2.72485	0.72851	0.889881	1.15102	-1.91523	3.32872e-22	4.5463e-21
Bicc1	protein_coding	22.5331	28.9702	10.773	8.53425	8.25831	-1.74981	2.70697e-17	2.68363e-16
Bicd1	protein_coding	0.352318	0.30755	0.0373819	0.0605171	0.0482741	-3.01975	5.5011e-34	1.47906e-32
Bicd2	protein_coding	7.03311	6.47473	8.28614	10.409	9.888	0.224723	0.103468	0.151598
Bid	protein_coding	0.508904	0.614936	1.16841	1.24488	1.29539	0.866203	3.53591e-06	1.23217e-05
Bik	protein_coding	0.721792	0.353606	1.71291	2.71836	3.07884	1.9434	3.24937e-06	1.13979e-05
Bin1	protein_coding	8.74731	7.87885	8.59338	7.33401	8.02664	-0.325477	0.0204702	0.0360622
Bin2	protein_coding	0.345292	0.153867	1.07965	2.17826	1.74962	2.46475	1.78074e-07	7.39262e-07
Bin3	protein_coding	3.22536	3.25588	6.57838	6.23207	6.34588	0.710059	4.0466e-07	1.60924e-06
Birc2	protein_coding	3.87367	4.47222	3.0947	3.72425	3.81421	-0.506666	0.000162762	0.000434426
Birc3	protein_coding	5.06757	5.07203	3.16497	3.96757	3.43964	-0.79453	5.60066e-10	3e-09
Birc5	protein_coding	0.0522331	0.110353	2.80311	2.19449	2.28315	4.61892	4.80782e-43	2.02929e-41
Birc6	protein_coding	1.87474	2.38024	2.50991	2.04714	2.1412	-0.19506	0.283065	0.35981
Bivm	protein_coding	1.16894	1.20671	1.71024	1.83229	1.68362	0.283846	0.0532359	0.0846129
Blcap	protein_coding	3.39654	3.71016	4.22905	4.17226	4.4094	-0.00416697	0.972926	0.97991
Blm	protein_coding	0.224567	0.281151	0.990722	0.699064	0.932157	1.51994	2.25378e-08	1.03462e-07
Blmh	protein_coding	3.76344	3.14193	5.25048	5.10385	5.31348	0.328373	0.0135035	0.0249292
Bloc1s1	protein_coding	7.43495	8.62134	7.44891	8.29758	7.94504	-0.293148	0.0293703	0.0499425
Bloc1s2	protein_coding	2.3255	2.37347	5.31908	5.50805	6.04025	0.98812	1.92044e-08	8.87411e-08
Bloc1s2-ps	processed_pseudogene	0.410506	0.385456	1.36059	0.926002	1.26847	1.29229	0.000746594	0.00177995
Bloc1s3	protein_coding	1.16876	1.13555	2.38333	2.33435	2.40139	0.773102	1.2954e-05	4.14387e-05
Bloc1s4	protein_coding	2.76529	2.68167	3.78825	3.77337	3.88717	0.217543	0.170204	0.232998
Bloc1s5	protein_coding	1.96158	1.75529	2.36224	3.01797	2.8299	0.288394	0.117078	0.168413
Bloc1s6	protein_coding	2.66244	2.25033	3.18833	4.16123	3.51788	0.290082	0.0798694	0.12124
Blvra	protein_coding	1.92495	1.55739	2.34099	2.71593	2.61399	0.284996	0.100282	0.147559
Blvrb	protein_coding	7.7883	6.98866	4.34953	3.90333	4.63366	-1.05205	5.51737e-12	3.64497e-11
Blzf1	protein_coding	1.74019	1.74606	2.01515	1.76551	1.92319	-0.142832	0.316103	0.394259
Bmf	protein_coding	0.88525	1.15684	2.72692	2.44589	2.70494	1.09408	3.95512e-10	2.1785e-09
Bmi1	protein_coding	3.02956	3.81741	6.80505	6.7003	6.79649	0.714684	4.40416e-07	1.74154e-06
Bmp1	protein_coding	42.0684	48.8094	41.5069	36.1055	38.1492	-0.501979	0.00111555	0.00257471
Bmp2	protein_coding	3.36154	1.85786	2.18548	1.94221	2.06585	-0.606245	0.0271853	0.0465922
Bmp2k	protein_coding	2.61283	2.94537	3.83093	3.52689	3.49445	0.113403	0.394082	0.473944
Bmp3	protein_coding	7.84635	5.61166	2.91525	5.20036	3.51402	-1.06924	0.000120633	0.000329808
Bmp4	protein_coding	11.9565	12.427	5.98289	7.22627	5.46161	-1.23795	1.12023e-15	9.95858e-15
Bmp5	protein_coding	9.08761	10.5091	22.1865	17.4411	19.5628	0.744591	2.26103e-05	6.97366e-05
Bmp6	protein_coding	2.50662	1.44219	4.76748	9.89093	9.86696	1.76916	1.40617e-05	4.47336e-05
Bmp7	protein_coding	0.324252	0.228349	0.558141	0.902656	0.62906	1.06406	0.00076801	0.00182705
Bmp8b	protein_coding	0.129766	0.136182	0.1518	0.178215	0.23587	0.231806	0.434135	0.514127
Bmper	protein_coding	1.88962	2.92907	27.184	13.8946	19.2902	2.80304	1.08168e-12	7.56094e-12
Bmpr1a	protein_coding	13.8284	14.9617	11.2245	8.70785	9.38901	-0.823132	1.63953e-06	6.00539e-06
Bmpr1b	protein_coding	0.228533	0.219252	0.277476	0.233663	0.239867	-0.10815	0.638257	0.705988
Bmpr2	protein_coding	5.91954	6.21027	12.2985	14.1375	14.1162	0.885571	2.59726e-11	1.5967e-10
Bms1	protein_coding	5.45921	5.83009	6.20453	5.93441	6.36591	-0.140735	0.214759	0.284023
Bmx	protein_coding	0.0814133	0.0179871	0.814578	1.03383	0.976675	3.97964	2.69111e-22	3.70172e-21
Bmyc	protein_coding	3.28162	3.25098	1.64328	2.98478	3.01183	-0.633739	0.0297507	0.0505336
Bnc2	protein_coding	1.05454	1.14331	1.13618	0.678074	0.862222	-0.563526	0.0305962	0.0517927
Bnip1	protein_coding	0.665368	0.701155	1.11628	1.27413	1.20531	0.54117	0.000619476	0.00149869
Bnip2	protein_coding	12.2965	12.3028	21.3338	22.9513	21.9118	0.574094	1.01e-06	3.79311e-06
Bnip3	protein_coding	4.82417	5.02695	12.0867	13.0365	14.2604	1.14344	7.83899e-22	1.0438e-20
Bnip3l	protein_coding	9.74704	9.20989	9.41083	11.3068	11.0958	-0.109211	0.381243	0.461316
Boc	protein_coding	28.6378	38.5051	8.00404	11.2767	8.61342	-2.12251	3.3999e-24	5.33019e-23
Bod1	protein_coding	5.32167	5.59723	7.42181	7.1356	7.22034	0.142554	0.267274	0.342878
Bod1l	protein_coding	2.93683	3.24755	2.69637	2.65312	2.63324	-0.484778	3.35796e-05	0.000100491
Bok	protein_coding	5.36283	5.12172	13.2335	9.86029	11.7132	0.880316	1.51705e-06	5.58865e-06
Bola1	protein_coding	1.36772	1.50258	1.85186	1.87892	1.73277	0.0746202	0.717312	0.77464
Bola2	protein_coding	1.58035	1.97855	3.31692	3.41987	3.49693	0.668439	0.000162963	0.000434774
Bola3	protein_coding	1.18518	1.26441	1.75612	1.9068	2.05198	0.366562	0.0186471	0.0331958
Bop1	protein_coding	3.26507	3.37466	7.33768	5.84765	6.86466	0.742323	6.291e-06	2.11336e-05
Bora	protein_coding	0.559482	0.566952	1.79537	2.08427	1.87858	1.49911	3.44609e-15	2.95111e-14
Bpgm	protein_coding	0.998776	0.945578	8.95841	12.4874	10.5404	3.18308	1.96902e-64	2.35153e-62
Bphl	protein_coding	3.84389	3.66679	2.94205	3.34685	3.71649	-0.441837	0.00921293	0.0176645
Bpnt1	protein_coding	2.78715	3.03481	3.86452	3.9051	4.18485	0.183107	0.17765	0.241773
Bptf	protein_coding	4.11421	4.86918	3.93672	3.89124	3.91458	-0.466513	0.00038709	0.000971099
Braf	protein_coding	1.89443	2.03466	1.61579	1.58425	1.6211	-0.558309	4.30342e-07	1.70565e-06
Brap	protein_coding	3.20052	3.44781	4.31388	4.12123	4.4842	0.104612	0.363747	0.443381
Brat1	protein_coding	0.994686	1.01726	1.16626	1.45169	1.50161	0.177439	0.25851	0.333133
Brca1	protein_coding	0.0208284	0.0407444	0.631586	0.427552	0.50147	3.80037	5.61524e-23	8.03981e-22
Brca2	protein_coding	0.243076	0.219165	0.442954	0.322449	0.387289	0.46631	0.0450081	0.0730119
Brcc3	protein_coding	0.816862	0.957445	0.846988	0.964527	0.979181	-0.201929	0.177537	0.24164
Brd1	protein_coding	4.44792	3.78345	3.57147	3.78839	3.83952	-0.410489	0.00101514	0.00236243
Brd2	protein_coding	21.6331	28.5043	16.9338	18.3502	18.4392	-0.754491	2.33021e-06	8.339e-06
Brd3	protein_coding	4.03774	4.46809	4.09853	4.10276	4.34187	-0.293688	0.0099808	0.0189668
Brd4	protein_coding	6.07622	5.30487	7.2273	7.16697	7.59574	0.0960201	0.452967	0.532297
Brd7	protein_coding	2.27905	2.32825	4.32564	4.23319	4.4047	0.638635	1.80665e-08	8.38097e-08
Brd8	protein_coding	1.83728	1.79317	1.68914	2.0917	2.0165	-0.180695	0.146708	0.204745
Brd9	protein_coding	8.47392	8.44797	7.33235	8.64135	8.05786	-0.348742	0.00235552	0.0050875
Brdt	protein_coding	0.50668	0.535571	0.384668	0.321331	0.339969	-0.84904	3.92281e-05	0.000115931
Bre	protein_coding	1.70055	1.98361	2.43776	2.82147	2.71828	0.259486	0.0601815	0.0942136
Brf1	protein_coding	6.81501	6.72212	7.97751	9.49295	9.07605	0.116258	0.315781	0.394027
Brf2	protein_coding	2.14052	2.25109	2.15555	2.44805	2.55475	-0.150209	0.391234	0.47134
Bri3	protein_coding	4.83268	5.10288	4.64448	5.40407	5.37783	-0.220357	0.103694	0.151826
Bri3bp	protein_coding	0.997971	0.974952	1.55607	1.35933	1.49266	0.306694	0.0398324	0.0654569
Bricd5	protein_coding	1.73653	2.22982	2.61246	2.92282	2.86639	0.227264	0.266559	0.342104
Brinp1	protein_coding	0.400142	0.386973	1.29565	1.48365	1.18461	1.47922	6.60632e-15	5.51636e-14
Brip1	protein_coding	0.282142	0.261193	0.445569	0.416825	0.396003	0.358873	0.0703793	0.108448
Brip1os	antisense	6.46605	7.27635	6.41687	6.10014	6.39125	-0.392585	0.00161871	0.00361313
Brix1	protein_coding	3.17177	3.64004	4.56519	4.30752	4.73705	0.144345	0.292098	0.369342
Brk1	protein_coding	14.9073	16.4663	25.7577	28.5037	30.6219	0.580079	1.76756e-06	6.4375e-06
Brms1	protein_coding	3.18595	3.52128	5.57934	6.51296	6.13578	0.587375	0.000110409	0.000304724
Brms1l	protein_coding	3.17945	3.93361	5.29322	4.83822	5.17526	0.252401	0.100883	0.148329
Brox	protein_coding	4.83894	5.05159	4.20244	4.76694	4.9826	-0.359336	0.0014849	0.00333378
Brpf1	protein_coding	2.06249	1.94491	2.79816	3.25723	2.98889	0.319821	0.00842747	0.0162801
Brpf3	protein_coding	2.03607	2.09933	2.16201	2.02012	2.24877	-0.21706	0.0706616	0.108818
Brsk1	protein_coding	2.23732	1.99246	1.62481	1.68972	1.57237	-0.644714	1.5001e-05	4.75427e-05
Brwd1	protein_coding	1.35774	1.61984	1.21572	1.18127	1.22545	-0.570425	7.708e-06	2.55706e-05
Brwd3	protein_coding	0.631334	0.580754	0.6972	0.712331	0.730208	-0.0341057	0.796693	0.841481
Bscl2	protein_coding	2.95596	3.48303	3.37279	3.68293	3.66094	-0.119636	0.327414	0.406327
Bsdc1	protein_coding	3.08033	2.72193	3.00959	3.67777	3.52159	-0.0406182	0.759697	0.811081
Bsg	protein_coding	62.6611	78.0793	61.5965	61.4251	66.4429	-0.424876	0.00379358	0.00787653
Bst1	protein_coding	0.257075	0.166672	0.942698	1.41247	1.09698	2.17161	1.46565e-11	9.24647e-11
Bst2	protein_coding	15.7999	14.054	31.3779	53.0288	33.9988	1.13044	1.18988e-05	3.83821e-05
Btaf1	protein_coding	3.15574	3.57896	2.82881	2.81172	2.92538	-0.506849	1.02758e-05	3.34479e-05
Btbd1	protein_coding	7.31984	8.29135	9.29353	9.67659	9.3417	0.00523987	0.964406	0.973314
Btbd10	protein_coding	1.77688	1.86981	1.71106	1.87971	1.90316	-0.263524	0.030366	0.0514652
Btbd11	protein_coding	0.230291	0.199604	0.0587138	0.066933	0.0855289	-1.87884	1.92225e-14	1.53601e-13
Btbd19	protein_coding	1.17844	1.55414	1.25864	1.29558	1.42886	-0.311685	0.0877097	0.131432
Btbd2	protein_coding	4.67457	5.49827	3.6867	4.12472	4.24274	-0.610354	1.59892e-06	5.8692e-06
Btbd3	protein_coding	5.80754	5.13775	5.2617	5.77979	5.73617	-0.238669	0.0451312	0.0731809
Btbd6	protein_coding	2.15557	2.05066	3.2522	2.73992	2.80999	0.213309	0.236892	0.30905
Btbd7	protein_coding	5.36817	6.0597	5.57199	5.54944	5.56294	-0.307457	0.00817151	0.0158273
Btbd9	protein_coding	1.42984	1.2858	1.59929	1.59758	1.67018	-0.0122705	0.92467	0.942909
Btc	protein_coding	0.586937	0.367413	0.18299	0.20905	0.155114	-1.64935	2.06266e-07	8.49e-07
Btd	protein_coding	7.98512	7.28513	6.15557	5.72737	5.88659	-0.63435	4.39438e-07	1.73857e-06
Btf3	protein_coding	16.7959	16.5224	30.1195	28.2687	32.3287	0.590996	2.42414e-06	8.657e-06
Btf3l4	protein_coding	1.49851	1.46824	2.13094	2.01714	2.08368	0.217241	0.114321	0.165156
Btg1	protein_coding	10.0888	8.07144	16.317	18.8697	16.1261	0.644087	8.02034e-05	0.000226576
Btg2	protein_coding	131.741	39.3838	66.7121	70.4819	62.9887	-0.629369	0.18498	0.25029
Btg3	protein_coding	0.94635	0.714743	1.88892	1.69154	1.82764	0.850084	0.000270637	0.000696647
Btk	protein_coding	0.0799401	0.0750619	0.286509	0.795553	0.570315	2.54632	1.08481e-06	4.06434e-06
Btrc	protein_coding	1.85741	1.6143	1.56387	1.8149	1.81664	-0.27362	0.0470363	0.0758786
Bub1	protein_coding	0.0170062	0.0223558	1.62333	1.33269	1.36103	5.89867	2.164e-61	2.23749e-59
Bub1b	protein_coding	0.0623536	0.0487904	3.33303	2.51303	2.72686	5.41529	4.05791e-68	5.84263e-66
Bub3	protein_coding	6.85868	7.28574	11.2667	11.5451	11.4816	0.423796	0.000122816	0.000335362
Bud13	protein_coding	0.967403	1.06559	1.11147	1.28667	1.34518	0.0250322	0.879827	0.908387
Bud31	protein_coding	5.28095	5.34744	9.1792	9.92435	10.3979	0.617701	2.81312e-07	1.1411e-06
Bves	protein_coding	0.515856	0.345983	0.0935432	0.187014	0.149437	-1.83566	5.30677e-07	2.07345e-06
Bysl	protein_coding	2.65509	2.85747	4.33434	4.75326	4.83232	0.481289	4.03855e-05	0.000119191
Bzw1	protein_coding	17.5186	16.853	27.3596	24.7071	25.8636	0.328774	0.0144464	0.0264639
Bzw2	protein_coding	2.99273	2.9521	8.58104	7.11535	8.34986	1.1632	7.52863e-13	5.3376e-12
C030014I23Rik	lincRNA	0.998795	0.903741	1.16281	1.04049	0.949266	-0.123263	0.56395	0.637854
C030017K20Rik	protein_coding	0.0952568	0.143949	0.050381	0.0473399	0.063238	-1.42817	1.55828e-06	5.735e-06
C030027H14Rik	antisense	0.582148	1.24509	1.53264	2.27619	2.42344	0.90621	0.0202966	0.0357972
C030034I22Rik	lincRNA	0.0560016	0.0821628	0.165867	0.172909	0.164934	1.00331	0.000919983	0.0021599
C030034L19Rik	lincRNA	1.44106	1.90831	0.844749	0.947488	0.93724	-1.14962	2.75614e-11	1.68966e-10
C030037D09Rik	lincRNA	0.0705354	0.0927235	0.161161	0.257759	0.256097	1.18714	0.000478128	0.00118064
C030039L03Rik	protein_coding	0.177459	0.179253	0.100114	0.136467	0.141241	-0.767393	0.00224784	0.00487749
C130026I21Rik	protein_coding	0.243778	0.305203	0.085137	0.172827	0.14647	-1.28896	0.000109034	0.000301522
C130046K22Rik	processed_transcript	0.891401	0.801387	0.834582	0.757252	0.717912	-0.405633	0.124722	0.177797
C130050O18Rik	protein_coding	0.12107	0.118054	0.122156	0.308818	0.176262	0.490587	0.27672	0.353114
C130074G19Rik	protein_coding	0.922118	0.700924	7.12204	13.7285	11.5331	3.45618	6.30643e-25	1.02594e-23
C1d	protein_coding	2.00168	2.3877	3.07723	3.40404	3.336	0.306473	0.025795	0.0444665
C1galt1	protein_coding	6.59404	8.32357	5.46257	4.51957	5.47642	-0.801276	2.34247e-06	8.38089e-06
C1galt1c1	protein_coding	4.77062	4.7289	4.40879	5.17099	4.79012	-0.25701	0.0707004	0.108867
C1qa	protein_coding	1.33753	2.27132	6.02055	21.9545	13.9158	2.67014	6.28266e-06	2.11149e-05
C1qb	protein_coding	0.693695	1.57093	3.6718	15.7033	10.2028	2.8384	5.28522e-05	0.000153399
C1qbp	protein_coding	3.94544	4.3787	8.29592	6.58455	7.71072	0.588696	0.000309361	0.000788291
C1qc	protein_coding	0.452347	0.943073	1.8361	7.5543	4.73815	2.47189	0.000194239	0.000511705
C1qtnf1	protein_coding	39.391	36.6275	20.2109	16.1753	15.6441	-1.39606	7.59337e-15	6.31319e-14
C1qtnf2	protein_coding	20.7532	17.2024	4.54853	7.33611	5.4547	-1.98703	1.30979e-19	1.50475e-18
C1qtnf3	protein_coding	3.15589	1.87586	2.95974	7.32792	4.1512	0.658494	0.127622	0.181162
[truncated: 13,407 more rows]

## Sheet: Pneumonectomy
GeneName	GeneBiotype	Sham1 RPKM	Sham2 RPKM	PNX1 RPKM	PNX2 RPKM	PNX3 RPKM	log2FC (PNX/Sham)	p-value	FDR
44808	protein_coding	5.51518	5.16691	17.5167	19.1848	21.1698	2.055	3.5e-37	8.65e-35
44813	protein_coding	2.40413	1.46696	3.90907	3.31874	5.37184	1.285	1.13e-08	1.55e-07
0610009E02Rik	processed_transcript	1.60112	1.39548	2.44697	2.53806	3.17136	1.06	3.55e-08	4.49e-07
0610040F04Rik	antisense	1.91238	0.753545	3.46177	2.71549	2.11742	1.27	0.000263946	0.00144023
1010001N08Rik	lincRNA	0.955873	0.944781	0.421878	0.38636	0.40159	-1.03	8.25e-05	0.000519237
1200007C13Rik	lincRNA	0.548832	0.373763	1.60674	1.86427	1.55494	2.068	1.13e-17	4.47e-16
1500012F01Rik	protein_coding	2.48222	4.34345	1.47008	1.67592	1.21914	-1.023	6.43e-06	5.28e-05
1500015O10Rik	protein_coding	0.393686	0.508285	4.28116	1.29334	1.46332	2.099	1.07e-06	1.04e-05
1700001P01Rik	protein_coding	0.924296	1.33522	0.470862	0.509624	0.394962	-1.089	0.0118768	0.0356518
1700016G22Rik	lincRNA	0.14919	1.78109	0.0384943	0.152765	0.104465	-3.065	0.000218578	0.00122463
1700017B05Rik	protein_coding	2.09505	1.98129	4.41555	3.40728	3.67504	1.101	1.1e-12	2.65e-11
1700018A04Rik	lincRNA	0.0857449	0.100641	0.212944	0.198464	0.343228	1.616	0.00136071	0.00590384
1700019D03Rik	protein_coding	1.98708	2.41496	0.518887	0.401423	0.278276	-2.228	6.36e-23	4.28e-21
1700020D05Rik	protein_coding	0.652211	1.07512	0.209421	0.259715	0.198913	-1.741	8.54e-05	0.000536282
1700029J07Rik	protein_coding	0.302625	0.400866	0.18545	0.140413	0.121844	-1.025	0.00666126	0.0223364
1700049G17Rik	protein_coding	0.32505	0.492042	0.160116	0.190626	0.164152	-1.045	4.75e-05	0.000320281
1810011O10Rik	protein_coding	1.23847	0.824038	5.48107	3.84329	5.26635	2.441	4.94e-28	5.4e-26
1810041L15Rik	protein_coding	0.359459	0.721749	1.36177	1.2518	1.19897	1.43	7.42e-09	1.05e-07
2010107G23Rik	protein_coding	0.114247	0.0979473	0.201863	0.315987	0.253211	1.477	0.000352197	0.00185652
2010300C02Rik	protein_coding	0.0496082	0.0438409	0.166024	0.0915093	0.13159	1.67	0.00035142	0.00185308
2010315B03Rik	protein_coding	1.19559	1.29316	0.457851	0.488146	0.530384	-1.135	3.74e-09	5.55e-08
2210404O09Rik	protein_coding	0.47224	0.540009	0.261793	0.192704	0.183342	-1.041	0.00047769	0.0024141
2610027K06Rik	processed_transcript	0.845603	0.702178	1.34547	1.66988	1.36466	1.122	2.64e-07	2.87e-06
2610037D02Rik	lincRNA	0.138655	0.177284	0.0532833	0.0581502	0.0751916	-1.143	0.00519485	0.0182237
2610044O15Rik8	protein_coding	1.4893	1.61828	0.675945	0.653428	0.692356	-1.001	1.26e-08	1.73e-07
2610307P16Rik	processed_transcript	0.278801	0.156228	0.34112	0.374695	0.41878	1.001	0.00208973	0.00852187
2810468N07Rik	processed_transcript	1.86527	2.27688	0.535071	0.511197	0.849727	-1.517	4.74e-08	5.87e-07
3010026O09Rik	protein_coding	1.56838	1.39085	2.81306	2.97307	2.37028	1.085	1.44e-08	1.95e-07
3930402G23Rik	lincRNA	0.041608	0.0439525	0.258329	0.195717	0.163153	2.457	3.44e-06	3.02e-05
4833403I15Rik	protein_coding	4.31953	7.04929	1.22967	1.41782	1.12287	-1.971	3.55e-23	2.41e-21
4930431P03Rik	processed_transcript	0.0384466	0.0754828	0.0915352	0.12213	0.126773	1.185	0.0171348	0.048451
4930474H06Rik	processed_transcript	26.4967	33.342	9.71098	10.5938	8.67041	-1.424	9.59e-22	5.85e-20
4930506M07Rik	protein_coding	0.0762031	0.0919966	0.239222	0.152807	0.295251	1.636	3.7e-05	0.000254762
4930522L14Rik	protein_coding	0.964959	1.362	0.460694	0.429533	0.451888	-1.174	3.38e-06	2.97e-05
4931440P22Rik	transcribed_unprocessed_pseudogene	0.333764	0.244449	0.762578	0.744613	0.497328	1.432	2.35e-07	2.58e-06
4933431K23Rik	processed_transcript	0.409055	0.237325	0.726803	0.852186	0.850896	1.537	1.73e-09	2.75e-08
5330417C22Rik	protein_coding	0.00939726	0.0198536	0.284296	0.0484129	0.0230304	2.11	0.00813509	0.026302
5430405H02Rik	processed_transcript	0.726778	0.509113	1.99679	1.92595	1.89236	1.856	8.02e-23	5.34e-21
5730508B09Rik	protein_coding	0.535612	0.468242	1.08415	0.901864	1.41223	1.371	3.76e-06	3.26e-05
6030408B16Rik	lincRNA	1.27953	1.45587	3.51412	3.36507	3.29076	1.513	2.58e-18	1.09e-16
6230415J03Rik	lincRNA	0.607307	0.426922	0.187703	0.203684	0.235591	-1.104	4.98e-05	0.000333577
8030423F21Rik	lincRNA	0.940389	1.57087	0.187678	0.153616	0.168075	-2.678	3.7e-19	1.69e-17
8030451A03Rik	processed_transcript	0.0797927	0.102168	1.27086	1.92378	1.95197	4.453	1.31e-57	1.41e-54
8430408G22Rik	protein_coding	0.0561928	0.0211055	1.83702	0.362498	0.661031	4.321	2.21e-09	3.42e-08
9530052E02Rik	lincRNA	0.968813	0.654076	2.64643	2.70451	2.12708	1.828	3.34e-14	9.37e-13
9930111J21Rik1	protein_coding	0.114966	0.150562	0.0355184	0.0352388	0.0622822	-1.383	0.00365116	0.0135988
9930111J21Rik2	protein_coding	0.329259	0.38844	0.120082	0.0964441	0.122074	-1.465	2.73e-08	3.5e-07
A230020J21Rik	antisense	0.439618	0.379094	0.858836	0.795805	0.518909	1.034	0.00213887	0.00867999
A2m	protein_coding	0.0317115	0.0238211	0.449615	0.642122	0.35439	4.285	8.61e-24	6.36e-22
A330076H08Rik	lincRNA	0.17022	0.175201	0.307444	0.393011	0.259928	1.098	0.000367517	0.00192985
A3galt2	protein_coding	0.140324	0.147262	0.465895	0.421551	0.307487	1.676	4.27e-07	4.48e-06
A430033K04Rik	protein_coding	0.326549	0.420714	0.130304	0.149691	0.163781	-1.134	0.00018683	0.00106902
A530054K11Rik	protein_coding	0.922584	1.05287	0.358901	0.38151	0.425769	-1.143	2.41e-09	3.69e-08
A530084C06Rik	protein_coding	0.0555293	0.0434506	0.259094	0.207302	0.276714	2.514	2.62e-08	3.38e-07
A730035I17Rik	pseudogene	1.12445	1.03552	0.136697	0.154995	0.423961	-2.124	6.62e-05	0.000430222
A730049H05Rik	protein_coding	0.297041	0.245444	2.35345	2.74301	1.30841	3.301	4.7e-33	8.73e-31
A730081D07Rik	processed_transcript	0.6483	0.34675	1.06718	0.926429	1.07799	1.246	4.81e-05	0.000323681
A830012C17Rik	processed_transcript	2.56061	6.76225	1.3168	1.17898	1.01104	-1.789	9.57e-09	1.34e-07
AA986860	protein_coding	0.296981	0.370537	0.620894	0.798256	0.5025	1.148	4.94e-05	0.00033165
AA987161	protein_coding	1.0663	1.17859	0.365922	0.434011	0.462917	-1.212	4.92e-10	8.4e-09
Aass	protein_coding	0.387963	0.262287	0.672693	0.583972	0.62753	1.155	8.79e-06	7e-05
Abca6	protein_coding	8.32942	8.72277	2.29925	3.0825	2.27801	-1.587	4.41e-25	3.67e-23
Abcc3	protein_coding	0.0415861	0.0414888	0.110319	0.0512322	0.0993693	1.26	0.0138421	0.0405726
Abhd17c	protein_coding	2.32977	2.47544	4.07504	4.44945	4.63988	1.072	9.46e-14	2.54e-12
Abhd2	protein_coding	2.72654	2.6562	5.02704	5.20841	4.87456	1.109	5.59e-14	1.54e-12
Abl2	protein_coding	1.80338	1.73969	3.33026	3.28192	3.07729	1.072	1.13e-14	3.3e-13
Ablim1	protein_coding	19.359	21.4133	7.52793	8.66365	7.10601	-1.186	3.27e-10	5.75e-09
Ablim2	protein_coding	0.090371	0.102617	0.225856	0.233493	0.302857	1.593	5.14e-08	6.31e-07
Ablim3	protein_coding	5.42679	4.58332	9.47607	11.7904	10.2418	1.274	3.39e-15	1.05e-13
Abra	protein_coding	0.798174	0.228785	1.02431	1.94216	1.81199	1.85	3.61e-05	0.000249687
Abtb2	protein_coding	2.40368	1.93885	3.97112	4.35123	3.65604	1.085	1.25e-12	2.98e-11
AC115689.1	protein_coding	1.72529	2.60208	0.871872	0.921073	0.534557	-1.246	1.04e-05	8.18e-05
AC118721.1	processed_pseudogene	0.417121	0.513519	0.26787	0.116271	0.109041	-1.39	0.00459836	0.0164766
AC127554.1	pseudogene	1.37885	1.2178	2.63837	2.3485	1.75319	1.001	0.000175161	0.00100877
AC153941.1	pseudogene	4.83604	2.98483	12.9257	12.8062	9.09244	1.799	1.77e-14	5.05e-13
Acan	protein_coding	0.0563823	0.00378154	3.15325	0.176808	0.963306	5.199	7.96e-08	9.55e-07
Acer2	protein_coding	0.457199	0.169	0.799617	0.502314	1.33038	1.591	8.98e-05	0.000560109
Ackr1	protein_coding	2.53897	2.16641	0.989462	0.736255	1.46652	-1	0.000205063	0.00115969
Ackr2	protein_coding	7.12167	6.16769	1.69551	1.74888	2.32018	-1.598	2.5e-25	2.14e-23
Ackr3	protein_coding	60.2582	43.7273	18.6652	18.2131	13.8703	-1.412	7.23e-12	1.58e-10
Acot6	protein_coding	0.673094	0.742827	0.173673	0.137061	0.244225	-1.739	1.81e-09	2.85e-08
Acpt	protein_coding	0.574584	0.90449	0.328124	0.295258	0.314766	-1.036	0.00140361	0.00605338
Acsl4	protein_coding	3.60858	2.65255	6.53002	6.97942	4.71129	1.209	1.95e-10	3.54e-09
Acss1	protein_coding	0.355154	0.390746	0.683579	0.594628	0.696316	1.021	6.64e-06	5.44e-05
Actc1	protein_coding	54.1262	21.8292	84.2927	94.2036	113.905	1.559	2.73e-06	2.43e-05
Actg2	protein_coding	46.1337	19.9418	58.5309	70.0849	80.2863	1.276	2.94e-05	0.000209257
Actn1	protein_coding	41.0903	23.0517	53.3349	53.1695	68.9636	1.067	5.55e-05	0.000368128
Adam12	protein_coding	0.0948826	0.299216	0.565853	0.442703	0.607221	1.636	7.04e-06	5.73e-05
Adam22	protein_coding	0.422624	0.421849	0.148728	0.0792035	0.0961554	-1.873	3.91e-14	1.09e-12
Adamts1	protein_coding	79.8497	59.3768	159.939	174.248	135.839	1.377	4.24e-08	5.3e-07
Adamts14	protein_coding	0.581327	0.663585	1.58524	1.0851	1.27663	1.255	1.78e-10	3.27e-09
Adamts17	protein_coding	0.590938	0.61075	7.50834	7.64226	8.70354	3.928	1.74e-119	2.61e-115
Adamts4	protein_coding	3.78393	1.91383	53.3208	59.5105	29.0111	4.325	2.1e-29	2.65e-27
Adamts5	protein_coding	18.9439	23.7676	5.64033	6.70133	5.67224	-1.624	1.42e-19	6.89e-18
Adamts7	protein_coding	0.912369	1.10462	2.2142	1.76798	2.23715	1.242	5.51e-15	1.67e-13
Adamts8	protein_coding	4.54903	3.64142	8.83667	8.77573	11.3893	1.439	6.18e-18	2.53e-16
Adamts9	protein_coding	0.834736	0.791569	4.29235	4.28928	4.4218	2.618	2.26e-66	4.87e-63
Adamtsl2	protein_coding	8.82187	10.1173	27.2505	24.5989	36.7757	1.841	6.32e-16	2.11e-14
Adamtsl3	protein_coding	12.9391	10.4121	3.64302	3.35176	2.91615	-1.614	4.34e-22	2.72e-20
Adap2	protein_coding	0.605435	0.903353	1.52792	1.0849	2.13826	1.245	3.42e-05	0.000238835
Adap2os	antisense	0.195494	0.395369	0.611122	0.458101	0.766573	1.238	0.00873613	0.0278237
Adarb1	protein_coding	4.58314	5.34355	10.5407	11.6044	12.4339	1.418	4.15e-15	1.28e-13
Adcy1	protein_coding	0.0626894	0.0310979	0.0769087	0.0551079	0.134504	1.044	0.0126234	0.0374986
Adcy2	protein_coding	1.96936	2.88935	5.84996	5.58964	6.07096	1.465	6.79e-18	2.75e-16
Add3	protein_coding	35.65	34.9924	13.9862	14.6526	12.4921	-1.159	2.03e-11	4.14e-10
Adora1	protein_coding	0.0896017	0.0624994	0.215009	0.0963362	0.288606	1.655	9.73e-05	0.0006032
Adora2a	protein_coding	0.625219	0.455387	2.55926	2.79041	2.35424	2.456	6.87e-31	1.04e-28
Adora2b	protein_coding	0.954864	0.534943	1.54347	1.53851	0.833797	1.061	0.00143287	0.00615841
Adra1a	protein_coding	0.536485	0.623279	1.51751	1.67991	1.77029	1.716	1.45e-30	2.08e-28
Adra1b	protein_coding	1.40987	1.57874	0.553576	0.71006	0.639544	-1.031	1.78e-07	2e-06
Adra2a	protein_coding	0.0857111	0.146328	0.351835	0.219911	0.328453	1.565	2.04e-05	0.000150455
Adrb2	protein_coding	1.04323	1.18067	2.93241	2.74838	3.12899	1.602	2.97e-19	1.37e-17
Adrb3	protein_coding	0.312218	0.273941	0.674847	0.880484	1.16908	1.828	3.58e-10	6.25e-09
Adssl1	protein_coding	0.771647	0.395892	1.37216	2.00284	1.41151	1.666	9.48e-08	1.13e-06
Afap1l1	protein_coding	0.607628	0.264492	1.4427	0.796792	1.58579	1.792	4.24e-07	4.45e-06
Aff1	protein_coding	3.76927	3.78628	8.28429	9.84802	7.04311	1.36	4.96e-13	1.25e-11
Ager	protein_coding	0.712269	0.246743	1.71113	0.972745	1.0982	1.592	0.00010328	0.000635115
Agtr1b	protein_coding	0.213773	0.135977	0.485749	0.772315	0.412365	1.844	3.43e-06	3.01e-05
Ahnak2	protein_coding	3.99906	3.86893	1.06436	1.4973	1.80534	-1.184	9.77e-12	2.1e-10
Ahsg	protein_coding	1.27538	2.76285	6.55688	3.71601	3.23885	1.204	0.000271921	0.00147892
AI504432	lincRNA	0.351031	0.254698	0.68685	0.719566	0.844649	1.511	6.67e-12	1.47e-10
AI661453	protein_coding	0.0439364	0.0385049	0.100518	0.0524875	0.132084	1.392	0.0102354	0.0315806
Aif1	protein_coding	0.657042	0.62602	0.174518	0.311659	0.236801	-1.203	0.0017135	0.00720216
Aif1l	protein_coding	2.32489	1.64847	0.477623	0.529805	0.554471	-1.728	1.78e-18	7.62e-17
Akap12	protein_coding	109.925	126.482	45.074	59.0511	42.0181	-1.071	5.4e-06	4.5e-05
Akap2	protein_coding	9.18066	8.3768	47.2513	58.7186	36.1398	2.651	2.55e-22	1.63e-20
Aknad1	protein_coding	0.144947	0.0783053	0.0358627	0.0320223	0.0506082	-1.296	0.00355863	0.0132984
Akr1cl	protein_coding	0.172401	0.221347	0.025419	0.0504379	0.0206945	-2.383	2.12e-06	1.93e-05
AL591003.1	pseudogene	0.312467	0.293399	0.571083	0.553255	0.700142	1.204	9.03e-05	0.000562975
AL603913.1	pseudogene	1.33769	2.3283	0.471428	0.701575	0.991499	-1.148	0.00987364	0.0306518
AL772372.1	pseudogene	12.8322	7.04723	64.3444	57.8586	62.004	2.835	5.62e-31	8.64e-29
Alas1	protein_coding	3.60776	3.47794	9.80839	8.1519	8.81816	1.538	4.25e-25	3.55e-23
Aldh1a1	protein_coding	18.8292	36.0579	69.9773	69.1227	88.3823	1.668	1.34e-09	2.16e-08
Aldh1a2	protein_coding	18.2785	19.0789	5.62828	8.06834	7.95591	-1.137	5.77e-14	1.58e-12
Aldh1a3	protein_coding	11.2634	16.1684	2.99065	4.09414	2.80913	-1.897	2.74e-22	1.74e-20
Aldh1a7	protein_coding	0.0358308	0.0672884	0.517727	0.154095	0.105375	2.049	0.00374186	0.0138765
Alpl	protein_coding	1.71478	1.44464	3.6045	3.81629	2.4729	1.337	8.12e-13	1.98e-11
Als2cl	protein_coding	0.25578	0.21877	0.548884	0.417498	0.548652	1.292	7.46e-08	8.98e-07
Amh	protein_coding	0.142256	0.125227	0.88322	1.34626	0.540385	2.946	4.16e-11	8.18e-10
Ampd1	protein_coding	0.101386	0.0951986	0.265521	0.440565	0.273318	1.933	2e-06	1.82e-05
Amph	protein_coding	0.788389	1.41524	3.29603	3.40305	3.79156	1.859	3.75e-17	1.42e-15
Amy1	protein_coding	4.63238	4.94687	2.10334	1.89427	0.994162	-1.173	8.22e-09	1.15e-07
Angpt2	protein_coding	6.16014	3.49691	10.3977	11.4485	10.201	1.352	1.12e-09	1.83e-08
Angptl1	protein_coding	1.49062	1.15007	3.14415	0.719143	3.57652	1.319	0.00015258	0.00089376
Ankrd28	protein_coding	2.23461	2.18335	4.56038	4.4179	3.40944	1.143	9.49e-13	2.31e-11
Ankrd33b	protein_coding	0.132694	0.0654932	0.47626	0.320088	0.431934	2.267	4.16e-13	1.06e-11
Ankrd49	protein_coding	1.23296	1.59385	0.495718	0.658277	0.579502	-1.085	3.9e-05	0.000267404
Anln	protein_coding	0.568238	0.551518	1.00165	1.02559	1.02036	1.064	6.99e-10	1.17e-08
Ano4	protein_coding	0.291519	0.0287129	0.0276151	0.0164386	0.031975	-2.446	0.000411517	0.00212387
Ano5	protein_coding	0.034244	0.0321543	0.304096	0.282952	0.386049	3.479	6.31e-27	6.34e-25
Anpep	protein_coding	46.495	33.3589	15.2247	12.4848	10.2094	-1.451	8.83e-12	1.91e-10
Anxa3	protein_coding	28.8833	30.3585	9.02388	9.00267	8.13266	-1.558	1.41e-32	2.49e-30
Aox3	protein_coding	5.22878	6.60823	2.61488	2.8358	1.77947	-1.018	1.82e-08	2.4e-07
Ap3b2	protein_coding	0.124731	0.0707138	0.0191279	0.00843436	0.0438342	-1.986	0.00106083	0.00480066
Apbb1ip	protein_coding	2.70279	2.91301	0.977776	1.25824	0.873394	-1.28	3.8e-15	1.18e-13
Aplnr	protein_coding	0.244205	0.169158	0.6363	0.258255	0.557279	1.495	4.97e-05	0.000333052
Aplp1	protein_coding	1.50477	0.779156	2.33758	1.82538	3.6848	1.313	1.46e-05	0.000111222
Apold1	protein_coding	0.275056	0.169358	2.97669	1.24029	2.23225	3.487	5.56e-26	5.27e-24
Aqp1	protein_coding	25.8936	12.9559	88.5677	39.5215	53.48	1.682	4.26e-07	4.47e-06
Aqp5	protein_coding	0.25753	0.0667075	0.801965	0.350086	0.426566	1.894	0.000710951	0.00340551
Arap2	protein_coding	0.394228	0.331877	1.2077	1.24387	1.52919	2.071	2.37e-35	5.18e-33
Arap3	protein_coding	0.467761	0.276839	0.901172	0.596898	1.06994	1.415	3.96e-07	4.2e-06
Areg	protein_coding	0.148124	0.0231809	2.16258	1.52622	1.07695	4.483	1.19e-16	4.32e-15
Arhgap20	protein_coding	2.7334	3.19153	0.991184	1.3443	0.828705	-1.349	6.38e-14	1.74e-12
Arhgap27	protein_coding	0.143138	0.151745	0.366944	0.242014	0.273847	1.201	3.61e-05	0.000249687
Arhgap36	protein_coding	1.37216	0.845404	0.508177	0.434367	0.17822	-1.235	0.000233282	0.00129448
Arhgef15	protein_coding	0.10737	0.100817	0.410546	0.161697	0.468047	2.046	2.15e-08	2.8e-07
Arhgef28	protein_coding	1.62795	2.12183	0.564132	0.570291	0.517269	-1.561	3.83e-21	2.2e-19
Arhgef7	protein_coding	3.27831	2.9219	5.86078	4.87784	7.73006	1.162	1.9e-09	2.98e-08
Arid5b	protein_coding	9.28949	5.90068	21.4028	22.5216	17.231	1.632	6.37e-13	1.58e-11
Arih1	protein_coding	6.10523	5.98348	21.0526	25.4737	13.5147	2.013	4.9e-16	1.67e-14
Arl4c	protein_coding	0.501568	0.412723	2.57405	0.988172	1.04682	1.538	1.41e-08	1.91e-07
Arl5b	protein_coding	6.92402	6.63485	19.1679	21.4922	12.4837	1.654	8.35e-12	1.81e-10
Arnt2	protein_coding	0.469922	0.195077	0.549455	0.642632	0.579469	1.045	0.000885687	0.00410513
Arntl	protein_coding	1.02489	1.87202	3.24634	3.09287	2.0094	1.188	6.65e-06	5.45e-05
Arsi	protein_coding	2.66285	3.86036	1.2316	1.47163	1.51745	-1.01	2.64e-08	3.4e-07
Art4	protein_coding	3.98253	4.16482	9.21712	9.69797	11.6777	1.525	1.24e-26	1.23e-24
Asb4	protein_coding	0.0376619	0.0141455	0.207471	0.168719	0.0996842	2.816	1.93e-06	1.77e-05
Aspa	protein_coding	2.09687	2.28422	0.801932	0.744361	0.816863	-1.272	6.16e-20	3.08e-18
Aspm	protein_coding	0.0420339	0.056384	0.0854096	0.118363	0.08977	1.193	0.000623509	0.00304279
Ass1	protein_coding	3.28756	3.26548	1.67833	1.33539	1.24463	-1.005	1.84e-08	2.43e-07
Astn1	protein_coding	0.0225799	0.0169616	0.0788468	0.0472054	0.0486973	1.76	0.000457218	0.00232389
Astn2	protein_coding	4.07641	3.67062	7.71861	9.06526	9.14567	1.361	5.01e-20	2.55e-18
Asxl3	protein_coding	0.010489	0.0134304	0.0292784	0.0435718	0.0392602	1.834	0.000143074	0.000845971
Atcay	protein_coding	0.129706	0.173987	0.0301203	0.0597664	0.0617591	-1.382	0.00521496	0.018277
Atp10b	protein_coding	0.365143	0.174264	0.0981081	0.102743	0.13608	-1.058	0.000986428	0.00451538
Atp1b1	protein_coding	1.37935	0.749129	2.6606	1.46839	3.17551	1.468	4.72e-07	4.91e-06
Atp1b2	protein_coding	5.33625	3.59797	7.52648	7.6686	10.1282	1.119	3.19e-09	4.8e-08
Atp6v0d2	protein_coding	0.245329	0.189406	0.433256	0.258884	0.475649	1.039	0.0034873	0.0130855
Atp8b3	protein_coding	0.0637888	0.0378292	0.0909572	0.13837	0.108609	1.351	0.00667386	0.0223557
AU021092	protein_coding	0.23891	0.071378	1.02974	0.797844	1.10715	2.903	3.33e-11	6.66e-10
AW112010	protein_coding	6.53207	8.94764	2.81068	3.70086	1.86452	-1.233	1.96e-06	1.79e-05
AW551984	protein_coding	1.96752	1.16152	0.877418	0.556341	0.546643	-1.12	5.38e-06	4.48e-05
Axl	protein_coding	115.754	105.834	43.1676	41.876	47.0724	-1.128	5.86e-08	7.14e-07
B230206H07Rik	processed_transcript	0.0591551	0.0333271	0.210125	0.0742015	0.13531	1.795	0.00209508	0.00853679
B230344G16Rik	lincRNA	0.124351	0.151105	0.317079	0.203168	0.337023	1.246	0.00670044	0.0224192
B4galt5	protein_coding	5.03258	4.70288	22.6247	23.6724	14.0084	2.338	2.89e-26	2.8e-24
Bach1	protein_coding	4.97343	4.30309	11.5716	10.6322	10.4112	1.434	1.33e-18	5.78e-17
Bag3	protein_coding	33.288	27.3556	86.1439	81.0522	69.3485	1.586	1.11e-13	2.97e-12
Bai2	protein_coding	0.363005	0.398734	0.672137	0.474565	0.953422	1.047	3.29e-05	0.000230926
Batf	protein_coding	0.0774709	0.087292	0.615667	0.596938	0.44048	2.92	4.94e-07	5.11e-06
Baz1a	protein_coding	0.746828	0.79061	2.19521	2.51157	2.06453	1.76	3.33e-29	4.07e-27
BC002059	lincRNA	1.23625	1.01217	0.292723	0.439005	0.325145	-1.464	3.57e-07	3.82e-06
BC027582	processed_transcript	0.159846	0.225138	0.529297	0.477391	0.574558	1.643	0.000356642	0.00187764
BC068157	protein_coding	0.169562	0.170587	0.065626	0.0840996	0.0534284	-1.114	0.00554034	0.0192075
BC100451	protein_coding	0.479786	0.993977	0.385141	0.231995	0.253832	-1.135	0.00247895	0.00981412
Bcam	protein_coding	17.7657	8.57113	22.6318	18.5095	34.6182	1.078	0.000379852	0.00198356
Bcar1	protein_coding	3.69844	3.41136	8.4132	7.69845	8.03855	1.384	1.08e-24	8.67e-23
Bcat1	protein_coding	0.910386	0.956276	0.671493	0.328833	0.378475	-1.049	6.87e-07	6.92e-06
Bcdin3d	protein_coding	0.617185	0.502981	0.19981	0.250405	0.194065	-1.17	0.0063021	0.0213328
Bche	protein_coding	0.527289	0.833439	1.35315	1.74801	1.52271	1.379	1.03e-11	2.21e-10
Bcl10	protein_coding	8.37773	6.31847	17.0153	16.3915	11.445	1.286	1.11e-11	2.37e-10
Bcl2l11	protein_coding	0.842999	0.852178	2.14395	2.1469	2.31643	1.581	6.99e-31	1.05e-28
Bcl3	protein_coding	5.77959	4.83385	15.061	14.6007	11.0453	1.596	2.08e-20	1.1e-18
Bdh1	protein_coding	0.69756	0.285416	0.812953	1.0335	1.10404	1.214	0.000180603	0.00103614
Bdh2	protein_coding	6.66129	7.81559	2.83548	2.36084	1.65364	-1.399	1.63e-11	3.38e-10
Bdh2	protein_coding	8.10928	9.31455	3.67035	2.86484	2.05819	-1.378	1.05e-09	1.72e-08
Bdkrb1	protein_coding	9.85089	10.6832	24.3968	29.1954	13.196	1.469	1.47e-11	3.09e-10
Bdnf	protein_coding	0.736095	0.286312	2.76227	3.39577	2.10874	2.65	4.89e-14	1.35e-12
Bend3	protein_coding	0.685465	0.615952	1.60415	1.62674	1.57032	1.503	1.4e-22	9.14e-21
Bend5	protein_coding	0.323538	0.356629	0.127035	0.0945261	0.0758439	-1.56	0.000608043	0.00297503
Best3	protein_coding	0.321299	0.368167	0.875392	1.00512	1.03033	1.693	1.53e-11	3.2e-10
Bfsp1	protein_coding	0.662873	0.808567	0.279732	0.249777	0.346164	-1.133	7.32e-05	0.000468455
Bhlhe22	protein_coding	0.345402	0.428274	1.38767	1.09901	1.47594	1.97	6.47e-18	2.64e-16
Bhlhe40	protein_coding	37.5085	20.8352	70.0799	64.1677	52.4926	1.301	1.88e-06	1.73e-05
Bhlhe41	protein_coding	3.03438	2.72485	0.747544	0.731064	1.23111	-1.602	5.98e-20	3e-18
Birc2	protein_coding	3.87367	4.47222	7.7177	9.72255	5.27765	1.113	4.28e-08	5.36e-07
Birc3	protein_coding	5.06757	5.07203	25.0501	24.0847	14.2859	2.359	1.35e-24	1.08e-22
Bmp2	protein_coding	3.36154	1.85786	6.97428	4.70622	5.64738	1.341	3.92e-08	4.92e-07
Bmp3	protein_coding	7.84635	5.61166	14.6831	18.2722	19.507	1.579	2.79e-17	1.08e-15
Bmp5	protein_coding	9.08761	10.5091	23.6768	28.9394	24.9477	1.605	8.89e-19	3.9e-17
Bmp7	protein_coding	0.324252	0.228349	1.52402	0.544724	1.08002	2.125	6.06e-10	1.02e-08
Bmper	protein_coding	1.88962	2.92907	5.13705	3.72888	5.62226	1.214	3.84e-09	5.69e-08
Bmx	protein_coding	0.0814133	0.0179871	0.194618	0.10727	0.22065	2.004	0.00101939	0.00463949
Bnc1	protein_coding	0.0572892	0.0179311	0.181078	0.108362	0.421205	2.598	1.55e-05	0.000117684
Bpifa1	protein_coding	0	0	2.72554	0.0171688	0.0563544	7.108	8.66e-05	0.000542823
Bpifa2	protein_coding	0.221081	0.166072	0.539064	0.699888	0.332314	1.658	3.67e-05	0.000253108
Brinp1	protein_coding	0.400142	0.386973	2.05996	2.16397	1.85325	2.57	3.16e-52	2.17e-49
Bst1	protein_coding	0.257075	0.166672	0.812556	0.405822	0.984045	2.042	1.06e-07	1.25e-06
Btg1	protein_coding	10.0888	8.07144	32.6878	28.9027	27.3345	1.913	2.21e-21	1.31e-19
Btg3	protein_coding	0.94635	0.714743	1.46773	1.74188	1.4319	1.104	2.01e-05	0.000148916
Bub1b	protein_coding	0.0623536	0.0487904	0.13139	0.111734	0.0882921	1.197	0.0143132	0.0416478
C130026I21Rik	protein_coding	0.243778	0.305203	0.118811	0.104008	0.0606924	-1.32	0.000784868	0.00369956
C1qa	protein_coding	1.33753	2.27132	0.269848	0.280473	0.278975	-2.496	9.81e-13	2.37e-11
C1qb	protein_coding	0.693695	1.57093	0.110552	0.182802	0.37335	-2.242	7.73e-06	6.24e-05
C1qc	protein_coding	0.452347	0.943073	0.0692379	0.0343464	0.142802	-2.998	5.01e-09	7.29e-08
C1qtnf3	protein_coding	3.15589	1.87586	10.2182	6.34	5.34733	1.594	7.22e-10	1.21e-08
C1qtnf5	protein_coding	8.97852	7.12824	20.1942	18.138	19.8971	1.473	2.17e-23	1.5e-21
C1qtnf6	protein_coding	5.4491	8.59515	17.7411	9.29499	15.2518	1.274	5.74e-08	7e-07
C1qtnf9	protein_coding	0.0233389	0.0219147	0.259948	0.0836437	0.388946	3.587	4.52e-06	3.83e-05
C6	protein_coding	0.209143	0.241168	1.94174	1.39059	2.10418	3.221	1.11e-42	3.9e-40
C77080	protein_coding	0.387572	0.32536	0.71624	0.609416	0.943553	1.284	1.97e-08	2.58e-07
Cabp1	protein_coding	0.582925	0.305365	0.997439	0.637734	0.956415	1.163	0.000281323	0.0015251
Cacna1c	protein_coding	2.35201	1.29424	2.67763	3.24773	3.78433	1.028	2.86e-05	0.000203654
Cacna1d	protein_coding	2.28364	2.72061	6.79476	8.59924	7.77483	1.83	1.71e-25	1.51e-23
Cacna1g	protein_coding	1.34858	1.05912	3.66416	1.70311	2.19428	1.039	1.35e-06	1.28e-05
Cacna1h	protein_coding	0.106193	0.0612522	0.230162	0.214757	0.367329	1.868	6.57e-09	9.35e-08
Cacnb2	protein_coding	0.47587	0.329078	0.98488	1.10052	0.977996	1.553	1.61e-18	6.97e-17
Cadm1	protein_coding	0.107059	0.133556	0.346677	0.117847	0.272871	1.333	0.000149077	0.000876394
Cadm3	protein_coding	9.06237	10.9614	1.98557	1.77771	1.88494	-2.206	2.26e-52	1.7e-49
Calcrl	protein_coding	1.93839	1.11086	3.9229	2.01667	5.55193	1.588	9.34e-08	1.11e-06
Calml4	protein_coding	5.36134	8.60005	2.94848	2.84828	1.83614	-1.222	1.76e-06	1.62e-05
Camsap3	protein_coding	1.21368	1.34682	0.588503	0.41705	0.591507	-1.064	2.23e-07	2.45e-06
Capn6	protein_coding	0.480701	0.631557	2.17055	1.50657	1.50683	1.767	2.2e-19	1.03e-17
Car12	protein_coding	0.0358892	0.061271	0.182678	0.0672343	0.102348	1.422	0.0111132	0.0338042
Car2	protein_coding	2.09685	2.10666	4.63191	6.27149	5.98086	1.629	2.87e-23	1.97e-21
Car4	protein_coding	0.47442	0.30405	0.700461	0.3441	0.952295	1.026	0.00845929	0.0271292
Card10	protein_coding	3.0863	4.25146	1.35847	1.60501	1.51275	-1.094	3.82e-12	8.61e-11
Casp1	protein_coding	1.13714	0.86348	0.517926	0.301221	0.358654	-1.14	0.00049394	0.00248538
Casp4	protein_coding	2.03566	1.40922	6.12787	7.04879	3.20855	2.003	3.22e-15	1.01e-13
Casq1	protein_coding	2.02609	1.04029	2.60408	3.22268	4.27735	1.34	1.35e-06	1.28e-05
Casq2	protein_coding	0.238125	0.0965517	0.444752	0.164863	0.631333	1.569	0.00164102	0.00695966
Cass4	protein_coding	0.260988	0.349342	1.15589	1.16669	1.32278	2.192	1.04e-28	1.24e-26
Casz1	protein_coding	0.233849	0.108083	0.294344	0.284427	0.401471	1.143	0.000163621	0.000949936
Catip	protein_coding	0.374998	0.339539	0.6894	0.575977	0.617062	1.017	0.000381382	0.0019881
Cav3	protein_coding	1.13549	0.958382	2.18914	2.10331	2.23876	1.26	1.65e-07	1.87e-06
Cbfa2t3	protein_coding	1.20336	1.06003	1.95778	1.40328	2.49004	1.016	2.05e-07	2.28e-06
Cbr2	protein_coding	10.3174	5.0586	26.7435	14.6006	15.4501	1.351	4.08e-06	3.49e-05
Cbs	protein_coding	0.345505	0.449199	0.16801	0.162718	0.178034	-1.024	0.000774082	0.00365903
Ccdc141	protein_coding	1.24259	0.921063	2.03311	2.39312	2.29247	1.254	2.6e-15	8.24e-14
Ccdc170	protein_coding	0.542823	0.652707	0.116381	0.13296	0.168444	-1.9	3.41e-11	6.81e-10
Ccdc68	protein_coding	0.570409	0.524205	0.843926	1.00583	1.07076	1.032	2.2e-05	0.000160833
Ccdc85a	protein_coding	0.138096	0.0359084	0.266691	0.108502	0.29991	1.612	0.00208273	0.00849564
Ccdc89	protein_coding	0.25843	0.248578	0.0683069	0.101654	0.074148	-1.424	0.00291094	0.0112304
Ccl2	protein_coding	8.47911	7.57092	126.157	115.015	83.0699	3.999	4.72e-64	7.9e-61
Ccl21a	protein_coding	0.714262	0.287432	9.13798	14.0028	8.21893	4.524	5.7e-40	1.68e-37
Ccl22	protein_coding	0.0509456	0.0478367	0.143774	0.387988	0.0873986	1.934	0.00438014	0.0158125
Ccl7	protein_coding	12.4668	8.79254	95.3387	98.1956	44.4129	3.248	2.85e-31	4.47e-29
Ccl8	protein_coding	2.083	3.55863	5.19917	6.3506	1.8718	1.013	0.0091234	0.0287444
Ccm2l	protein_coding	0.215297	0.109743	0.405525	0.270059	0.470354	1.432	0.000379806	0.00198356
Ccnb2-ps	transcribed_processed_pseudogene	0.32243	0.339085	0.0757066	0.0751106	0.12011	-1.671	0.000179524	0.00103192
Ccne1	protein_coding	0.211368	0.27159	0.582691	0.563152	0.708857	1.552	1.31e-07	1.51e-06
Ccrl2	protein_coding	2.30151	1.12006	15.2334	14.774	8.7289	3.199	9.66e-24	7.1e-22
Ccrn4l	protein_coding	0.500279	0.174851	4.24934	3.32689	2.4494	3.531	1.87e-18	7.98e-17
Cd163	protein_coding	0.0989034	0.111442	0.0416815	0.0206767	0.0290866	-1.57	0.00247221	0.00979002
Cd248	protein_coding	119.477	121.25	29.1249	29.9424	27.7146	-1.851	4.46e-24	3.38e-22
Cd24a	protein_coding	1.20035	0.897077	4.37289	3.36542	3.27395	2.009	4.48e-20	2.29e-18
Cd28	protein_coding	0.181436	0.109033	0.0262161	0.0390146	0.0640303	-1.555	0.000777925	0.00367259
Cd300lg	protein_coding	0.0865591	0.121915	0.517874	0.189038	0.493214	2.202	8.53e-07	8.46e-06
Cd33	protein_coding	0.287956	0.0919304	0.0624111	0.0361198	0.067748	-1.566	0.0084004	0.0269802
Cd34	protein_coding	80.8396	77.383	31.5201	29.226	28.8183	-1.201	1e-08	1.39e-07
Cd36	protein_coding	2.08158	1.27825	5.29554	1.74678	5.45634	1.677	4.76e-08	5.89e-07
Cd3e	protein_coding	0.659705	0.280687	2.39237	3.96204	1.57636	2.59	3.03e-10	5.35e-09
Cd4	protein_coding	0.139567	0.172434	0.0265346	0.0888493	0.0504064	-1.327	0.0118619	0.0356212
Cd40	protein_coding	1.43038	1.02875	2.94862	3.46297	2.36968	1.476	4.26e-13	1.08e-11
Cd44	protein_coding	6.72974	4.80446	16.3237	20.4741	14.7156	1.781	1e-15	3.3e-14
Cd59a	protein_coding	4.65954	4.93553	9.06549	8.84764	8.85504	1.1	4.67e-16	1.6e-14
Cd82	protein_coding	6.42562	6.28798	16.7543	18.5032	17.8344	1.681	9.76e-30	1.27e-27
Cd93	protein_coding	0.862839	0.379058	2.65813	1.09502	3.4486	2.272	2.33e-09	3.57e-08
Cdc42bpg	protein_coding	4.09892	4.85658	7.54362	7.42114	9.13373	1.045	1.81e-11	3.74e-10
Cdc42ep2	protein_coding	8.63728	10.767	2.58211	2.49062	3.26034	-1.604	4.02e-24	3.09e-22
Cdc7	protein_coding	0.577574	0.76128	0.2203	0.24428	0.221555	-1.343	1.46e-07	1.67e-06
Cdh1	protein_coding	0.0874176	0.0395215	0.619863	0.205961	0.250739	2.371	7.32e-07	7.34e-06
Cdh11	protein_coding	14.4015	17.2958	47.5308	45.8852	40.2667	1.698	1.26e-16	4.56e-15
Cdh12	protein_coding	0.181216	0.0715154	0.00948707	0.0258841	0.0102983	-2.813	5.63e-06	4.68e-05
Cdh17	protein_coding	0.079441	0.0870254	0.370664	0.581275	0.525664	2.761	9.43e-17	3.46e-15
Cdh22	protein_coding	0.32801	0.251653	0.646622	0.971257	0.596041	1.509	2.74e-07	2.97e-06
Cdh5	protein_coding	1.38948	0.606993	5.72044	2.09707	6.61752	2.602	2.14e-11	4.37e-10
Cdh6	protein_coding	3.06037	1.62169	3.65283	3.80049	5.20052	1.052	1.76e-05	0.000132022
Cdk18	protein_coding	0.22071	0.265619	0.620413	0.771499	0.746603	1.752	1e-13	2.68e-12
Cdk20	protein_coding	1.6215	2.09351	0.666276	0.610182	0.850416	-1.19	8.93e-07	8.82e-06
Cdk5r1	protein_coding	0.252626	0.263938	0.539826	0.417622	0.558084	1.168	7.02e-06	5.71e-05
Cdkn1a	protein_coding	13.9799	11.5383	31.3428	33.1011	27.2328	1.467	6.88e-17	2.56e-15
Cdkn2c	protein_coding	0.782793	0.869606	1.77726	1.58546	1.99409	1.312	1.82e-11	3.74e-10
Cdo1	protein_coding	20.7722	14.7716	33.158	30.0883	47.8205	1.208	3.68e-09	5.47e-08
Cdon	protein_coding	25.2748	24.6175	10.9202	10.0482	8.18622	-1.152	1.34e-09	2.16e-08
Cdt1	protein_coding	0.466693	0.317546	1.08114	0.854464	0.782392	1.417	2.04e-06	1.86e-05
Cebpb	protein_coding	14.4384	13.6313	50.9739	42.5304	45.8197	1.931	2.23e-31	3.64e-29
Celsr1	protein_coding	0.0375304	0.0377573	0.071417	0.0612474	0.0985476	1.227	0.000919145	0.00424221
Cemip	protein_coding	0.0738624	0.0193284	1.09787	0.88527	1.88022	4.874	3.23e-29	3.99e-27
Cenpf	protein_coding	0.0172751	0.0351453	0.0468022	0.0490134	0.0451595	1.04	0.0113125	0.0342858
Cenpl	protein_coding	0.377072	0.244181	0.685747	0.906355	0.601628	1.44	3.55e-08	4.49e-07
Ces1d	protein_coding	15.1749	12.9109	36.1794	37.6473	43.3292	1.677	3.72e-22	2.34e-20
Cfap53	protein_coding	0.444202	0.176463	0.797155	1.49502	0.781581	1.837	5.42e-06	4.52e-05
Cfi	protein_coding	0.664203	1.16016	4.52127	4.23612	3.8437	2.395	9.51e-26	8.73e-24
Cgn	protein_coding	0.0665561	0.0185169	0.227065	0.128099	0.26823	2.52	3.44e-07	3.68e-06
Ch25h	protein_coding	3.2344	1.00891	12.2084	15.1379	9.18961	2.739	8.87e-12	1.91e-10
Chac1	protein_coding	0.072344	0.050947	0.432826	0.162045	0.390054	2.594	3.11e-05	0.000219512
Chad	protein_coding	0.334844	0.248219	5.29978	0.639493	0.932916	1.978	5.11e-05	0.000341061
Chaf1b	protein_coding	0.0888391	0.0861984	0.1872	0.209605	0.13644	1.23	0.000738072	0.00351418
Chd1	protein_coding	2.94652	3.29135	5.49365	6.08339	4.86797	1.021	2.25e-10	4.04e-09
Chd7	protein_coding	0.139669	0.103908	0.454075	0.458201	0.621396	2.269	1.51e-26	1.48e-24
Chdh	protein_coding	0.19968	0.167164	0.480147	0.59492	0.488188	1.712	2.45e-12	5.68e-11
Chia1	protein_coding	0.0700168	0.0146098	0.793894	0.334575	0.289803	3.502	9.84e-08	1.17e-06
Chil1	protein_coding	0.65481	0.550391	4.0631	1.41468	1.97232	1.888	3.35e-10	5.88e-09
Chil3	protein_coding	3.02961	2.39332	10.0838	4.42924	6.87353	1.503	5.2e-10	8.82e-09
Chka	protein_coding	0.85364	0.712486	1.69643	2.00424	1.97674	1.477	3.3e-23	2.26e-21
Chl1	protein_coding	0.221651	0.37319	1.31835	0.604338	1.66523	2.328	2.35e-14	6.7e-13
Chrm2	protein_coding	0.110102	0.112573	0.267359	0.17099	0.155904	1.008	0.00333698	0.0126142
Chrna7	protein_coding	0.318623	0.398906	3.19712	4.26311	3.30394	3.512	6.5e-50	3.38e-47
Chst10	protein_coding	0.277308	0.26271	0.122979	0.0865168	0.0922332	-1.217	7.42e-07	7.43e-06
Chst15	protein_coding	0.984014	1.50725	1.91877	2.97493	2.48702	1.165	2.61e-08	3.37e-07
Chst3	protein_coding	1.79172	1.43195	4.66272	3.98471	6.86033	1.784	7.15e-21	4e-19
Chst8	protein_coding	0.132823	0.149661	0.412626	0.333215	0.703117	1.893	8.23e-07	8.17e-06
Chsy3	protein_coding	0.858838	0.82066	3.13889	2.9648	3.28349	2.101	1.82e-38	4.8e-36
Cilp2	protein_coding	0.030895	0.0225631	1.27103	0.169161	0.390358	4.028	4.41e-11	8.64e-10
Cish	protein_coding	0.576808	0.394291	1.5127	1.20311	1.65336	1.787	1.67e-19	7.96e-18
Cit	protein_coding	0.0279153	0.0207887	0.040857	0.0388105	0.0547308	1.077	0.00736661	0.0242494
Ckap2	protein_coding	0.136625	0.219158	0.48325	0.413139	0.351576	1.427	4.8e-05	0.000322979
Cks2	protein_coding	0.512985	0.762661	1.25468	1.18735	1.11053	1.093	0.00258268	0.0101713
Clca1	protein_coding	0.0189903	0.0142652	0.116618	0.129312	0.107974	3.001	6.33e-07	6.42e-06
Clca2	protein_coding	0.0268341	0.0323956	0.0692379	0.0549543	0.293119	1.804	0.00878081	0.027931
Cldn11	protein_coding	0.324591	0.185843	0.586261	0.425595	0.411328	1.103	0.00359498	0.0134144
Cldn15	protein_coding	0.543703	0.647973	1.04496	0.643275	1.89964	1.041	0.00254091	0.0100295
Cldn18	protein_coding	0.189434	0.015603	0.39317	0.220347	0.188961	1.617	0.0140211	0.0410014
Cldn3	protein_coding	0.493748	0.287001	1.0298	0.463448	0.841276	1.2	0.00331067	0.0125336
Cldn4	protein_coding	0	0.0153685	0.524724	0.19064	0.0401123	4.674	1.22e-05	9.49e-05
Cldn5	protein_coding	1.21431	0.589761	3.29929	2.16658	4.97705	2.108	1.81e-09	2.85e-08
Clec14a	protein_coding	1.33442	1.09981	2.4691	1.84456	2.69304	1.158	6.27e-11	1.21e-09
Clec1a	protein_coding	0.276402	0.0850934	0.486949	0.227348	0.626312	1.537	0.00177	0.00739425
Clec2d	protein_coding	17.3869	15.4781	6.61125	7.28072	7.29621	-1.014	3.04e-14	8.55e-13
Clec3b	protein_coding	830.453	1023.06	311.297	349.692	277.284	-1.36	2.14e-09	3.32e-08
Clic4	protein_coding	40.9624	33.0499	73.966	78.7989	73.8956	1.234	7.77e-08	9.33e-07
Clic5	protein_coding	0.714004	0.371936	1.20074	0.580951	1.27374	1.19	0.000114725	0.000698082
Clip4	protein_coding	3.6885	4.06008	1.60614	1.40044	1.30314	-1.224	1.14e-16	4.15e-15
Clspn	protein_coding	0.0453421	0.0290285	0.0949235	0.0794035	0.0848571	1.419	0.0013778	0.00596427
Clstn2	protein_coding	0.0702628	0.0806362	0.164507	0.10259	0.178575	1.172	0.00207166	0.00845279
Clu	protein_coding	12.844	7.15446	17.2898	13.3216	28.3784	1.042	0.000189823	0.00108285
Cmah	protein_coding	2.58286	2.12958	0.30984	0.400552	0.356719	-2.523	1.95e-59	2.44e-56
Cmpk2	protein_coding	1.76416	2.84779	0.472515	0.497835	0.667251	-1.88	5.95e-16	2e-14
Cmtr2	protein_coding	0.694558	0.729893	0.259996	0.296641	0.271645	-1.161	5.68e-07	5.81e-06
Cnksr3	protein_coding	2.56265	1.61988	4.18939	4.46416	4.74816	1.302	7.67e-12	1.67e-10
Cnr1	protein_coding	0.650414	0.714309	1.56702	2.14567	1.12876	1.428	7.75e-11	1.49e-09
Cntfr	protein_coding	2.16092	3.89319	1.42275	0.772539	0.892214	-1.46	9.2e-08	1.1e-06
Cntn1	protein_coding	0.0518137	0.0368574	0.0822401	0.180066	0.164693	1.916	1.02e-06	9.89e-06
Coa4	protein_coding	0.498595	0.575458	0.159471	0.232669	0.152742	-1.349	0.00175827	0.00736158
Coil	protein_coding	0.765653	0.872986	0.379914	0.350538	0.305177	-1.038	1.31e-05	0.000101352
Coil	protein_coding	1.109	1.42879	0.582274	0.431342	0.44666	-1.174	2.81e-05	0.000200975
Col10a1	protein_coding	0.0331163	0.0133266	5.24219	0.105968	0.352466	4.208	1.21e-06	1.15e-05
Col11a1	protein_coding	0.0490783	0.0388828	2.36289	0.203373	0.805868	4.357	2.59e-15	8.2e-14
Col11a2	protein_coding	0.284021	0.166935	1.95404	0.503119	0.763015	1.94	1.42e-07	1.63e-06
Col12a1	protein_coding	1.58055	1.77727	3.84728	3.42222	4.62537	1.441	6.74e-18	2.74e-16
Col13a1	protein_coding	3.68864	3.33974	17.2597	17.9219	20.8667	2.612	7.27e-51	4.21e-48
Col14a1	protein_coding	236.933	240.905	103.751	119.367	78.8451	-1.038	1.85e-05	0.000137436
Col17a1	protein_coding	0.277444	0.219507	0.698302	0.761855	0.820974	1.816	4.55e-17	1.73e-15
Col18a1	protein_coding	34.2572	26.5751	57.2294	51.984	77.9364	1.235	9.25e-07	9.08e-06
Col23a1	protein_coding	5.47365	6.70092	16.6621	11.4092	12.2402	1.292	3.81e-11	7.55e-10
Col24a1	protein_coding	0.0641315	0.107662	0.608992	0.452713	0.558194	2.848	1.57e-25	1.39e-23
Col25a1	protein_coding	0.00960495	0	0.167698	0.0129086	0.0596331	3.814	0.000165488	0.000959664
Col27a1	protein_coding	1.6663	1.19188	3.4523	3.99377	3.42528	1.548	3.33e-18	1.38e-16
Col28a1	protein_coding	0.432723	0.474509	6.28804	6.41748	5.51459	3.948	1.34e-114	1.01e-110
Col2a1	protein_coding	0.0271471	0.0231731	10.1674	0.435601	2.94913	7.028	8.03e-21	4.45e-19
Col4a1	protein_coding	60.3836	77.8074	166.069	142.833	174.073	1.423	2.3e-09	3.54e-08
Col4a2	protein_coding	32.4106	40.6793	100.77	88.574	114.222	1.671	3.41e-12	7.74e-11
Col4a5	protein_coding	27.1976	26.6702	68.8847	56.0822	59.3966	1.395	6.9e-10	1.16e-08
Col5a2	protein_coding	39.7582	54.3175	108.317	88.5281	95.827	1.258	2.61e-07	2.85e-06
Col5a3	protein_coding	3.95216	4.78935	12.1059	10.6815	12.124	1.616	1.45e-21	8.71e-20
Col6a1	protein_coding	175.335	193.132	342.166	309.724	336.166	1.042	3.03e-06	2.68e-05
Col6a2	protein_coding	82.0367	91.5504	168.574	143.171	153.366	1.042	4.42e-06	3.75e-05
Col6a3	protein_coding	30.7887	32.8659	91.2805	92.2446	97.6261	1.762	8.97e-15	2.66e-13
Col6a5	protein_coding	1.24723	3.02983	5.03584	2.83461	9.31354	1.468	0.000159263	0.000928212
Col7a1	protein_coding	0.206289	0.157128	1.0865	0.704416	1.55134	2.807	3.96e-28	4.38e-26
Col8a2	protein_coding	0.867632	0.823979	2.49362	1.48085	2.16355	1.512	4.38e-14	1.21e-12
Col9a1	protein_coding	0	0	1.10044	0.0130908	0.306512	9.873	3.4e-09	5.09e-08
Col9a2	protein_coding	0.0430594	0.0494166	2.40229	0.150033	0.731661	4.138	2.57e-09	3.93e-08
Col9a3	protein_coding	0.142206	0.108266	1.36753	0.210057	0.403142	1.866	0.000148041	0.00087124
Colq	protein_coding	0.950114	0.720289	2.45452	2.79105	3.6607	2.012	2.48e-25	2.14e-23
Commd5	protein_coding	3.0993	2.96261	1.13469	0.900608	1.27278	-1.257	1.29e-07	1.49e-06
Comp	protein_coding	0.280862	0.25799	7.19015	0.815106	0.802048	2.119	3.33e-06	2.93e-05
Coq10b	protein_coding	9.19382	6.10053	15.25	14.9642	11.8468	1.082	1.86e-07	2.09e-06
Corin	protein_coding	0.117929	0.0695297	0.314544	0.255551	0.225835	1.71	5.57e-07	5.71e-06
Coro2b	protein_coding	2.42454	2.82164	1.15239	0.937073	1.15773	-1.074	2.42e-13	6.31e-12
Cox4i2	protein_coding	1.14519	0.916658	1.76322	1.17744	2.52133	1.003	0.00351104	0.0131631
Cox6b2	protein_coding	2.28397	2.85946	4.4147	4.54748	4.63509	1.02	3.06e-08	3.91e-07
Cp	protein_coding	11.0455	18.6101	32.675	32.114	27.4856	1.26	9.79e-07	9.53e-06
Cpa3	protein_coding	0.507409	0.861265	1.64786	2.45671	1.79834	1.726	3.74e-09	5.55e-08
Cpb1	protein_coding	0.293092	0.211697	0.52937	0.872644	0.468551	1.426	2.19e-05	0.000160223
Cpeb2	protein_coding	1.909	2.17131	5.59822	6.30502	5.05155	1.677	2.36e-25	2.04e-23
Cpeb4	protein_coding	4.81811	4.47824	9.03405	9.89838	9.31419	1.223	1.16e-15	3.79e-14
Cpm	protein_coding	0.533893	0.450016	3.62619	4.61887	4.75908	3.342	7.25e-79	2.18e-75
Cpne7	protein_coding	0.188353	1.08491	0.14471	0.120902	0.12677	-2.078	1.37e-05	0.000105082
Cpt1b	protein_coding	0.408407	0.404102	0.749543	0.720035	0.67588	1.021	1.7e-05	0.000128222
Cpxm2	protein_coding	2.70225	1.93426	14.9666	3.54224	6.45616	1.642	1.09e-07	1.29e-06
Crabp2	protein_coding	0.111961	0.210257	0.43477	0.290909	0.406096	1.417	0.00503588	0.0177404
Crb2	protein_coding	0.0619119	0.0519052	0.107829	0.0772633	0.203753	1.271	0.00518099	0.0181836
Creb5	protein_coding	8.53457	7.52406	3.54777	3.8037	2.89553	-1.011	5.09e-11	9.96e-10
Crem	protein_coding	1.31393	1.37528	4.31523	4.18672	2.549	1.764	4.42e-20	2.27e-18
Crim1	protein_coding	6.24266	5.15654	9.13574	8.72517	12.7843	1.009	3.29e-08	4.19e-07
Crlf1	protein_coding	1.6028	2.25749	4.39116	2.58168	4.27234	1.207	2.23e-07	2.45e-06
Cry1	protein_coding	0.781153	0.834973	1.83237	1.66388	1.39186	1.219	2.04e-09	3.18e-08
Crym	protein_coding	0.388652	0.504348	0.843935	0.88033	0.856171	1.148	5.09e-07	5.26e-06
Csdc2	protein_coding	0.627863	0.646698	1.07037	1.13657	1.51362	1.159	2.21e-09	3.41e-08
Csf2rb	protein_coding	0.66213	0.545833	2.20092	1.9747	1.28598	1.878	1.22e-17	4.83e-16
Csf2rb2	protein_coding	0.407799	0.657285	2.51992	2.73887	1.30947	2.361	1.01e-17	4.03e-16
Csf3	protein_coding	0.0733289	0.0885267	1.95827	1.64251	1.2015	4.491	2.69e-27	2.82e-25
Csf3r	protein_coding	1.9449	0.119436	0.133397	0.183815	0.249385	-2.25	0.000394536	0.00204745
Csmd1	protein_coding	0.112068	0.205343	0.420989	0.322844	0.290673	1.319	3.59e-07	3.82e-06
Cspg4	protein_coding	8.95259	4.502	10.823	11.0362	15.6912	1.094	8.28e-05	0.000520636
Csrnp1	protein_coding	31.895	11.2392	99.2565	96.9404	81.1963	2.306	3.47e-09	5.19e-08
Cstf3	protein_coding	1.68529	1.29624	2.85963	3.34721	1.95337	1.15	1.75e-08	2.32e-07
Cth	protein_coding	0.17665	0.122867	0.389959	0.351717	0.378409	1.52	7.29e-05	0.000466334
Ctla2a	protein_coding	0.61449	0.68834	2.11263	1.20737	2.49409	1.819	4.25e-09	6.25e-08
Ctnnd2	protein_coding	0.0976644	0.0917045	0.305302	0.293924	0.505707	2.112	1e-10	1.9e-09
Ctsc	protein_coding	1.67221	1.98248	5.11139	4.50159	3.93675	1.513	1.16e-20	6.3e-19
Ctxn1	protein_coding	0.592497	0.46551	0.993703	0.98588	1.3039	1.248	4.78e-05	0.000321792
Cutal	protein_coding	0.109138	0.0967846	0.213546	0.179271	0.285302	1.327	0.00429447	0.0155393
Cx3cl1	protein_coding	0.654958	0.697489	1.96558	1.56724	1.65212	1.558	1.52e-16	5.44e-15
Cx3cr1	protein_coding	0.277016	0.379019	0.0536071	0.0425481	0.100865	-2.134	3.38e-07	3.63e-06
Cxadr	protein_coding	0.0985931	0.105802	0.396427	0.269215	1.5096	2.225	1.11e-07	1.3e-06
Cxcl1	protein_coding	124.306	88.2477	624.39	615.829	342.103	2.577	3.1e-16	1.09e-14
Cxcl10	protein_coding	1.55818	1.95689	21.1337	16.1334	13.4323	3.425	7.74e-58	8.97e-55
Cxcl13	protein_coding	7.45041	4.80217	2.87378	1.1993	2.50057	-1.183	1.95e-05	0.00014491
Cxcl14	protein_coding	11.1987	8.86058	36.7274	37.4715	37.5913	2.098	1.26e-35	2.87e-33
Cxcl15	protein_coding	0.431565	0.117647	3.85965	1.35958	1.37155	2.84	1.94e-08	2.55e-07
Cxcl2	protein_coding	3.20117	1.18651	59.2509	40.0157	35.2763	4.508	2.73e-29	3.4e-27
Cxcl3	protein_coding	0.0146658	0	0.913859	0.433622	1.02076	6.656	4.37e-15	1.34e-13
Cxcl5	protein_coding	0.134171	0.15118	2.91607	1.71503	1.7274	3.986	2.22e-28	2.55e-26
Cxcr2	protein_coding	0.451806	0.0182467	0.00877453	0.0261164	0.0428619	-2.963	0.00124403	0.00548848
Cxxc4	protein_coding	0.160146	0.136703	0.0319299	0.0149076	0.0244661	-2.428	3.68e-08	4.64e-07
Cygb	protein_coding	157.569	145.199	57.7174	66.454	51.5757	-1.163	1.71e-08	2.27e-07
Cyp1b1	protein_coding	13.4926	16.9647	7.08872	6.04189	4.34289	-1.124	1.63e-08	2.18e-07
Cyp2e1	protein_coding	0.883236	0.882598	2.81732	1.12532	1.6443	1.064	0.000508897	0.00255057
Cyp2s1	protein_coding	0.287911	0.35764	0.733975	0.335884	0.80556	1.254	2.79e-05	0.000199744
Cyp7b1	protein_coding	2.28988	1.63667	6.88901	7.5452	6.30546	2.023	5.29e-30	7.17e-28
Cyp8b1	protein_coding	0.463126	0.541798	0.0959891	0.156455	0.245608	-1.402	0.00079473	0.00374036
Cys1	protein_coding	7.89026	5.96905	2.47119	2.70242	3.45051	-1.07	1.16e-10	2.18e-09
Cytl1	protein_coding	1.01788	1.75461	14.1588	2.91292	6.03166	2.286	2.41e-08	3.13e-07
Cyyr1	protein_coding	0.248123	0.0969453	0.884265	0.338687	0.99906	2.417	5.2e-09	7.53e-08
D030025P21Rik	protein_coding	0.526108	0.641027	3.5464	3.40625	4.38383	2.892	2.08e-50	1.16e-47
D16Ertd472e	protein_coding	1.44261	1.6323	4.18637	4.07229	2.64496	1.523	3.08e-14	8.66e-13
D430018E03Rik	lincRNA	0.483056	0.68581	0.0593282	0.117722	0.170475	-2.093	3.51e-09	5.23e-08
D430041D05Rik	protein_coding	0.225195	0.232511	0.62614	0.705768	0.653118	1.736	9.85e-30	1.27e-27
D630029K05Rik	lincRNA	0.114445	0.189336	0.41341	0.444335	0.512871	1.781	1.73e-07	1.95e-06
D630039A03Rik	protein_coding	0.156967	0.0442164	0.822168	1.29855	0.61037	3.356	2.56e-12	5.88e-11
D8Ertd82e	protein_coding	0.07555	0.0608054	0.331391	0.263854	0.308339	2.346	3.97e-18	1.64e-16
Daam2	protein_coding	0.930983	0.648727	1.49786	0.921934	1.85411	1.122	1.5e-06	1.4e-05
Dach1	protein_coding	0.26111	0.169153	0.594076	0.696398	0.890923	1.957	5.69e-16	1.92e-14
Dact1	protein_coding	30.2233	41.3669	10.9589	11.7792	10.3675	-1.491	6.38e-17	2.38e-15
Dact2	protein_coding	2.66297	2.23804	0.0761938	0.108666	0.191265	-4.22	4.88e-52	3.2e-49
Dbi	protein_coding	8.99363	8.32752	16.6575	16.2652	12.6941	1.046	4.38e-11	8.6e-10
Dbp	protein_coding	23.0483	16.2785	7.0471	6.32039	15.5163	-1.156	1.03e-06	9.97e-06
Dclk3	protein_coding	0.135583	0.135266	0.313757	0.277121	0.477653	1.587	5.6e-06	4.66e-05
Dcn	protein_coding	1382.3	1855.89	725.81	665.864	514.581	-1.14	3.74e-06	3.25e-05
Dcx	protein_coding	0.00117113	0.00109966	0.0465353	0.0440703	0.0401821	5.296	3.06e-12	6.99e-11
Ddah1	protein_coding	0.0855135	0.0663308	0.184669	0.146572	0.320737	1.681	0.000175484	0.00101024
Ddah2	protein_coding	33.9366	34.5008	14.3502	14.2289	14.4113	-1.051	8.8e-16	2.9e-14
Ddx3y	protein_coding	2.13926	11.3515	21.4517	23.8325	15.9141	1.807	0.000233871	0.00129632
Dedd2	protein_coding	2.10565	1.8783	3.72268	4.46978	4.16804	1.253	5.21e-14	1.43e-12
Des	protein_coding	33.3566	17.0199	38.8479	37.4393	60.2946	1.037	0.000459534	0.00233252
Dgkg	protein_coding	0.552049	0.264165	0.647147	0.711014	0.803957	1.032	0.000275388	0.00149478
Dhh	protein_coding	0.07519	0.141203	0.27161	0.145964	0.343975	1.415	0.00595275	0.0203545
Disp1	protein_coding	3.35937	3.23423	1.26215	1.27508	1.33673	-1.148	4.44e-19	2.01e-17
Disp2	protein_coding	0.0248011	0.0130993	0.0587928	0.0263874	0.0698985	1.638	0.00466871	0.0166811
Dkk2	protein_coding	0.284623	0.252198	1.17296	0.319664	2.99452	2.358	1.25e-06	1.19e-05
Dll1	protein_coding	0.203583	0.168089	0.684688	0.487459	0.670978	1.926	4.32e-12	9.66e-11
Dll4	protein_coding	0.15762	0.0541469	0.777679	0.389223	0.738658	2.827	8.6e-11	1.64e-09
Dmkn	protein_coding	0.0945618	0.0317112	0.341586	0.13919	0.648894	2.659	5.62e-05	0.000372098
Dmp1	protein_coding	0.0804732	0.0151125	0.164727	0.0913284	0.389181	2.21	0.00244205	0.00969354
Dnah12	protein_coding	0.0200204	0.00375974	0.0445973	0.045442	0.0209345	1.849	0.00560233	0.0193778
Dnah2	protein_coding	0.0870084	0.284537	0.0406424	0.0591396	0.0558826	-1.64	5.4e-05	0.00035893
Dnah6	protein_coding	0.0201256	0.0157479	0.0908748	0.105186	0.051515	2.426	1.79e-08	2.37e-07
Dnaja4	protein_coding	3.35446	3.28923	7.87702	6.91299	6.86394	1.325	3.65e-21	2.11e-19
Dnajc28	protein_coding	0.207865	0.507468	0.0901045	0.156442	0.20377	-1.056	0.0113996	0.0345013
Dos	protein_coding	0.832959	0.879546	1.76144	1.97067	1.22047	1.222	4.98e-10	8.49e-09
Dot1l	protein_coding	3.43684	2.15833	16.5865	19.0474	9.24846	2.716	5.81e-20	2.93e-18
Dpep2	protein_coding	0.0750244	0.0765719	0.13256	0.140284	0.124709	1.008	0.0143205	0.0416528
Dpp4	protein_coding	5.21248	4.64131	0.905895	0.703471	1.34408	-2.213	2.21e-31	3.64e-29
Dpp6	protein_coding	0.0162433	0.00831932	0.0560088	0.0740905	0.201213	3.021	3.4e-07	3.65e-06
Dsg2	protein_coding	0.0107479	0.0168201	0.118092	0.0625937	0.142239	3.135	2.94e-09	4.45e-08
Dtl	protein_coding	0.0291711	0.0202896	0.0946424	0.0851852	0.0508382	1.847	4.42e-06	3.75e-05
Dtna	protein_coding	2.25064	1.38916	2.91982	3.20505	3.67645	1.048	1.01e-07	1.2e-06
Duox1	protein_coding	1.71799	1.28841	0.154894	0.302311	0.181922	-2.755	1.67e-27	1.8e-25
Duox2	protein_coding	0.316881	0.132483	0.0814638	0.103619	0.0657556	-1.207	0.00218807	0.00885487
Duoxa1	protein_coding	1.40379	0.985974	0.121057	0.210181	0.233615	-2.446	1.43e-18	6.19e-17
Dusp10	protein_coding	2.74052	1.59973	5.04651	5.23357	4.71933	1.415	2.71e-11	5.45e-10
Dusp14	protein_coding	1.6898	1.21503	5.31359	3.92142	4.02937	1.792	4.99e-18	2.05e-16
Dusp2	protein_coding	0.347397	0.222092	0.767629	0.642381	0.688355	1.502	2.4e-06	2.16e-05
Dusp4	protein_coding	0.567423	0.578465	1.8545	1.67043	2.68587	2.004	2.69e-18	1.13e-16
Dusp5	protein_coding	2.60445	0.944475	6.67757	5.78816	7.25446	2.099	3.88e-11	7.63e-10
E030010N08Rik	protein_coding	0.205584	0.218387	0.0675121	0.0837257	0.0651424	-1.345	9.31e-06	7.38e-05
E030013I19Rik	antisense	6.93473	4.54517	9.2502	9.84975	11.2968	1.022	4.83e-08	5.97e-07
E130012A19Rik	protein_coding	0.159961	0.21028	0.537382	0.401297	0.696239	1.748	8.8e-07	8.72e-06
E130102H24Rik	lincRNA	2.49829	2.25503	1.04802	1.16974	0.711022	-1.07	0.000201971	0.00114564
E130308A19Rik	protein_coding	0.420261	0.447524	0.927617	1.06967	0.922933	1.371	1.74e-19	8.26e-18
E230013L22Rik	lincRNA	0.606217	0.239673	2.514	2.40844	1.86884	2.653	1.59e-14	4.58e-13
E230016M11Rik	processed_transcript	0.441635	0.514209	1.26429	1.19894	0.861542	1.433	5.02e-09	7.3e-08
E2f3	protein_coding	0.806266	0.896295	1.75753	1.87655	1.79881	1.293	2.98e-17	1.15e-15
E2f7	protein_coding	0.036168	0.0154368	0.0786869	0.114892	0.0725227	1.989	2.5e-05	0.000180541
Ear2	protein_coding	1.87213	2.04764	4.86766	2.72802	4.4167	1.262	3.81e-06	3.29e-05
Ear-ps2	unprocessed_pseudogene	2.15684	1.63805	4.26796	2.58609	3.8245	1.11	0.000383111	0.00199573
Ears2	protein_coding	0.408183	0.539822	0.150563	0.226642	0.216979	-1.056	0.000119974	0.000725624
Ebf1	protein_coding	4.44813	4.45038	1.62188	1.66352	2.13561	-1.102	7.07e-16	2.34e-14
Ebf2	protein_coding	6.9947	6.48154	2.23558	1.45567	1.26576	-1.976	6.11e-27	6.22e-25
Edil3	protein_coding	0.0227417	0.041691	0.129093	0.0261975	0.0711277	1.301	0.0129177	0.0382654
Ednra	protein_coding	8.44338	8.41063	20.7063	20.9843	24.2585	1.585	9.65e-20	4.73e-18
Ednrb	protein_coding	1.71308	1.00577	2.34209	1.90954	3.29753	1.048	1.63e-05	0.000123379
Eepd1	protein_coding	0.615503	0.625315	1.53541	1.19335	1.87443	1.504	5.19e-11	1.01e-09
Efhd1	protein_coding	16.2616	11.7169	5.24752	5.0876	5.54599	-1.198	4.6e-15	1.41e-13
Efnb1	protein_coding	2.69395	3.28278	5.36156	5.14255	5.84527	1.069	8.72e-14	2.36e-12
Efnb2	protein_coding	1.76722	0.855414	3.39909	2.79545	4.56939	1.647	5.35e-09	7.74e-08
Egfl7	protein_coding	0.624421	0.419352	1.16888	0.722483	1.62557	1.389	2.46e-06	2.21e-05
Egflam	protein_coding	6.46985	9.95543	13.521	15.4523	14.7223	1.031	3.74e-07	3.97e-06
Egln3	protein_coding	1.16809	0.605854	1.6677	1.37549	2.68275	1.23	5.55e-05	0.000368128
Egr4	protein_coding	0.0207748	0.0130047	0.444016	0.297817	0.271541	4.469	3.57e-12	8.08e-11
Eif4e	protein_coding	5.71843	5.96769	11.8549	11.9411	8.5069	1.142	4.6e-12	1.03e-10
Elavl3	protein_coding	0.0235679	0.0193635	0.1144	0.137255	0.0953026	2.621	9.2e-07	9.05e-06
Elfn1	protein_coding	0.054258	0.00727814	0.195997	0.0833373	0.159568	2.496	0.000252483	0.00138622
Ell2	protein_coding	2.38347	2.31427	13.7875	14.1009	8.54601	2.672	7.42e-40	2.15e-37
Eln	protein_coding	342.853	356.896	2078.48	1680.5	2544.06	2.786	6.3e-29	7.59e-27
Eltd1	protein_coding	0.320527	0.172896	1.20403	0.391056	1.43736	2.376	1.62e-09	2.58e-08
Emb	protein_coding	0.880597	0.475136	2.6528	1.24236	1.37218	1.382	3.17e-05	0.000223382
Emcn	protein_coding	0.0383316	0.0694141	0.385726	0.188891	0.493863	2.967	3.13e-12	7.12e-11
Emid1	protein_coding	0.415015	0.307902	1.03183	1.00534	1.326	1.833	3.46e-13	8.92e-12
Emilin2	protein_coding	33.7114	32.4651	7.04239	7.99477	8.50968	-1.873	2.3e-33	4.5e-31
Engase	protein_coding	1.65122	1.38683	0.358606	0.319948	0.417276	-1.854	2.04e-23	1.42e-21
Enpep	protein_coding	7.06478	7.43147	17.1139	17.4951	17.3063	1.46	5.69e-20	2.88e-18
Enpp3	protein_coding	32.4706	26.4094	10.6549	15.2414	8.36897	-1.236	1.14e-08	1.56e-07
Enpp6	protein_coding	0.0436252	0.034661	0.148496	0.0811802	0.134877	1.827	0.000419992	0.00216094
Entpd2	protein_coding	65.2679	93.5052	32.6094	32.2592	27.5817	-1.158	3.97e-09	5.86e-08
Epas1	protein_coding	13.9282	7.75839	21.8966	15.2709	31.1989	1.242	1.78e-05	0.000133204
Epb4.1l3	protein_coding	3.04177	3.31639	1.34744	0.926742	1.18002	-1.269	1.14e-14	3.32e-13
Epb4.1l4a	protein_coding	0.0538075	0.0649594	0.149248	0.0860889	0.177081	1.399	0.00517085	0.0181565
Epcam	protein_coding	0.0362872	0.0613311	0.380134	0.21458	0.291694	2.773	6.89e-07	6.94e-06
Epha2	protein_coding	0.468928	0.377836	2.11739	1.32857	3.15883	2.55	2.6e-22	1.66e-20
Epha5	protein_coding	0.0103346	0.0180216	0.0359985	0.0198417	0.0911793	1.708	0.0104298	0.0321081
Ephb1	protein_coding	0.0776237	0.0300122	0.0804091	0.120687	0.127571	1.227	0.00796831	0.0258627
Ephx4	protein_coding	0.512634	0.405349	0.186804	0.233681	0.12343	-1.121	0.0106706	0.0326757
Eps8l2	protein_coding	0.0677759	0.041366	0.336638	0.133595	0.302306	2.482	4.71e-08	5.84e-07
Ereg	protein_coding	0.508428	0.332836	8.4005	6.54109	4.1979	4.183	2.61e-52	1.87e-49
Esam	protein_coding	2.04007	1.23664	4.36564	2.83199	5.6908	1.639	1.14e-10	2.14e-09
Esr1	protein_coding	0.491146	0.567051	0.21149	0.210797	0.256147	-1.025	2.64e-09	4.02e-08
Esr2	protein_coding	0.0263801	0.0660541	0.154851	0.153632	0.172403	1.975	0.000145931	0.000861176
Esrrg	protein_coding	0.195622	0.147844	0.0710957	0.0748109	0.0678208	-1.059	0.0021527	0.00873377
Esyt3	protein_coding	0.0311229	0.0311719	0.164891	0.178465	0.240011	2.83	2.45e-14	6.97e-13
Etnk2	protein_coding	0.145951	0.124863	0.0410061	0.055213	0.0349742	-1.412	0.00301003	0.0115405
Ets1	protein_coding	2.4568	2.21499	8.12516	8.1066	7.87956	1.988	8.37e-36	1.97e-33
Ets2	protein_coding	10.0112	7.68202	35.7973	38.2931	25.6416	2.141	1.6e-19	7.66e-18
Etv6	protein_coding	2.27731	2.29407	4.14	3.97434	3.90679	1.015	9.22e-15	2.72e-13
Eva1a	protein_coding	0.105577	0.0693939	0.362307	0.174998	0.186295	1.62	0.00136007	0.0059028
Evi2a	protein_coding	0.702591	0.641559	0.366726	0.213683	0.240115	-1.094	0.000596538	0.0029292
Evpl	protein_coding	0.104395	0.108916	0.222073	0.230718	0.318386	1.465	9.66e-07	9.42e-06
Exoc3l4	protein_coding	1.40371	1.55597	3.07991	3.81844	3.49231	1.43	1.92e-19	9.07e-18
Exph5	protein_coding	0.154883	0.183772	0.422157	0.560126	0.465158	1.714	1.51e-15	4.87e-14
Eya2	protein_coding	0.299847	0.727335	0.347507	0.165669	0.176364	-1.032	0.0140471	0.0410697
Eya4	protein_coding	0.600552	0.759612	0.392402	0.193074	0.096966	-1.581	3.05e-05	0.000215843
Ezr	protein_coding	3.86627	4.68689	8.30408	7.19022	11.9395	1.212	1.14e-11	2.43e-10
F2r	protein_coding	22.8545	19.9378	66.3299	61.2942	61.6996	1.765	1.16e-18	5.08e-17
F2rl1	protein_coding	0.279581	0.0959208	0.383581	0.375744	0.463818	1.344	0.00113597	0.00508855
F7	protein_coding	0.127419	0.0448662	0.409933	0.228326	0.36692	2.158	7.22e-05	0.000462761
F730311O21Rik	lincRNA	0.182165	0.114883	0.00736606	0.0146161	0.00799596	-3.641	3.41e-10	5.98e-09
F930015N05Rik	protein_coding	0.296446	0.287635	0.749599	0.433824	0.56184	1.196	0.00144027	0.00618667
Fabp3	protein_coding	1.8156	0.607654	1.98054	1.75557	2.92528	1.085	0.00828794	0.026693
Fabp4	protein_coding	0.788457	0.693877	1.49558	0.738945	1.41973	1.014	2.1e-05	0.000154327
Fads6	protein_coding	1.91889	3.2148	0.605111	0.755919	0.549926	-1.803	1.32e-17	5.22e-16
Fam107b	protein_coding	3.39706	2.59098	8.95103	7.2688	7.30856	1.595	2.88e-21	1.68e-19
Fam110c	protein_coding	0.0111038	0.0312785	0.215593	0.129332	0.288454	3.455	1.48e-07	1.69e-06
Fam111a	protein_coding	3.52899	3.61365	0.97262	0.913498	0.950213	-1.713	1.91e-35	4.23e-33
Fam131b	protein_coding	1.23046	1.23669	0.179226	0.155184	0.314821	-2.436	5.06e-21	2.89e-19
Fam132a	protein_coding	2.04795	1.58722	2.97479	3.07758	3.82402	1.058	3.35e-07	3.6e-06
Fam132b	protein_coding	0.0683813	0.103721	0.109256	0.193228	0.221729	1.21	0.0173747	0.0489913
Fam134b	protein_coding	0.801031	0.660727	1.41481	1.12611	1.44469	1.065	2.56e-07	2.8e-06
Fam180a	protein_coding	0.842826	0.927841	3.32451	2.48243	4.92886	2.138	1.24e-15	4.04e-14
Fam189a2	protein_coding	3.44732	2.81664	9.39209	9.62545	12.4634	1.944	1.38e-32	2.48e-30
Fam210b	protein_coding	1.40427	1.47235	3.34974	3.00057	3.98535	1.461	7.68e-21	4.28e-19
Fam222a	protein_coding	0.146144	0.123946	0.825937	0.722285	0.69322	2.671	3.08e-19	1.42e-17
Fam46a	protein_coding	6.5934	9.71451	2.77901	2.10333	2.24276	-1.576	6.84e-19	3.03e-17
Fam46c	protein_coding	5.41681	14.0294	3.32116	3.60623	3.81233	-1.238	1.49e-06	1.39e-05
Fam69b	protein_coding	0.950818	1.09494	0.523838	0.32683	0.410354	-1.077	6.75e-05	0.000437495
Fam71f2	protein_coding	0.220389	0.196048	0.64946	0.737881	0.579917	1.857	4.01e-06	3.45e-05
Fam81a	protein_coding	0.374529	0.266654	0.587255	0.306066	0.871482	1.098	0.00199446	0.00817988
Fam83d	protein_coding	0.0927632	0.0452933	0.583056	0.472081	0.589265	3.192	1.46e-20	7.84e-19
Fam83g	protein_coding	0.0378095	0.0334139	0.112477	0.075723	0.135177	1.789	7.53e-05	0.000480264
Fam83h	protein_coding	0.198438	0.138244	0.323725	0.272426	0.448672	1.246	8.81e-05	0.000551129
Fam84a	protein_coding	0.832652	0.547288	1.45641	1.49598	1.56376	1.33	1.7e-10	3.12e-09
Fancb	protein_coding	0.873656	0.629239	0.215176	0.222377	0.189781	-1.635	1.4e-08	1.89e-07
Fancf	protein_coding	0.639071	0.731595	0.324142	0.258841	0.300368	-1.013	0.00154928	0.00660969
Fas	protein_coding	6.04992	4.52297	18.432	21.0782	9.77445	1.978	8.31e-17	3.06e-15
Fat3	protein_coding	0.118776	0.0896741	0.223949	0.322852	0.438208	1.856	4.7e-13	1.19e-11
Fbln7	protein_coding	3.15148	2.09339	7.93741	5.26502	3.73247	1.234	9.32e-07	9.14e-06
Fbn2	protein_coding	0.0197857	0.0305215	0.488818	0.0873706	0.365753	4	4.88e-15	1.49e-13
Fbxo2	protein_coding	0.344742	0.161852	0.35284	0.453021	0.720964	1.2	0.0126909	0.0376675
Fbxo33	protein_coding	2.70583	2.7213	5.34232	5.73997	4.94749	1.184	3.48e-17	1.33e-15
Fbxo34	protein_coding	1.5341	1.55244	2.90721	3.01964	2.66102	1.097	2.19e-13	5.73e-12
Fbxo41	protein_coding	0.0997694	0.118663	0.0300332	0.0456883	0.0434685	-1.252	0.00373856	0.0138677
Fbxo46	protein_coding	1.06712	1.15368	0.437641	0.456124	0.542245	-1.012	4.67e-06	3.94e-05
Fbxo5	protein_coding	0.325223	0.673217	0.146851	0.225164	0.152163	-1.303	0.0023479	0.00937916
Fcgr1	protein_coding	0.165853	1.00958	0.103296	0.148599	0.0953093	-2.135	0.000139681	0.000829167
Fcrls	protein_coding	0.171279	0.256131	0.0171864	0.0170511	0.0248748	-3.199	9.61e-08	1.14e-06
Fem1b	protein_coding	3.94907	3.97386	14.4261	16.0816	10.7232	2.041	1.03e-23	7.51e-22
Fetub	protein_coding	0.789377	1.66408	2.32032	2.34365	2.23045	1.1	6.27e-05	0.000410601
Fez1	protein_coding	1.74588	1.44262	0.507853	0.464336	0.594518	-1.408	3.83e-13	9.8e-12
Fgf16	protein_coding	3.32065	2.57722	0.918332	0.814348	0.846891	-1.572	3.87e-13	9.86e-12
Fgf23	protein_coding	0.106095	0.0229893	3.89879	4.11671	1.28006	6.017	8.86e-31	1.32e-28
Fgf9	protein_coding	0.600551	0.384628	0.184961	0.186615	0.153136	-1.283	1.58e-05	0.000119801
Fgfr2	protein_coding	1.46058	1.24852	3.59867	3.26059	3.28073	1.524	3.64e-26	3.51e-24
Fgfr3	protein_coding	3.20779	3.59391	10.6464	12.2187	10.3103	1.907	1.78e-28	2.08e-26
Fgfr4	protein_coding	1.98586	2.37108	10.1676	10.1924	13.0165	2.552	2.11e-56	1.99e-53
Fgl2	protein_coding	27.0564	13.6663	81.2244	64.3398	33.3182	1.838	3.03e-07	3.27e-06
Fhad1	protein_coding	0.0192933	0.0158515	0.0958284	0.0669839	0.0425548	2.159	0.000375558	0.00196727
Fhl2	protein_coding	4.10503	8.68367	2.55836	2.741	2.80774	-1.041	9.6e-06	7.6e-05
Fhod1	protein_coding	4.27837	4.49412	8.84524	10.4477	10.6813	1.391	1.03e-20	5.65e-19
Fhod3	protein_coding	0.115016	0.0745696	0.254725	0.193833	0.233555	1.466	1.15e-05	8.97e-05
Fignl1	protein_coding	0.110175	0.112073	0.0331655	0.0246783	0.021001	-1.856	0.000258868	0.00141467
Fjx1	protein_coding	0.628406	0.359359	1.62569	1.27	1.58407	1.809	1.56e-12	3.67e-11
Flnb	protein_coding	12.1058	10.9667	3.65102	4.79907	4.31424	-1.235	8.09e-14	2.19e-12
Flnc	protein_coding	9.44556	5.85691	12.9213	14.5967	13.1848	1.031	4.43e-06	3.76e-05
Flt1	protein_coding	0.370822	0.238933	0.918036	0.467434	1.23721	1.813	1.74e-10	3.19e-09
Flt4	protein_coding	0.0665687	0.0540596	0.545924	0.504551	0.737232	3.501	1.36e-38	3.67e-36
Fmnl1	protein_coding	3.95789	3.71637	0.86541	1.23202	1.24659	-1.552	6.42e-23	4.3e-21
Fmod	protein_coding	3.78037	6.48111	17.9921	16.8391	12.8477	1.841	3.78e-14	1.06e-12
Fndc1	protein_coding	52.7708	46.4638	18.9576	23.41	17.8488	-1.099	6.7e-07	6.76e-06
Folh1	protein_coding	0.997844	1.16598	0.240301	0.208608	0.152163	-2.218	9.03e-15	2.68e-13
Fosb	protein_coding	250.785	85.5604	389.52	341.411	323.607	1.268	0.000963325	0.00442442
Fosl1	protein_coding	0.823877	0.7736	17.8566	14.5302	9.47924	4.407	1.68e-72	4.23e-69
Fosl2	protein_coding	31.2209	21.6489	85.4756	88.6622	57.5966	1.762	5.73e-10	9.68e-09
Foxd2os	processed_transcript	0.353661	0.379519	0.215687	0.106995	0.148583	-1.02	0.00376083	0.0139228
Foxf1	protein_coding	8.06223	6.20587	19.4949	18.4295	14.2983	1.514	2.83e-16	9.99e-15
Foxf2	protein_coding	2.36222	2.92997	5.09268	5.38943	6.90407	1.33	6.96e-16	2.31e-14
Foxl1	protein_coding	1.14405	0.87378	1.9378	1.89802	1.39519	1.006	5.77e-06	4.77e-05
Foxm1	protein_coding	0.228961	0.257987	0.476786	0.494753	0.425137	1.14	2.29e-06	2.06e-05
Foxo6	protein_coding	0.317086	0.101018	0.455097	0.355123	0.566172	1.355	0.0018464	0.00766029
Foxq1	protein_coding	0.106042	0.0995712	0.574586	0.425047	0.601836	2.57	4.99e-13	1.26e-11
Foxs1	protein_coding	1.17416	1.32513	5.05707	4.63287	4.58198	2.132	2.32e-28	2.65e-26
Frat2	protein_coding	0.460312	0.29675	1.98542	1.82821	2.08785	2.582	6.28e-26	5.91e-24
Frem1	protein_coding	0.737496	0.651698	2.27651	3.06746	2.2707	2.022	6.44e-33	1.18e-30
Frem2	protein_coding	0.0395862	0.0225276	0.0714988	0.0343932	0.101132	1.371	0.00336481	0.0127003
Frmd4b	protein_coding	1.11203	0.930695	2.40438	2.78399	2.82801	1.591	2.05e-27	2.19e-25
Fsd1l	protein_coding	0.952011	1.01244	0.402402	0.430573	0.310092	-1.138	7.5e-11	1.44e-09
Ftx	lincRNA	0.547742	0.594851	0.239405	0.267211	0.185354	-1.098	8.25e-07	8.19e-06
Fxyd3	protein_coding	3.64586	4.30358	1.54973	1.64696	1.81695	-1.047	2.77e-14	7.81e-13
Fzd4	protein_coding	16.2551	16.497	4.12263	3.74813	3.99456	-1.845	1.59e-44	6.46e-42
Fzd8	protein_coding	2.36769	1.60819	4.00064	3.87398	3.79611	1.178	1.83e-11	3.75e-10
Fzd9	protein_coding	0.0581133	0.024252	0.618107	0.138847	0.253194	2.911	2.79e-05	0.000199191
G530011O06Rik	processed_transcript	4.28634	2.11461	9.05643	6.98967	5.0557	1.355	4.22e-06	3.61e-05
G6b	protein_coding	0.254851	0.840465	0.134722	0.189354	0.188897	-1.482	0.00111625	0.00501216
Gabpb1	protein_coding	1.01068	0.748079	2.14118	2.36569	1.64441	1.459	2.85e-14	8.03e-13
Gabrb2	protein_coding	0.025615	0.137751	0.00841174	0.016691	0.0205449	-2.224	0.00120411	0.00533192
Gabrp	protein_coding	0	0.0123522	0.296998	0.0392879	0.0300902	3.23	0.000803178	0.00377288
Gadd45a	protein_coding	3.51638	2.75018	10.1557	9.91036	7.84033	1.79	1.71e-23	1.21e-21
Gadd45b	protein_coding	47.4886	51.6712	139.511	141.346	140.531	1.707	1.49e-19	7.18e-18
Gal	protein_coding	0.124649	0.136549	0.675405	0.781769	0.773892	2.687	9.08e-07	8.95e-06
Galnt15	protein_coding	44.5052	45.3263	12.4423	16.227	14.9406	-1.424	1.26e-13	3.35e-12
Gas2l3	protein_coding	0.0899851	0.103041	1.40328	1.35881	0.858459	3.92	5.46e-51	3.29e-48
Gata2	protein_coding	0.296072	0.174271	0.766211	0.550338	1.01367	1.921	3.32e-09	4.97e-08
Gbgt1	protein_coding	1.45025	1.6736	0.439894	0.714159	0.575183	-1.232	1.71e-05	0.000128637
Gbp11	polymorphic_pseudogene	0.594037	0.702398	0.208624	0.325257	0.253424	-1.097	0.000212614	0.00119254
Gbp5	protein_coding	1.51039	1.16836	2.47625	3.17425	1.72658	1.113	2.28e-07	2.51e-06
Gch1	protein_coding	0.656315	0.445914	5.0452	5.16325	3.76093	3.311	2.84e-51	1.78e-48
Gcnt1	protein_coding	0.220645	0.122311	0.295288	0.231036	0.443021	1.108	0.00129302	0.0056706
Gcnt2	protein_coding	1.03744	0.52362	2.003	1.72893	2.38263	1.591	3.5e-10	6.13e-09
Gcnt4	protein_coding	0.125036	0.0764505	0.181193	0.156319	0.213791	1.068	0.00243406	0.00966438
Gda	protein_coding	10.0447	10.5107	3.85868	3.73963	3.9875	-1.208	1.24e-19	6.04e-18
Gdf15	protein_coding	2.23825	1.18594	5.33483	4.56229	6.77056	1.906	9.25e-14	2.5e-12
Gdnf	protein_coding	0.0168803	0.00792508	3.98254	2.30266	2.4077	7.874	3.16e-91	1.59e-87
Gdpgp1	protein_coding	0.302584	0.266362	0.11528	0.0889565	0.115869	-1.208	0.00165574	0.00700435
Gem	protein_coding	43.3536	25.4846	156.092	146.692	125.988	2.261	1.63e-16	5.83e-15
Gfod1	protein_coding	1.80954	1.70539	3.97987	3.91862	4.04091	1.383	6.83e-26	6.39e-24
Gfra1	protein_coding	0.0946568	0.162524	0.678974	0.128426	0.96769	2.57	3.53e-07	3.77e-06
Gfra2	protein_coding	7.9858	6.95627	21.1487	25.1326	17.8709	1.728	3.9e-19	1.78e-17
Gimap1	protein_coding	0.110718	0.0668322	0.249966	0.113371	0.356621	1.619	0.00750531	0.0246038
Gimap4	protein_coding	0.370714	0.257285	0.662288	0.36103	0.711022	1.083	0.00354198	0.0132593
Gimap5	protein_coding	0.0755094	0.0295423	0.193207	0.101481	0.228235	1.919	0.00174259	0.0073081
Gimap6	protein_coding	0.732786	0.334091	1.64484	0.914619	1.39933	1.519	5.25e-06	4.39e-05
Gimap8	protein_coding	0.109422	0.0875228	0.322067	0.24328	0.393309	1.893	1.28e-07	1.49e-06
Gipc2	protein_coding	0.177667	0.143547	0.261192	0.288751	0.340233	1.085	0.00068666	0.00330281
Gipc3	protein_coding	0.563595	0.257816	0.756929	0.608545	1.11915	1.208	0.00427568	0.0154921
Gja4	protein_coding	0.817056	0.618706	2.53889	0.999689	2.77322	1.878	1.02e-08	1.41e-07
Gja5	protein_coding	1.42652	1.70837	4.4012	4.84008	5.99258	1.895	6.14e-30	8.12e-28
Gjb3	protein_coding	0.0753047	0.106064	0.197217	0.283376	0.45031	1.953	0.00020637	0.00116446
Gjb4	protein_coding	0.0409466	0.0480599	0.305068	0.302666	0.662311	3.377	1.33e-07	1.54e-06
Gla	protein_coding	2.15429	2.64032	9.01888	10.1222	6.67346	2.104	2.67e-29	3.35e-27
Gldc	protein_coding	0.264296	0.248168	0.124684	0.116633	0.0541383	-1.151	0.00522953	0.0183113
Glrb	protein_coding	0.833517	0.62433	0.310286	0.193827	0.255733	-1.319	4.92e-07	5.09e-06
Gm10146	protein_coding	1.97939	1.42493	0.50647	0.709388	0.9702	-1.024	0.0172386	0.0486896
Gm10269	protein_coding	1.35019	1.2678	0.322764	0.462544	0.467153	-1.437	0.00376648	0.0139301
Gm10311	protein_coding	1.18347	1.39802	0.482667	0.444662	0.449093	-1.28	0.0081809	0.0264274
Gm10425	lincRNA	0.400574	0.450529	0.989841	1.28179	1.06586	1.59	3.28e-12	7.46e-11
Gm10849	pseudogene	0.670029	0.494325	1.44789	1.84385	1.59516	1.687	2.17e-06	1.97e-05
Gm10860	processed_transcript	1.98388	2.16469	0.672733	0.414514	0.399722	-1.925	5.74e-13	1.43e-11
Gm11096	protein_coding	7.08421	8.1637	9.59638	15.5795	16.099	1.047	0.01504	0.0434578
Gm11223	processed_pseudogene	0.886775	0.678464	1.39403	1.73618	2.12497	1.359	0.000621176	0.00303345
Gm11377	lincRNA	0.0662255	0.0621842	0.458518	0.712031	0.64921	3.388	3.23e-07	3.48e-06
Gm11476	processed_transcript	0.197988	0.268531	0.503284	0.407342	0.51038	1.219	0.000355868	0.00187456
Gm11642	processed_transcript	1.20918	1.26154	0.303328	0.571786	0.29634	-1.441	0.00457923	0.0164237
Gm11744	protein_coding	26.0641	23.3772	8.80165	10.7987	7.91778	-1.249	7.16e-16	2.37e-14
Gm11748	processed_transcript	0.454551	0.389698	0.116009	0.12395	0.0387476	-1.949	0.000274656	0.00149164
Gm11816	antisense	5.03773	10.6891	0.692604	0.848835	1.00244	-3.013	2.01e-24	1.59e-22
Gm11837	antisense	0.848096	0.700232	0.382948	0.262023	0.215015	-1.216	0.00494612	0.017502
Gm12216	protein_coding	1.40405	1.35514	0.49001	0.526247	0.592232	-1.161	7.36e-08	8.88e-07
Gm12523	antisense	1.30843	1.06632	3.23272	2.65429	3.21875	1.556	5.89e-08	7.18e-07
Gm12669	processed_pseudogene	2.41985	3.67681	1.03306	0.985504	1.99839	-1.121	0.000238973	0.00132117
Gm12840	lincRNA	1.81617	0.287915	2.02356	3.06427	1.94225	1.384	0.0108398	0.0331457
Gm12867	antisense	0.84088	0.273312	2.07369	2.20225	0.91943	1.851	0.000672256	0.00324181
Gm12868	antisense	0.779602	0.632206	5.34431	4.92124	3.12646	2.875	1.29e-14	3.75e-13
Gm12946	antisense	0.740622	0.320966	1.28623	1.65893	0.949428	1.501	0.00200208	0.00820889
Gm13068	antisense	0.675596	0.253747	0.823655	0.907968	0.778188	1.057	0.016478	0.0469413
Gm13157	protein_coding	1.15428	1.70932	0.647485	0.578605	0.538356	-1.076	3.9e-06	3.36e-05
Gm13293	lincRNA	0.0733289	0.0774608	0.256609	0.287439	0.24261	1.988	0.000243811	0.00134449
Gm13304	protein_coding	0.0530278	0.0165973	0.670435	0.760179	0.363883	4.249	1.33e-08	1.82e-07
Gm13414	processed_pseudogene	0.610402	0.611364	1.10248	1.36725	0.977352	1.117	0.00191011	0.00788115
Gm13441	antisense	0.646222	0.606788	2.67764	2.61115	1.95017	2.152	1.64e-14	4.7e-13
Gm13479	lincRNA	0.197583	0.176691	0.342704	0.404635	0.319743	1.133	6.56e-05	0.000427011
Gm13568	processed_transcript	1.29236	1.24461	1.94517	2.67211	2.56629	1.117	0.000557985	0.00276346
Gm13807	antisense	0.365739	0.22537	0.660581	0.860187	0.649844	1.499	6.44e-05	0.000420868
Gm13883	antisense	0.228009	0.229387	0.558898	0.612866	0.646604	1.605	8.99e-07	8.87e-06
Gm13889	protein_coding	16.8115	7.91777	77.6871	75.2843	76.9605	2.837	5.66e-21	3.19e-19
Gm14453	antisense	0.641694	0.351479	0.820957	0.934272	1.17948	1.176	0.0125761	0.0373784
Gm14455	processed_transcript	0.220772	0.297993	0.940798	0.933391	0.967142	2.066	8e-13	1.96e-11
Gm15247	antisense	0.403309	1.03281	2.41709	2.79226	1.43769	1.826	9.81e-05	0.000607838
Gm15283	processed_transcript	1.57102	2.12651	4.83664	4.04908	3.30015	1.344	1.76e-09	2.79e-08
Gm15419	antisense	1.67237	3.70146	5.93325	5.29788	6.26496	1.308	6.08e-06	5e-05
Gm15446	protein_coding	0.399595	0.621672	0.226425	0.207092	0.168979	-1.136	0.000168366	0.000973729
Gm15567	processed_transcript	0.52132	0.587408	0.910198	1.25802	0.892635	1.086	5.95e-05	0.000391861
Gm15587	antisense	0.0157579	0.00739815	0.0996143	0.109419	0.158337	3.555	8.64e-08	1.03e-06
Gm15635	antisense	3.40532	5.52656	1.18961	1.01702	0.741831	-1.971	7.79e-13	1.91e-11
Gm15663	processed_transcript	0.426859	0.359489	0.810713	0.906844	0.888668	1.348	5.19e-09	7.52e-08
Gm15674	antisense	1.25714	1.06067	0.35101	0.451632	0.309584	-1.433	6.44e-08	7.8e-07
Gm15675	lincRNA	1.66147	1.45054	0.475925	0.648795	0.520567	-1.298	3.14e-10	5.54e-09
Gm15677	antisense	1.93122	1.06989	9.40036	2.16288	4.24071	1.667	8.03e-05	0.000506587
Gm15684	antisense	1.05278	0.505764	1.82779	1.45511	1.14405	1.141	0.000504279	0.00252979
Gm15726	antisense	5.37314	4.96343	11.1735	10.6692	6.577	1.155	6.66e-07	6.73e-06
Gm15737	protein_coding	0.118015	0.139227	0.549281	0.558513	0.557688	2.309	2.05e-18	8.73e-17
Gm15801	processed_pseudogene	0.821339	0.797812	2.60885	3.07045	1.77691	1.826	4.56e-07	4.76e-06
Gm15851	antisense	42.65	50.3266	97.9753	95.4024	98.2937	1.269	5.75e-16	1.94e-14
Gm15883	antisense	0.166432	0.230301	1.99346	0.431656	0.326307	1.545	0.00502466	0.0177092
Gm15910	processed_transcript	0.368816	0.093597	0.0585121	0.053586	0.0244291	-2.113	0.000909558	0.0042044
Gm15921	processed_pseudogene	0.306042	0.229893	0.801501	1.2065	0.690031	1.945	0.000617644	0.00302004
Gm16046	processed_transcript	0.794438	0.75799	0.057858	0.137766	0.0753667	-2.872	8.07e-09	1.13e-07
Gm16054	antisense	0.203467	0.221619	0.852585	1.11568	1.26058	2.534	6.12e-15	1.85e-13
Gm16184	processed_pseudogene	1.3677	0.581541	5.77951	6.17331	2.88389	2.616	8.01e-11	1.53e-09
Gm16201	processed_transcript	0.324879	0.204958	0.0733476	0.0636739	0.0646911	-1.763	0.000125877	0.000757071
Gm16214	antisense	0.895784	0.93124	1.54088	2.08292	1.88173	1.209	1.32e-06	1.25e-05
Gm16310	sense_intronic	0.369925	0.376297	1.09965	1.53292	1.31457	2.017	4.4e-09	6.45e-08
Gm16340	unprocessed_pseudogene	0.342089	0.282667	0.692008	0.643651	0.53656	1.206	8.02e-05	0.000506266
Gm16548	lincRNA	0.0362162	0.0226708	1.37365	0.724684	2.31952	5.709	8.52e-21	4.67e-19
Gm16587	antisense	0.017144	0.0643913	0.928942	0.399373	0.95796	4.332	8.82e-10	1.46e-08
Gm16685	antisense	0	0.0349241	0.218328	0.466542	0.236998	4.226	6.09e-08	7.4e-07
Gm16853	lincRNA	0.186367	0.125996	0.397197	0.834893	0.343468	1.782	0.000142585	0.000844077
Gm16897	antisense	15.7512	16.8598	6.21888	5.85052	6.03426	-1.229	9.9e-23	6.54e-21
Gm16998	lincRNA	0.962628	0.598823	0.282531	0.237183	0.294896	-1.316	0.00088334	0.00409578
Gm17024	antisense	20.7607	3.4169	35.4537	40.5668	17.2876	1.598	0.00344848	0.0129705
Gm17035	antisense	14.5303	16.5909	37.6779	29.7344	24.4431	1.161	4.14e-10	7.19e-09
Gm17040	transcribed_processed_pseudogene	0.141561	0.132922	0.406765	0.253668	0.416318	1.576	0.00345979	0.0130001
Gm17041	antisense	1.26523	0.898259	4.68187	2.95843	4.90072	2.149	1.16e-10	2.17e-09
Gm17084	transcribed_processed_pseudogene	2.96901	2.29766	4.94999	5.13514	4.1579	1.058	1.79e-10	3.27e-09
Gm17096	antisense	0.746676	0.568468	1.12992	1.64537	0.850665	1.089	0.00536452	0.0187143
Gm17276	lincRNA	1.78835	0.984541	3.09064	2.1221	5.10284	1.391	2.89e-06	2.56e-05
Gm17435	lincRNA	0.365983	0.380801	0.0982601	0.168386	0.174539	-1.142	0.00109056	0.00491277
Gm17494	antisense	0.106919	0.0849493	0.304524	0.412661	0.31444	2.039	2.27e-05	0.000165401
Gm17709	processed_pseudogene	0.621123	0.367682	1.65838	2.08085	0.992752	1.914	5.36e-07	5.52e-06
Gm18734	unprocessed_pseudogene	0.622525	0.532959	0.727538	1.32879	1.11283	1.072	0.0045896	0.016457
Gm20400	processed_transcript	3.89216	1.39921	4.25807	7.29333	3.24862	1.004	0.0151719	0.0437801
Gm20412	processed_transcript	45.6288	36.1534	65.3436	67.2783	84.3298	1.023	5.02e-10	8.54e-09
Gm20422	protein_coding	1.51503	1.78078	0.580743	0.781249	0.673143	-1.074	5.8e-05	0.000383615
Gm20425	protein_coding	8.99309	8.76572	17.9476	12.0227	30.3117	1.245	8.92e-08	1.07e-06
Gm20444	processed_transcript	9.57735	8.45943	22.2458	20.1799	21.9202	1.454	5.16e-24	3.89e-22
Gm20470	processed_transcript	2.23079	2.17844	3.66652	5.07673	3.10532	1.05	0.00122989	0.00543968
Gm20481	protein_coding	83.9721	51.6708	186.28	140.701	188.512	1.543	3.15e-11	6.31e-10
Gm20488	processed_transcript	27.2574	32.7734	9.73465	11.2876	7.81993	-1.416	9.13e-15	2.7e-13
Gm20489	protein_coding	0.241209	0.22649	0.42576	0.442055	0.655633	1.311	0.0018413	0.00764334
Gm20511	antisense	1.29649	1.30868	0.204896	0.319444	0.285965	-2.052	4.64e-05	0.000313936
Gm20603	lincRNA	4.3256	4.20926	16.155	17.4554	13.3752	2.092	1.48e-33	2.93e-31
Gm20631	antisense	0.147129	0.296618	0.377113	0.482704	0.362698	1.072	0.000356702	0.00187764
Gm20645	lincRNA	1.55632	1.25541	7.32828	8.38158	5.27573	2.585	1.23e-37	3.1e-35
Gm20707	lincRNA	0.276593	0.386808	0.122235	0.131818	0.0923045	-1.308	0.00174652	0.00731875
Gm22009	snoRNA	8.39658	8.69283	2.87756	3.47218	4.55881	-1.034	3.06e-05	0.000216476
Gm22637	misc_RNA	1.35607	0.587684	2.30796	2.10287	1.585	1.25	0.0111847	0.0339738
Gm22748	snoRNA	1.6218	1.42131	6.34664	7.07165	2.75575	2.06	6.08e-05	0.000399438
Gm23323	snoRNA	4.09	5.18975	1.59723	1.98081	1.40872	-1.266	0.0063451	0.021435
Gm24334	snoRNA	6.31538	4.09708	11.6139	14.6089	10.5809	1.445	5.74e-06	4.75e-05
Gm25047	snRNA	2.53927	2.51678	5.8603	5.56137	3.31901	1.166	0.0158723	0.0454443
Gm26548	lincRNA	0.313761	0.541268	0.0197686	0.0326883	0.0715303	-3.165	1.97e-08	2.58e-07
Gm26572	lincRNA	0.343729	0.245293	0.103471	0.114976	0.166233	-1	0.00892328	0.0282915
Gm26626	antisense	0.0829828	0.0779189	1.38639	1.15242	0.89483	3.998	9.64e-13	2.34e-11
Gm26640	lincRNA	0.104993	0.347023	0.0568902	0.0639679	0.053521	-1.747	0.00116218	0.00518435
Gm2670	lincRNA	0.29044	0.282633	0.0333823	0.0567763	0.0776506	-2.152	6.06e-06	4.99e-05
Gm26702	lincRNA	0.0939752	0.103454	0.190219	0.188721	0.228722	1.234	0.000266559	0.00145238
Gm26714	lincRNA	0.366733	0.226769	1.39745	0.921629	1.39419	2.261	1.17e-11	2.49e-10
Gm26735	lincRNA	2.39794	2.48779	5.65863	5.30358	6.43293	1.449	7.38e-24	5.5e-22
Gm26802	lincRNA	5.12393	1.58213	0.898021	0.983759	0.798805	-1.698	9.22e-07	9.06e-06
Gm26809	lincRNA	3.37775	2.03357	8.36609	8.5094	10.4644	1.957	2.16e-20	1.14e-18
Gm26885	lincRNA	4.24465	2.1328	21.5977	19.3061	15.3288	2.769	9.36e-23	6.21e-21
Gm26902	lincRNA	0.180005	0.0826323	0.440715	0.573436	0.329391	1.982	2.48e-07	2.72e-06
Gm26903	antisense	3.51569	3.75931	8.35756	10.6542	9.62976	1.596	1.52e-24	1.21e-22
Gm26965	protein_coding	0.876475	1.1339	0.325405	0.410098	0.400965	-1.203	6.97e-05	0.000448911
Gm26992	protein_coding	8.11683	0.0593114	0	0.0282974	0.0309609	-7.272	1.34e-08	1.82e-07
Gm27027	protein_coding	3.16251	2.36039	15.0367	10.6317	13.6197	2.45	1.11e-28	1.32e-26
Gm27031	lincRNA	0.706448	0.636373	4.24799	3.94181	3.72166	2.77	2.07e-55	1.83e-52
Gm27530	miRNA	5.0871	4.77666	17.8357	15.0142	12.7606	1.83	1.45e-08	1.96e-07
Gm27733	misc_RNA	19.5352	0	0	0	0.210444	-6.555	6.83e-06	5.58e-05
Gm27927	misc_RNA	17.495	0.109516	0	0.417999	0	-6.339	1.15e-05	8.96e-05
Gm28033	miRNA	7.02445	9.60692	13.5147	14.6397	18.4128	1.096	0.000207716	0.00117029
Gm28221	antisense	2.17079	2.07828	7.30341	6.48318	6.80134	1.894	3.87e-13	9.86e-12
Gm28402	antisense	2.65356	2.56601	1.00147	0.922615	1.43654	-1.021	0.00504809	0.017771
Gm28513	antisense	1.64046	0.97405	11.3071	8.0623	6.85829	2.905	1.41e-22	9.15e-21
Gm28557	protein_coding	0.288134	0.41963	0.138069	0.152788	0.0922313	-1.257	8.58e-05	0.000537998
Gm29187	lincRNA	0.128804	0.483775	0.988718	1.25021	0.694466	1.869	0.000563609	0.00278751
Gm29233	lincRNA	55.3628	20.5175	520.508	640.513	370.225	3.961	7.47e-20	3.71e-18
Gm29292	antisense	0.193122	0.290139	1.29059	0.986275	0.832997	2.295	5.55e-07	5.7e-06
Gm4149	pseudogene	53.6594	16.0925	10.9815	37.5111	10.9605	-1.159	0.0073701	0.0242556
Gm4524	antisense	0.495353	0.426364	0.789062	0.684223	0.998169	1.037	0.00022247	0.00124365
Gm4759	unprocessed_pseudogene	0.0357842	0.119702	0.00605923	0.0300577	0.00438492	-2.809	0.00021217	0.00119049
Gm4790	lincRNA	1.96433	2.16021	0.599955	0.896522	0.920607	-1.131	5.69e-09	8.19e-08
Gm4944	protein_coding	0.467346	0.601249	0.202803	0.152264	0.133872	-1.502	9.63e-08	1.15e-06
Gm4956	transcribed_unprocessed_pseudogene	0.704838	0.712735	1.67454	1.71965	2.31735	1.623	5.25e-10	8.88e-09
Gm4980	protein_coding	2.48916	2.52129	0.615075	0.667305	0.845397	-1.62	5.85e-19	2.61e-17
Gm5141	protein_coding	0.653989	0.622055	0.0997122	0.213074	0.158195	-1.812	5.71e-06	4.73e-05
Gm527	protein_coding	1.86167	2.22308	0.858891	0.752412	0.684375	-1.208	6.28e-07	6.37e-06
Gm5864	processed_pseudogene	0.777996	0.386746	0.881682	0.861073	1.3758	1.033	0.00612204	0.0208169
Gm6277	lincRNA	1.46767	1.56132	0.467344	0.402856	0.540574	-1.485	7.72e-09	1.09e-07
Gm6712	lincRNA	0.946004	1.21553	0.449639	0.334575	0.366067	-1.284	0.00491142	0.0174078
Gm7008	protein_coding	9.24684	4.26832	40.7794	36.4117	23.9091	2.565	7.16e-15	2.16e-13
Gm7117	processed_pseudogene	2.29058	1.6848	0.689524	0.581482	0.711063	-1.38	0.00124633	0.00549626
Gm7334	protein_coding	1.20071	0.912202	2.01095	2.30808	1.65859	1.124	1.25e-05	9.64e-05
Gm7340	processed_pseudogene	0.22598	0.186929	0.422731	0.472431	0.263724	1.115	0.00195679	0.00804839
Gm7658	processed_pseudogene	2.21199	2.15118	0.820442	1.98187	0.606641	-1.132	0.00112213	0.00503554
Gm7694	protein_coding	0.917071	0.563172	1.08328	1.25503	1.5249	1.004	1.52e-05	0.000115709
Gm8000	unprocessed_pseudogene	0.425357	1.1982	0.180767	0.201762	0.0981126	-2.107	0.000508015	0.00254769
Gm8488	processed_pseudogene	0.115632	0.130291	0.250619	0.787378	0.249379	1.693	0.00721112	0.0238418
Gm9115	processed_pseudogene	0.109803	0.082482	0.475971	0.580442	0.355213	2.488	1.75e-06	1.62e-05
Gm9817	protein_coding	0.514808	0.263669	1.5004	1.25272	1.50253	2.086	3.16e-13	8.17e-12
Gm9947	antisense	0.369584	0.471806	0.172507	0.148825	0.113983	-1.323	3.31e-05	0.000232217
Gm996	protein_coding	0.0944031	0.105263	0.175835	0.185023	0.216899	1.145	0.000459509	0.00233252
Gna13	protein_coding	5.57484	6.0598	11.3625	11.7277	9.96684	1.128	1.04e-11	2.22e-10
Gng2	protein_coding	0.475644	0.506801	1.28863	1.1183	1.42859	1.58	1.45e-16	5.22e-15
Gng4	protein_coding	0.128405	0.0559786	0.223636	0.176679	0.2023	1.328	0.00382248	0.0140956
Gngt2	protein_coding	1.68	1.77004	0.719411	0.466409	0.688146	-1.263	4.18e-07	4.4e-06
Gnpnat1	protein_coding	5.51383	3.67545	1.96328	2.22537	1.76125	-1.003	1.06e-07	1.25e-06
Gpatch4	protein_coding	1.02259	0.977233	0.420756	0.346966	0.521984	-1.018	7.93e-05	0.000501415
Gpc1	protein_coding	1.46689	1.40163	3.93526	3.05038	4.70514	1.669	2.74e-22	1.74e-20
Gper1	protein_coding	0.169252	0.328807	0.384753	0.63795	0.760933	1.447	0.000102763	0.000633229
Gpihbp1	protein_coding	0.214505	0.11976	0.528788	0.161024	0.574006	1.632	0.000455111	0.00231553
Gpm6a	protein_coding	0.412813	0.28759	2.23681	1.63855	5.0955	2.914	7.91e-20	3.9e-18
Gpr1	protein_coding	0.587277	0.384336	0.0107143	0.0372047	0.0407067	-3.816	9.51e-14	2.55e-12
Gpr111	protein_coding	0.0496002	0.084679	0.187316	0.161601	0.216594	1.677	0.000318947	0.0017009
Gpr116	protein_coding	1.14009	0.410608	3.14204	1.39618	3.96869	2.165	1.67e-07	1.89e-06
Gpr126	protein_coding	1.27725	1.72307	4.26223	4.60197	5.25386	1.851	1.69e-30	2.4e-28
Gpr133	protein_coding	18.2922	21.8756	6.59837	7.34061	6.56413	-1.35	3.53e-15	1.1e-13
Gpr165	protein_coding	0.1173	0.152975	0.0500231	0.0467099	0.0574949	-1.188	0.00900386	0.0284452
Gpr176	protein_coding	0.174711	0.15335	0.58995	0.884764	0.714863	2.356	3.78e-16	1.32e-14
Gpr3	protein_coding	0.178724	0.137305	0.352149	0.27659	0.302624	1.178	0.000949715	0.00436991
Gpr4	protein_coding	0.349132	0.274796	1.48373	1.24664	1.47975	2.372	1.36e-23	9.8e-22
Gpr56	protein_coding	0.168628	0.12595	0.948314	0.281568	1.17593	2.799	1.48e-11	3.1e-10
Gpr97	protein_coding	0.085094	0.0114145	0.230539	0.23417	0.178752	2.413	0.000189324	0.00108139
Gprc5a	protein_coding	1.34335	0.680743	13.4602	9.66702	7.90136	3.5	1.22e-30	1.77e-28
Gramd1b	protein_coding	0.580491	0.57368	1.91804	2.09679	1.71314	1.933	6.71e-35	1.4e-32
Grap	protein_coding	0.239443	0.155056	0.53686	0.258919	0.687991	1.547	0.000549881	0.00272767
Greb1	protein_coding	0.0896693	0.0508087	0.319725	0.249333	0.228851	2.13	5.13e-12	1.14e-10
Grem1	protein_coding	0.0785427	0.0301703	0.928539	0.399839	0.426975	3.411	7.47e-14	2.03e-12
Grhl1	protein_coding	0.0550019	0.0238364	0.168117	0.155421	0.15346	2.211	2.34e-05	0.000170011
Gria1	protein_coding	3.76193	3.50244	8.87727	9.15652	9.12466	1.522	7.75e-25	6.31e-23
Gria3	protein_coding	1.44218	2.92841	4.65881	5.13226	4.8466	1.363	6.42e-08	7.78e-07
Gria4	protein_coding	0.204825	0.246629	0.0979266	0.105792	0.0661426	-1.113	0.000526276	0.00262615
Grik4	protein_coding	0.0521652	0.0349871	0.21087	0.180276	0.233772	2.455	1.29e-11	2.73e-10
Grin2c	protein_coding	0.0588028	0.0690181	0.284104	0.255524	0.415041	2.504	1.62e-12	3.81e-11
Grrp1	protein_coding	0.127693	0.0654006	0.482235	0.187215	0.466573	2.159	0.00049809	0.00250459
Gsg1l	protein_coding	0.139633	0.145286	0.228342	0.32122	0.451343	1.42	5.07e-05	0.000338625
Gspt2	protein_coding	0.830311	0.926744	0.27942	0.305293	0.272598	-1.413	1.28e-09	2.08e-08
Gyg	protein_coding	8.74218	9.04499	27.3924	28.02	34.1375	1.948	2.05e-32	3.55e-30
H19	lincRNA	1.23593	0.615421	8.25267	0.341154	3.34716	2.02	0.00225229	0.00907665
H2-DMb1	protein_coding	0.309008	0.205914	0.567117	0.53586	0.469039	1.232	0.00164783	0.00698002
H2-Q1	protein_coding	0.926748	0.806996	1.83749	1.9158	1.48709	1.219	2.17e-09	3.35e-08
H2-Q6	protein_coding	2.57762	1.20683	3.79628	5.05155	3.24383	1.29	1.16e-05	9e-05
Hapln1	protein_coding	0.0205077	0.0742741	0.727574	0.0629974	0.134982	1.817	0.0120855	0.0361649
Hapln3	protein_coding	0.0516473	0.116389	0.223879	0.222116	0.465795	2.021	0.000968434	0.00444246
Has1	protein_coding	72.7162	26.7528	164.308	200.246	100.492	1.86	9.14e-06	7.26e-05
Hba-a1	protein_coding	0.746998	3.16492	0.839133	0.60399	0.428654	-1.439	0.00345086	0.012973
Hbegf	protein_coding	2.55193	4.01906	7.61811	5.42822	7.41936	1.254	1.23e-09	2e-08
Hc	protein_coding	0.0472788	0.0199771	0.245504	0.163087	0.0880602	2.502	1.1e-06	1.06e-05
Hcar2	protein_coding	0.281345	0.114238	0.762229	0.470088	0.566514	1.808	8.45e-06	6.75e-05
Hcn1	protein_coding	0.436895	0.418123	0.777719	1.18562	0.823633	1.282	4.3e-07	4.5e-06
Hcn4	protein_coding	0.0896778	0.0292888	0.295775	0.234058	0.149067	2.14	2.51e-05	0.000181167
Hdx	protein_coding	0.183311	0.157538	0.370369	0.487154	0.251275	1.347	1.57e-06	1.46e-05
Hebp2	protein_coding	2.40285	2.27078	0.958984	0.868097	0.767445	-1.225	5.08e-09	7.38e-08
Hgf	protein_coding	2.87542	2.92705	9.7996	12.3276	7.82408	1.984	5.25e-27	5.38e-25
Hhex	protein_coding	0.0926259	0.0507346	0.19518	0.131401	0.325372	1.783	0.00292617	0.0112648
Hic1	protein_coding	13.2684	11.5911	4.57542	5.14795	5.47767	-1.092	1.5e-15	4.83e-14
Hif1a	protein_coding	7.17638	6.62996	14.3613	13.6135	12.0952	1.159	8.56e-12	1.85e-10
Higd1b	protein_coding	0.244545	0.295228	0.804499	0.281706	0.70206	1.335	0.0150694	0.0435177
Hilpda	protein_coding	1.74422	1.75116	9.25711	6.93626	4.93229	2.214	1.26e-19	6.15e-18
Hist1h1c	protein_coding	4.03285	3.15414	6.66696	5.15215	8.52077	1.119	1e-08	1.39e-07
Hist1h2bc	protein_coding	2.49219	2.83077	4.82798	3.85359	5.55607	1.033	3.85e-06	3.32e-05
Hist2h2bb	protein_coding	0.426513	1.86893	0.264807	0.382142	0.444243	-1.463	0.00192548	0.00793805
Hist2h4	protein_coding	0.354191	0.545767	0.131225	0.187151	0.186961	-1.212	0.00593001	0.020306
Hivep3	protein_coding	0.710534	0.584177	1.82445	2.26547	1.77717	1.788	5.21e-27	5.37e-25
Hk2	protein_coding	3.03444	1.27204	48.8555	52.0655	29.0656	4.561	1.57e-25	1.39e-23
Hlf	protein_coding	8.23972	6.48593	2.61049	2.77863	4.44834	-1.084	6.43e-09	9.17e-08
Hmcn1	protein_coding	3.31099	4.4616	6.09125	9.10879	6.82866	1.095	1.39e-06	1.31e-05
Hmga1	protein_coding	0.595176	0.45407	1.59903	1.43313	1.05021	1.585	2.28e-08	2.95e-07
Hmga1-rs1	protein_coding	0.855789	0.829211	3.49424	2.53683	2.20443	1.863	1.4e-13	3.72e-12
Hmgb3	protein_coding	0.192197	0.242699	0.406989	0.332529	0.500264	1.12	0.00132417	0.00577726
Hmgcs2	protein_coding	15.0195	25.2898	8.43009	7.46041	7.95967	-1.137	3.65e-09	5.43e-08
Hmha1	protein_coding	1.75275	1.45948	0.450969	0.568904	0.774824	-1.258	2.28e-09	3.51e-08
Hmox1	protein_coding	6.4813	6.30451	44.8264	37.5677	39.062	2.868	5.46e-57	5.48e-54
Homer1	protein_coding	0.984393	1.06337	5.48164	6.58455	3.54479	2.644	2.76e-33	5.27e-31
Hoxa5	protein_coding	5.31607	6.08035	11.2969	10.1974	8.69075	1.033	1.14e-10	2.15e-09
Hp	protein_coding	0.804544	1.04521	11.8938	2.51802	2.85227	1.983	3.57e-08	4.5e-07
Hpn	protein_coding	0.0974977	0.0847667	0.211967	0.410891	0.138056	1.485	0.00124835	0.00550193
Hpse	protein_coding	2.17322	2.71289	0.916634	0.830174	0.838127	-1.298	3.96e-14	1.1e-12
Hpse2	protein_coding	0.557547	0.234413	0.781564	0.507	0.921817	1.105	0.0046605	0.0166597
Hrc	protein_coding	0.473064	0.271133	0.649142	0.467886	0.951582	1.084	0.00216202	0.00876445
Hs3st1	protein_coding	5.431	4.3016	1.10923	1.25517	1.24314	-1.812	3.1e-27	3.22e-25
Hs3st3a1	protein_coding	0.342115	0.303587	0.736741	0.56589	0.648639	1.215	1.04e-06	1e-05
Hs3st3b1	protein_coding	0.208074	0.215197	0.653588	0.329625	0.505503	1.414	3.65e-06	3.18e-05
Hsd11b1	protein_coding	8.70213	13.5029	22.5222	23.3374	24.9638	1.292	3.78e-10	6.6e-09
Hsf4	protein_coding	1.19074	1.24495	2.17353	1.937	2.26834	1.006	4.84e-07	5.02e-06
Hsp25-ps1	pseudogene	3.21144	1.28566	8.13847	6.66919	8.51716	2.01	5.22e-10	8.85e-09
Hspa12a	protein_coding	2.13119	2.87921	0.958816	0.796195	1.10665	-1.192	2.31e-12	5.37e-11
Hspa12b	protein_coding	5.32862	4.37707	1.00525	1.02254	1.33152	-1.916	1.23e-33	2.47e-31
Hspa1a	protein_coding	41.3081	24.9725	89.6712	67.1622	89.3549	1.51	4.08e-09	6.02e-08
Hspa1b	protein_coding	65.5519	40.2127	138.405	105.097	138.335	1.469	2.73e-08	3.51e-07
Hspb1	protein_coding	40.4758	16.4422	90.4228	76.6453	101.377	1.854	8.85e-09	1.24e-07
Hsph1	protein_coding	5.78785	4.77902	16.8297	14.4718	14.0733	1.723	2.75e-20	1.43e-18
Htr1d	protein_coding	0.0555119	0.0738429	0.259013	0.256974	0.149651	1.979	3.57e-05	0.000247671
Htra4	protein_coding	16.7011	14.6597	4.52844	5.047	3.85654	-1.597	1.85e-25	1.61e-23
Hunk	protein_coding	0.402094	0.391437	1.21753	1.05165	1.62886	1.89	6.83e-19	3.03e-17
Hydin	protein_coding	0.0197074	0.0140989	0.0720366	0.0739919	0.0607174	2.231	1.66e-09	2.65e-08
Icam1	protein_coding	36.4044	35.4637	152.209	157.179	115.245	2.186	3.31e-19	1.52e-17
Icam2	protein_coding	0.427656	0.197129	0.91285	0.661831	1.41014	1.85	2.53e-06	2.27e-05
Id3	protein_coding	58.3322	40.8951	104.476	87.9382	75.018	1.053	4.41e-06	3.75e-05
Ier3	protein_coding	70.8955	51.26	111.93	106.828	123.785	1.105	1.63e-08	2.18e-07
Ier5	protein_coding	19.3642	16.9135	68.9698	62.8299	53.5053	1.975	4.25e-20	2.19e-18
Ifi203	protein_coding	0.594087	0.456221	1.43401	0.930011	0.803215	1.087	2.95e-06	2.61e-05
Ifi205	protein_coding	4.36431	7.03416	2.603	2.41415	1.55703	-1.11	6.65e-07	6.73e-06
Ifi44	protein_coding	0.0484304	0.0295587	0.166198	0.128007	0.16142	2.161	1.18e-07	1.38e-06
Ifit1	protein_coding	0.680134	2.55452	0.745112	0.589399	0.448135	-1.236	0.00233731	0.00934677
Ifitm1	protein_coding	2.81369	2.66739	5.03309	5.3813	4.8137	1.095	7.4e-10	1.24e-08
Ifitm10	protein_coding	0.17008	0.110339	0.262509	0.163469	0.336491	1.054	0.00369109	0.0137186
Ifrd1	protein_coding	21.8306	9.77086	82.5415	80.9516	52.0702	2.395	1.19e-10	2.23e-09
Igdcc4	protein_coding	6.86997	5.82598	2.96655	2.52422	2.27605	-1.088	8.82e-13	2.15e-11
Igf1	protein_coding	8.82764	12.3176	20.028	16.7967	19.1415	1.024	1.37e-06	1.29e-05
Igfbp2	protein_coding	0.200385	0.18063	1.78067	0.473981	1.0529	2.623	8.25e-09	1.16e-07
Igfbp4	protein_coding	243.407	279.065	130.491	116.697	86.0259	-1.024	2.99e-05	0.00021241
Ighv2-6	IG_V_gene	0	0.0396254	7.43154	0	0	4.948	0.00923615	0.0290329
Ighv3-2	IG_V_pseudogene	2.32767	1.58955	0.917264	0	0	-5.856	8.35e-11	1.59e-09
Ighv3-6	IG_V_gene	0	0	4.87814	0	0	6.648	0.00246515	0.00976721
Igkv1-122	IG_LV_gene	0	0	0	13.1977	0.0806703	7.94	0.000489767	0.00246603
Igkv16-104	IG_LV_gene	0	0	5.05941	0	0.0832129	6.138	0.00139827	0.00603378
Igkv4-57	IG_LV_gene	0	4.39842	0	0	0	-8.67	8.8e-07	8.72e-06
Igkv6-23	IG_LV_gene	1.27693	6.39472	0	0	0	-9.464	1.4e-16	5.05e-15
Igkv6-25	IG_LV_gene	0.0425645	2.87763	0	0	0	-8.069	2.69e-07	2.93e-06
Igsf1	protein_coding	0.112974	0.214571	0.0579683	0.0253053	0.0830615	-1.367	0.00439373	0.0158414
Ihh	protein_coding	0.106879	0.0638633	0.171103	0.174109	0.209547	1.314	0.00410187	0.0149874
Iigp1	protein_coding	3.94271	6.23255	12.627	13.1312	10.7719	1.465	5.78e-13	1.44e-11
Ikzf4	protein_coding	0.491607	0.327068	1.39881	1.41878	1.0147	1.867	1.06e-16	3.86e-15
Il10	protein_coding	0.0903886	0.0424364	0.377529	0.364434	0.354433	2.649	4.59e-06	3.88e-05
Il10ra	protein_coding	0.4953	0.202725	0.141452	0.113788	0.149398	-1.159	0.00398048	0.0145961
Il11	protein_coding	0.400637	0.250792	3.58791	4.07816	1.98554	3.595	1.44e-25	1.29e-23
Il17rb	protein_coding	0.41794	0.48927	0.210774	0.238293	0.133022	-1.01	0.00280237	0.0108913
Il18r1	protein_coding	0.0553391	0.0375282	0.344276	0.159764	0.554546	3.11	7.58e-11	1.46e-09
Il1b	protein_coding	4.61142	0.495692	0.31549	0.639924	0.639274	-2.062	0.000223427	0.00124807
Il1r2	protein_coding	1.35011	3.82503	0.623642	0.521404	0.235799	-2.223	7.95e-08	9.55e-07
Il1rl1	protein_coding	0.0386692	0.0463954	0.469497	0.159758	0.149524	2.36	1.87e-07	2.09e-06
Il1rl2	protein_coding	9.50535	16.3195	3.87972	4.30305	2.79842	-1.589	7.59e-12	1.66e-10
Il22ra2	protein_coding	0.213384	0.350635	0.594166	0.669149	0.778619	1.466	1.69e-06	1.57e-05
Il2rg	protein_coding	0.266723	0.221325	0.543361	0.527968	0.760085	1.52	1.44e-06	1.35e-05
Il33	protein_coding	46.3203	36.6526	13.7196	12.0533	8.92264	-1.601	2.41e-15	7.69e-14
Il34	protein_coding	0.990015	0.63156	1.77447	1.44226	2.34849	1.393	1.74e-07	1.96e-06
Il4ra	protein_coding	7.12265	2.90569	10.1593	9.14123	8.51624	1.093	0.000196558	0.00111831
Il6	protein_coding	59.3859	29.236	302.526	314.904	122.812	2.792	1.24e-12	2.96e-11
Impact	protein_coding	7.02868	7.722	13.1819	16.1747	10.0075	1.064	2.24e-08	2.91e-07
Inhbb	protein_coding	0.386321	0.277778	0.53746	0.498927	0.71648	1.015	0.000112789	0.00068781
Inpp4b	protein_coding	0.145548	0.0737998	0.27997	0.219083	0.349569	1.576	4.11e-07	4.34e-06
Inpp5a	protein_coding	10.0918	7.91958	14.7258	14.9069	18.1817	1.025	8.93e-10	1.47e-08
Ints6	protein_coding	2.54783	2.20297	4.44375	4.72234	4.15499	1.109	1.42e-14	4.13e-13
Iqgap2	protein_coding	0.487589	0.816873	1.40674	1.23931	1.22263	1.182	4.03e-08	5.06e-07
Iqgap3	protein_coding	0.0208168	0.0244331	0.0728467	0.0815988	0.0612202	1.867	5.91e-06	4.88e-05
Irak3	protein_coding	6.26014	6.97128	2.91764	3.01017	2.31809	-1.041	8.82e-12	1.9e-10
Irf1	protein_coding	28.392	13.1741	40.2279	37.2916	36.7927	1.079	0.000199599	0.00113351
Irf8	protein_coding	1.10631	0.930389	2.38681	2.71975	2.23078	1.471	2.06e-20	1.09e-18
Irgq	protein_coding	2.22041	1.83055	4.20263	4.22156	4.06645	1.245	1.36e-18	5.9e-17
Irs2	protein_coding	13.4066	6.56551	35.0355	34.7399	26.902	1.898	2.08e-10	3.76e-09
Irx1	protein_coding	0.0311972	0.00585869	0.28737	0.134168	0.152913	3.544	1.07e-06	1.04e-05
Irx3	protein_coding	0.175798	0.074548	0.92183	0.330262	0.372467	2.026	2.58e-05	0.000185414
Islr2	protein_coding	2.03844	2.13392	0.344315	0.40078	0.438504	-2.2	4.29e-39	1.2e-36
Itga1	protein_coding	3.22235	2.32622	4.87911	4.6367	6.1455	1.112	5.93e-11	1.15e-09
Itga3	protein_coding	3.26024	1.78758	4.28403	3.98306	6.36661	1.103	7.49e-06	6.07e-05
Itga6	protein_coding	0.201853	0.167962	0.669876	0.376412	0.828511	2.044	1.4e-14	4.06e-13
Itga7	protein_coding	5.91169	3.06306	8.21468	7.04902	11.869	1.172	1.14e-05	8.88e-05
Itga8	protein_coding	53.1672	35.8292	81.8127	100.232	114.187	1.35	2.13e-07	2.36e-06
Itgb4	protein_coding	0.352576	0.374674	0.714978	0.421827	1.03069	1.201	7.32e-06	5.95e-05
Itih3	protein_coding	1.3477	0.890788	2.21353	2.07572	2.5944	1.242	1.02e-10	1.93e-09
Itih4	protein_coding	14.6339	5.78299	16.3875	16.1825	23.9138	1.081	0.000744822	0.00354184
Itih5l-ps	transcribed_unprocessed_pseudogene	0.0145291	0.027285	0.560919	0.0715969	0.103261	2.782	0.0002589	0.00141467
Itpkc	protein_coding	7.11972	3.10223	41.7341	43.8486	23.6314	3.088	6.33e-16	2.11e-14
Iyd	protein_coding	1.38639	3.49426	0.873114	1.18495	0.411299	-1.287	0.00137047	0.00594278
Izumo1	protein_coding	0.0940315	0.0557642	0.326263	0.164064	0.383272	2.151	9.21e-06	7.31e-05
Jag2	protein_coding	0.113239	0.0823192	0.422251	0.317468	0.576529	2.36	2.51e-11	5.05e-10
Jak3	protein_coding	0.340357	0.272818	0.742182	0.560312	0.680868	1.313	1.09e-08	1.5e-07
Jakmip3	protein_coding	0.170957	0.337374	0.0418678	0.0337498	0.017043	-2.81	1.95e-09	3.05e-08
Jmjd1c	protein_coding	3.11619	3.3076	8.1238	8.63594	5.60837	1.473	1.93e-12	4.49e-11
Jrk	protein_coding	0.240379	0.285108	0.0868325	0.113354	0.133945	-1.038	0.000555464	0.00275264
Jsrp1	protein_coding	0.255387	0.156393	1.71471	2.38767	0.838149	3.278	1.53e-13	4.05e-12
Kank4	protein_coding	0.688735	0.777207	1.37505	1.38083	1.69246	1.217	4.82e-13	1.22e-11
Kcna3	protein_coding	0.233207	0.204849	0.781274	0.545956	0.471977	1.66	4.6e-06	3.89e-05
Kcnab1	protein_coding	0.113756	0.0776832	0.164992	0.134352	0.211203	1.029	0.00103523	0.00470444
Kcnc3	protein_coding	0.0360265	0.0104086	0.0750801	0.0546253	0.100517	1.916	0.00164319	0.00696496
Kcnc4	protein_coding	0.191667	0.133825	0.461574	0.343455	0.515498	1.635	1.14e-06	1.1e-05
Kcne4	protein_coding	8.67681	11.0201	45.2787	47.7433	25.7362	2.312	7.9e-21	4.39e-19
Kcng1	protein_coding	0.0525613	0.0740307	0.293702	0.15011	0.367122	2.318	4.67e-08	5.8e-07
Kcnh1	protein_coding	0.0363644	0.0113818	0.0912218	0.0905037	0.120807	2.277	5.13e-06	4.31e-05
Kcnip3	protein_coding	0.947962	1.49398	0.392214	0.366677	0.42166	-1.43	2.71e-09	4.12e-08
Kcnj15	protein_coding	0.238234	0.095278	0.414351	0.251002	0.263815	1.108	0.0036923	0.0137197
Kcnj2	protein_coding	0.0843316	0.0459786	0.211277	0.212051	0.136006	1.728	1.42e-05	0.000108542
Kcnj5	protein_coding	0.0494077	0.0494855	0.101136	0.109194	0.0871821	1.205	0.013288	0.0392002
Kcnk13	protein_coding	0.133231	0.178715	0.524242	0.532905	0.946898	2.222	2.1e-10	3.79e-09
Kcnk3	protein_coding	3.14827	1.91968	4.68591	4.14058	7.50228	1.195	4.45e-07	4.65e-06
Kcnk6	protein_coding	2.94076	3.2986	1.3017	1.1065	1.55857	-1.038	2.2e-11	4.47e-10
Kcnmb2	protein_coding	0.0236696	0.0977908	0.175279	0.335074	0.283081	2.269	2.02e-05	0.000149639
Kcnn4	protein_coding	0.101904	0.0683465	0.236641	0.149997	0.264012	1.541	0.0042758	0.0154921
Kcnq1ot1	antisense	0.0633595	0.0721827	0.0137895	0.0303497	0.0233993	-1.375	9.07e-08	1.08e-06
Kcnt2	protein_coding	3.10597	4.17094	1.23564	1.39912	0.995979	-1.364	7.56e-15	2.26e-13
Kctd9	protein_coding	4.98012	5.58743	2.13318	2.37639	2.08618	-1.059	9.11e-15	2.69e-13
Kdm6b	protein_coding	13.4111	10.1709	48.843	47.6761	33.67	2.093	6.62e-16	2.21e-14
Kdm6bos	antisense	7.87296	6.84676	25.6242	24.1127	17.3005	1.867	1.88e-24	1.49e-22
Kdr	protein_coding	0.474144	0.32101	1.55104	0.906157	2.01282	2.187	1.63e-17	6.39e-16
Kera	protein_coding	0.0303689	0.00712892	0.562222	0.0408143	0.119083	2.905	0.00151132	0.00646239
Kif23	protein_coding	0.14276	0.125924	0.304728	0.310081	0.296859	1.38	2.13e-05	0.000156249
Kif26b	protein_coding	0.114895	0.0766544	0.282153	0.114682	0.239096	1.436	9.29e-06	7.37e-05
Kifc3	protein_coding	2.54952	2.48274	4.25964	3.73536	5.33853	1.009	1.16e-10	2.17e-09
Kirrel3	protein_coding	0.160631	0.124972	0.362655	0.275504	0.202457	1.183	0.000234934	0.00130125
Kit	protein_coding	0.741638	0.457894	1.02986	1.04679	1.36442	1.142	1.66e-07	1.88e-06
Kitl	protein_coding	3.28309	2.32774	4.22229	4.97622	5.44965	1.002	3.18e-09	4.79e-08
Klf3	protein_coding	15.4515	16.2191	6.58051	5.86513	7.24276	-1.069	2.03e-16	7.23e-15
Klf5	protein_coding	0.59353	0.63808	2.56349	2.34293	1.9226	2.092	7.47e-18	3.01e-16
Klf6	protein_coding	36.4411	22.5544	62.9704	55.3387	46.526	1.105	1.35e-05	0.000103525
Klhl21	protein_coding	4.55481	4.66408	11.7831	10.6451	11.2611	1.489	3.44e-25	2.93e-23
Klhl30	protein_coding	0.48416	0.35559	0.787887	0.648541	0.765976	1.01	7.94e-05	0.000501776
Klhl4	protein_coding	0.00413178	0.00387964	0.119402	0.0999524	0.149865	4.968	2.96e-10	5.23e-09
Klhl40	protein_coding	0.156809	0.14724	0.19063	0.405277	0.271967	1.131	0.00982596	0.03053
Klhl6	protein_coding	0.193181	0.186727	0.292473	0.371621	0.490149	1.213	0.000463837	0.00235119
Kng2	protein_coding	0.0236055	0.0110825	0.127905	0.0211497	0.514876	3.093	0.00118372	0.00525863
Kpna1	protein_coding	2.72792	2.40412	4.94911	5.01335	3.80853	1.07	1.61e-10	2.97e-09
Krt14	protein_coding	0	0.0158141	0.129281	0.128263	0.875037	4.635	1.98e-06	1.81e-05
Krt18	protein_coding	0.30661	0.0794205	2.34881	0.966231	2.11436	3.517	2.51e-12	5.79e-11
Krt19	protein_coding	0.558659	0.41216	1.93877	1.2442	2.86345	2.225	3.49e-12	7.89e-11
Krt7	protein_coding	0.0671766	0.00788465	0.354515	0.186207	0.458915	3.405	1.37e-08	1.86e-07
Krt8	protein_coding	0.0328072	0.053909	2.31834	1.16107	1.43116	5.287	3.17e-31	4.92e-29
Lactb	protein_coding	1.15175	1.3005	2.46865	2.22062	2.29386	1.129	2.09e-09	3.25e-08
Lama3	protein_coding	0.198492	0.095778	0.362241	0.46066	0.287819	1.551	1e-06	9.75e-06
Lama5	protein_coding	3.86796	2.04189	6.77706	5.91034	8.39442	1.45	3.34e-08	4.24e-07
Lamc3	protein_coding	2.15913	2.33102	10.2082	9.98845	7.36759	2.278	6.24e-35	1.32e-32
Lamp3	protein_coding	0.132887	0.0124777	0.944054	0.353218	0.425546	3.038	3.34e-06	2.93e-05
Lax1	protein_coding	0.519397	0.602101	0.961274	1.24097	0.905184	1.091	2.88e-05	0.000204974
Lclat1	protein_coding	3.83734	3.5142	9.87143	11.684	12.5268	1.83	1.02e-30	1.49e-28
Lcn2	protein_coding	0.10161	0.063606	1.26427	0.596811	0.669588	3.387	7.12e-16	2.36e-14
Lect1	protein_coding	0.0642622	0.0527981	0.848743	0.0575768	0.299233	2.513	0.00229975	0.00923335
Lefty1	protein_coding	1.98734	1.89769	0.334609	0.452693	0.58611	-1.886	3.59e-13	9.21e-12
Leprel1	protein_coding	0.672569	0.57921	1.27945	0.791581	1.27963	1.069	6.93e-06	5.65e-05
Lgi1	protein_coding	0.0718499	0.275188	0.0751312	0.0237172	0.0426315	-1.719	0.00141391	0.00608733
Lgi2	protein_coding	33.96	57.0456	11.7998	12.3259	8.30602	-1.842	3.29e-16	1.15e-14
Lgi4	protein_coding	6.70355	8.1267	2.54698	2.8627	3.10999	-1.182	7.5e-18	3.01e-16
Lgmn	protein_coding	21.9701	20.4379	38.9388	40.5339	39.3132	1.106	1.43e-11	3.01e-10
Lgr5	protein_coding	0.0894662	0.204597	0.626812	0.204276	0.229162	1.054	0.00905322	0.0285579
Lhfpl4	protein_coding	0.255011	0.292012	0.106722	0.0808046	0.0975564	-1.319	3.63e-05	0.000250552
Lhx6	protein_coding	0.0184924	0.00868197	0.0862838	0.0773202	0.148047	3.102	1.3e-06	1.23e-05
Lif	protein_coding	3.01287	3.85513	43.3953	51.1459	26.3081	3.844	6.76e-41	2.17e-38
Limch1	protein_coding	21.3493	23.548	61.3379	70.7871	77.5774	1.841	3.91e-15	1.21e-13
Lipg	protein_coding	0.316739	0.0991368	1.49023	1.70273	1.45283	3.138	4.57e-19	2.06e-17
Litaf	protein_coding	16.5218	14.3716	45.5559	43.721	34.5793	1.627	1.36e-16	4.89e-15
Llgl2	protein_coding	0.253753	0.152147	0.369966	0.347879	0.428577	1.116	0.000133144	0.000795066
Lmo2	protein_coding	12.0988	8.70967	2.46918	2.16802	2.31178	-1.962	3.89e-34	7.92e-32
Lmo7	protein_coding	0.106582	0.0779678	0.355908	0.200982	0.28186	1.781	7.38e-10	1.23e-08
Lmx1a	protein_coding	0.379359	0.229284	0.149637	0.0781364	0.0726674	-1.412	0.00117843	0.0052398
Lnx2	protein_coding	1.95961	2.4259	4.34349	3.89001	3.9121	1.09	3.78e-13	9.67e-12
Lonrf2	protein_coding	0.368979	0.415014	0.101569	0.0565721	0.075437	-2.124	1.73e-13	4.56e-12
Lonrf3	protein_coding	0.598247	0.762361	1.30856	1.38179	1.09295	1.097	1.05e-07	1.25e-06
Lox	protein_coding	15.7423	19.5951	77.1771	59.3064	60.126	2.098	2.07e-18	8.78e-17
Lpar4	protein_coding	0.569575	0.659498	0.208272	0.216025	0.3494	-1.077	8.16e-05	0.000514095
Lphn3	protein_coding	0.26411	0.260549	0.758809	0.964507	1.10773	2.059	2.39e-31	3.83e-29
Lrg1	protein_coding	0.339634	0.267472	1.43464	0.628235	1.40696	2.187	1.98e-08	2.59e-07
Lrp2	protein_coding	0.039909	0.0333098	0.122539	0.104093	0.105197	1.799	9.3e-10	1.53e-08
Lrp2bp	protein_coding	0.0580344	0.0737257	0.1264	0.110111	0.130515	1.089	0.0142578	0.0415696
Lrp4	protein_coding	4.69683	7.33358	11.1484	12.6916	13.8821	1.266	5.88e-09	8.45e-08
Lrp5	protein_coding	2.70423	2.72629	6.20559	5.48901	6.89429	1.392	5.79e-19	2.59e-17
Lrrc10b	protein_coding	0.655796	0.341354	0.93985	0.676985	1.50937	1.199	0.000935322	0.00431027
Lrrc15	protein_coding	0.0195231	0.00785644	0.277056	0.0474784	0.0929585	3.067	6.49e-05	0.00042317
Lrrc17	protein_coding	33.3093	35.9065	16.0007	13.4839	11.6059	-1.133	1.92e-11	3.93e-10
Lrrc32	protein_coding	16.5078	12.0689	33.3368	33.4637	27.3147	1.342	6.44e-11	1.24e-09
Lrrc8e	protein_coding	0.0687352	0.0752975	0.13794	0.167647	0.123532	1.192	0.00761108	0.0248802
Lrrn3	protein_coding	0.721763	1.1237	1.8545	1.84824	1.83505	1.199	4.56e-09	6.65e-08
Lrrn4	protein_coding	0.223223	0.254515	1.78549	0.914288	3.22768	3.128	2.37e-19	1.11e-17
Lrrn4cl	protein_coding	25.939	24.2915	4.00164	4.42211	5.68688	-2.229	9.12e-48	4.58e-45
Lsamp	protein_coding	1.92835	1.63858	0.585146	0.568975	0.533116	-1.459	1.67e-26	1.63e-24
Lsmem1	protein_coding	0.793087	0.217679	1.77402	2.72207	1.61474	2.243	9.5e-07	9.3e-06
Lsp1	protein_coding	18.2129	15.6555	7.09809	6.56521	7.53952	-1.058	2.78e-12	6.38e-11
Lsr	protein_coding	0.307454	0.327184	0.62318	0.40402	0.76354	1.106	0.000947287	0.0043614
Ltbp2	protein_coding	2.6675	2.46054	13.8148	14.0822	19.2574	2.81	7.02e-43	2.52e-40
Ltf	protein_coding	0.0864014	0.0101411	0.59008	0.807996	0.301742	3.863	5.02e-10	8.54e-09
Lurap1l	protein_coding	4.43359	4.41245	0.946449	0.878417	0.8238	-2.118	1.25e-44	5.24e-42
Ly6a	protein_coding	123.412	154.966	38.9324	41.0689	31.4373	-1.697	2.51e-19	1.17e-17
Ly6c1	protein_coding	45.0023	58.3777	11.336	12.876	9.73524	-1.983	4.96e-30	6.79e-28
Ly6i	protein_coding	0.396876	1.16606	0.0924928	0.252353	0.150603	-2.026	0.000258577	0.00141401
Ly6k	protein_coding	0.981547	1.64221	0.273982	0.111928	0.139958	-2.68	3.3e-08	4.2e-07
Lypd6	protein_coding	0.266068	0.234916	0.573802	0.594191	0.747444	1.549	2.03e-09	3.16e-08
Lysmd2	protein_coding	21.0655	20.4864	8.25328	7.18272	8.69305	-1.166	1.66e-18	7.16e-17
Lyve1	protein_coding	0.43733	0.426642	1.80545	1.96935	3.16247	2.52	3.47e-23	2.37e-21
Lyz1	protein_coding	1.45197	0.461785	5.67852	3.26279	2.64012	2.11	1.39e-06	1.31e-05
Macf1	protein_coding	11.5097	11.2373	21.7782	33.3422	31.6375	1.549	1.26e-09	2.03e-08
Mafa	protein_coding	0.21924	0.167263	0.383608	0.503358	0.685063	1.629	0.000847282	0.00395049
Maff	protein_coding	30.5541	18.0024	117.047	119.362	79.6102	2.329	4.84e-16	1.65e-14
Mafk	protein_coding	15.9095	10.0518	28.4951	26.0089	25.7777	1.249	7.54e-09	1.07e-07
Mamdc2	protein_coding	33.5686	28.3586	76.1903	88.8262	86.95	1.643	1.59e-14	4.59e-13
Man1a	protein_coding	19.7864	19.9731	6.71127	7.23418	6.87002	-1.314	2.39e-15	7.64e-14
Maneal	protein_coding	0.282348	0.239626	0.0343246	0.0291894	0.0319369	-2.808	6.72e-08	8.12e-07
Map2k3	protein_coding	6.02328	5.7648	12.6787	13.2434	11.3493	1.282	8.33e-18	3.34e-16
Map3k19	protein_coding	0.185806	0.251233	0.0604069	0.0466133	0.0327862	-2.007	1.12e-05	8.71e-05
Mapk12	protein_coding	4.38103	4.78335	1.81896	1.51674	1.78243	-1.222	5.77e-14	1.58e-12
Mapk4	protein_coding	0.274254	0.190563	0.0965921	0.0761739	0.12636	-1.021	0.00231227	0.00927617
Mapk6	protein_coding	4.10248	3.35421	15.9636	14.3151	10.0705	2.109	5.99e-22	3.71e-20
Mapkapk2	protein_coding	11.4088	11.4716	20.7819	19.6149	19.2654	1.003	3.76e-11	7.48e-10
Mapt	protein_coding	0.704043	0.565057	1.69252	1.77787	2.76455	1.811	3.19e-21	1.86e-19
Marcksl1	protein_coding	2.2689	1.58484	8.71239	5.90026	9.08671	2.269	7.75e-27	7.72e-25
Masp1	protein_coding	0.263643	0.293024	0.451885	0.361554	1.09182	1.053	0.00557781	0.0193152
Matn4	protein_coding	0.566737	0.451523	3.13546	1.78748	2.70772	2.568	2.33e-31	3.78e-29
Mboat2	protein_coding	0.475604	0.416809	0.868559	0.71968	0.849585	1.068	1.58e-05	0.000119867
Mcm10	protein_coding	0.0211799	0.0235033	0.0608588	0.0914321	0.0641755	1.886	0.000162506	0.000944208
Mcoln2	protein_coding	0.121598	0.118406	0.662941	0.589125	0.256065	2.371	4.16e-09	6.12e-08
Mctp1	protein_coding	0.0470006	0.0237636	0.0799929	0.0615469	0.132908	1.562	0.00104925	0.0047624
Mctp2	protein_coding	0.0409325	0.0384346	0.147861	0.165034	0.145457	2.142	1.09e-07	1.29e-06
Mdk	protein_coding	4.76234	4.81812	9.56061	7.33186	9.085	1.057	1.31e-11	2.78e-10
Med18	protein_coding	0.348266	0.340929	0.100376	0.0995857	0.167071	-1.294	0.00374367	0.0138798
Medag	protein_coding	34.873	40.8609	11.8657	14.2542	9.91896	-1.447	5.11e-14	1.41e-12
Megf11	protein_coding	0.0914021	0.0597039	0.120824	0.140049	0.135052	1.01	0.000648987	0.00315079
Megf6	protein_coding	0.391087	0.174783	0.850693	0.584564	1.35843	1.827	1.97e-07	2.19e-06
Meox1	protein_coding	3.21634	4.41154	1.03822	0.738296	1.32894	-1.661	9.32e-14	2.51e-12
Mertk	protein_coding	2.29854	1.84399	3.46371	3.1488	4.29225	1.012	4.15e-10	7.2e-09
Met	protein_coding	1.3173	1.37999	0.55214	0.478671	0.489694	-1.206	3.11e-15	9.72e-14
Mettl24	protein_coding	2.57523	2.08173	5.94523	6.80921	5.49507	1.593	1.58e-19	7.62e-18
Mfap3l	protein_coding	1.40369	1.53161	0.616216	0.619128	0.539375	-1.104	1.33e-12	3.18e-11
Mfap4	protein_coding	196.29	206.371	498.85	435.17	489.383	1.441	1.97e-10	3.58e-09
Mfi2	protein_coding	0.0214985	0	0.465954	0.0417342	0.1124	3.704	0.000126029	0.000757492
Mfrp	protein_coding	3.10904	2.47563	7.01616	6.61426	6.79376	1.49	2.38e-24	1.84e-22
Mfsd2a	protein_coding	0.0921253	0.0308941	0.410039	0.288895	0.17417	2.45	3.11e-05	0.000219386
Mgp	protein_coding	1249.68	1128.68	2321.68	2138.34	2139.17	1.092	1.22e-06	1.16e-05
Mia	protein_coding	0.104208	0.0698921	0.779751	0.346792	0.218904	2.388	0.000521084	0.00260715
Mical3	protein_coding	4.64653	4.18252	7.31483	8.48053	8.34266	1.07	5.38e-12	1.19e-10
Micalcl	protein_coding	0.266776	0.143141	0.397708	0.648776	0.730599	1.73	7.27e-07	7.3e-06
Micall2	protein_coding	0.382095	0.311835	1.00616	1.11662	1.05719	1.816	2.84e-17	1.1e-15
Mid1	protein_coding	1.16366	1.82108	2.89787	3.05672	1.93796	1.077	9.41e-07	9.22e-06
Milr1	protein_coding	1.20295	0.719309	0.248619	0.262748	0.398951	-1.465	3.46e-06	3.02e-05
Mir1896	miRNA	7.94813	8.98965	3.26263	3.07509	2.30206	-1.34	0.00235646	0.00940834
Mir23a	miRNA	8.77052	3.66014	1.7601	2.09549	2.29274	-1.387	0.0114322	0.034579
Mir675	miRNA	1.56838	0.654519	11.4883	0.468404	5.4666	2.446	0.00739996	0.024322
Mir7007	miRNA	2.08626	1.76305	6.59418	9.53302	5.52194	2.104	0.000119044	0.000720581
Mir705	miRNA	9.28008	13.2382	4.83498	5.11671	3.6739	-1.097	0.00428454	0.0155099
Mirg	lincRNA	0.168577	0.280345	0.713501	0.715163	0.366351	1.704	2.45e-08	3.17e-07
Mki67	protein_coding	0.0970247	0.15322	0.343845	0.405678	0.344426	1.745	2.35e-12	5.46e-11
Mlf1	protein_coding	0.111954	0.121295	0.4433	0.378082	0.396785	1.994	6.67e-06	5.46e-05
Mlph	protein_coding	0.185225	0.181709	0.426918	0.26751	0.452585	1.262	1.77e-05	0.000132335
Mme	protein_coding	2.07115	3.90157	6.20572	5.20948	6.38542	1.193	1.2e-06	1.15e-05
Mmp13	protein_coding	0.0332117	0.051975	0.429896	0.208296	0.168214	2.733	4.39e-06	3.74e-05
Mmp15	protein_coding	0.54495	0.409356	1.09807	0.646942	1.14189	1.257	1.01e-06	9.83e-06
Mmp17	protein_coding	3.21116	2.07236	4.41531	4.72471	6.24956	1.159	6.43e-09	9.17e-08
Mmp25	protein_coding	0.100974	0.0329781	0.0991166	0.196673	0.150629	1.355	0.015603	0.0447924
Mmp27	protein_coding	1.45378	2.24574	0.804663	0.792326	0.46629	-1.18	2.09e-05	0.000153489
Mmp8	protein_coding	0.0845045	0.0283385	0.267099	0.14061	0.218934	2.086	0.000377712	0.00197395
Mmp9	protein_coding	0.811755	0.145372	0.0982475	0.067482	0.102547	-2.208	3.9e-05	0.000267404
Mmrn1	protein_coding	0.0403815	0.00947931	0.829638	0.976874	0.710075	5.358	3.11e-43	1.17e-40
Mmrn2	protein_coding	0.214509	0.155481	0.995781	0.505772	1.38714	2.65	2.7e-14	7.64e-13
mmu-mir-3061	lincRNA	0.649625	0.484261	0.980754	1.03524	0.933367	1.001	1.36e-05	0.000104912
Mn1	protein_coding	4.67357	5.02558	1.84241	1.826	2.36607	-1.069	7.49e-15	2.25e-13
Morc1	protein_coding	0.0436945	0.0592628	0.227988	0.100047	0.0951862	1.574	0.00881221	0.0279928
Moxd1	protein_coding	0.13428	0.169563	0.535238	0.219877	0.376747	1.467	0.000241339	0.00133281
Mpp5	protein_coding	3.71587	3.11321	6.66048	7.09432	5.86041	1.144	4.1e-13	1.04e-11
Mpz	protein_coding	0.687319	0.487325	3.64188	1.34474	2.63324	2.323	1.72e-12	4.03e-11
Mpzl2	protein_coding	0.142977	0.0895014	0.705853	0.345878	1.24743	2.829	4.13e-10	7.18e-09
Mreg	protein_coding	0.168544	0.0852163	0.222458	0.30202	0.273255	1.271	0.00574454	0.0197653
Mrgpre	protein_coding	0.283642	0.307023	0.0960566	0.0282371	0.100409	-1.706	9.8e-05	0.00060728
Mrgprg	protein_coding	0.398577	0.274963	0.0367292	0.029152	0.063792	-2.747	7.6e-07	7.58e-06
Mrm1	protein_coding	1.38366	1.62888	0.601465	0.615233	0.70351	-1.032	4.2e-07	4.41e-06
Mroh7	protein_coding	0.277675	0.217275	0.0780149	0.116101	0.0574656	-1.343	0.000282178	0.00152809
Msc	protein_coding	0.918871	1.02116	0.39915	0.385586	0.307858	-1.203	4.18e-06	3.58e-05
Msln	protein_coding	1.09955	0.361687	7.55171	5.07014	17.1021	3.62	8.17e-15	2.44e-13
Mt1	protein_coding	168.248	92.3721	291.569	281.522	206.94	1.205	9.88e-06	7.8e-05
Mt2	protein_coding	128.951	69.3179	260.691	237.695	158.111	1.375	1.94e-06	1.77e-05
Mtfr2	protein_coding	0.513429	0.488124	1.47794	2.02407	1.23312	1.823	1.53e-11	3.2e-10
Mtss1	protein_coding	2.9768	2.08376	4.69507	5.0376	6.78371	1.306	1.83e-12	4.28e-11
Mtss1l	protein_coding	2.96137	2.16797	5.60303	4.16982	6.90223	1.347	3.85e-12	8.65e-11
Muc1	protein_coding	0.340806	0.320009	1.26529	0.55981	0.482578	1.127	0.00242704	0.00964389
Muc16	protein_coding	0.0428931	0.0402756	0.439006	0.499601	1.28948	4.098	6.14e-09	8.8e-08
Muc6	protein_coding	0.254732	0.154506	0.0314344	0.0779673	0.0558368	-1.706	4.29e-06	3.66e-05
Mum1l1	protein_coding	0.691856	0.749801	1.31291	1.69853	1.21902	1.147	2.29e-09	3.52e-08
Myadml2os	antisense	0.0850475	0.0665479	0.652838	0.241299	0.56971	2.86	1.18e-05	9.19e-05
Mybpc2	protein_coding	0.106241	0.0422052	0.129155	0.153766	0.168239	1.221	0.0133556	0.0393765
Myc	protein_coding	20.6721	13.2754	43.7161	39.5459	32.4144	1.391	8.49e-10	1.41e-08
Myct1	protein_coding	0.101382	0.0801644	0.520422	0.210355	0.575386	2.527	1.34e-08	1.82e-07
Myh14	protein_coding	0.103854	0.0267692	0.432161	0.145961	0.163692	1.839	0.000727464	0.00347026
Myh7	protein_coding	0.0120749	0.00647887	0.107488	0.0463659	0.0507301	3.003	3.52e-06	3.07e-05
Mylk	protein_coding	25.1855	18.233	39.4325	44.7063	49.113	1.234	3.42e-07	3.66e-06
Mylk3	protein_coding	0.394168	0.337649	0.0874299	0.111525	0.0847377	-1.739	3.44e-08	4.35e-07
Myo10	protein_coding	1.10036	0.817502	2.5781	2.24447	3.14569	1.67	9.17e-22	5.61e-20
Myo18b	protein_coding	0.238129	0.080599	0.386337	0.534629	0.441089	1.729	1.47e-06	1.38e-05
Myo1b	protein_coding	1.33124	1.8067	5.12241	5.15955	6.02998	1.995	3.78e-30	5.23e-28
Myo1d	protein_coding	7.74526	6.34552	15.6793	16.1614	18.774	1.462	3.97e-16	1.38e-14
Myo5b	protein_coding	0.0227487	0.0128163	0.141068	0.0652227	0.187325	3.128	8.42e-11	1.6e-09
Myo5c	protein_coding	0.0109982	0.00206542	0.216523	0.0650369	0.0517517	3.854	1.72e-06	1.59e-05
Myo7a	protein_coding	0.0608135	0.0522079	0.150636	0.177472	0.183957	1.795	7.27e-09	1.03e-07
Myo7b	protein_coding	0.183422	0.132322	0.0343408	0.0701451	0.0613981	-1.307	0.00106339	0.0048092
Myom3	protein_coding	0.188865	0.0852153	0.203786	0.224158	0.317391	1.067	0.00294925	0.0113363
Myrip	protein_coding	0.490027	0.782211	0.38107	0.182937	0.229512	-1.186	0.000115811	0.000703839
Mzt2	protein_coding	3.10139	2.83343	6.21798	6.06174	5.0476	1.168	3.79e-11	7.52e-10
N4bp3	protein_coding	0.352806	0.183476	0.759765	0.656521	0.744922	1.631	1.75e-07	1.97e-06
Naalad2	protein_coding	7.02889	8.18699	3.28928	3.13765	2.80631	-1.099	2.57e-15	8.17e-14
Nanos1	protein_coding	0.135755	0.109767	0.275845	0.287188	0.3364	1.488	3.9e-06	3.36e-05
Napsa	protein_coding	0.391065	0.135284	0.960352	0.362675	0.665838	1.521	0.00133453	0.00580825
Nat2	protein_coding	0.66705	0.68161	0.230329	0.246093	0.18271	-1.404	0.000149179	0.000876394
Nav1	protein_coding	9.61901	11.3903	3.96881	4.30187	3.9289	-1.164	2.49e-11	5.03e-10
Ncald	protein_coding	1.63005	1.34547	3.83615	3.83254	4.65043	1.666	1.28e-28	1.5e-26
Ndnf	protein_coding	1.7107	2.02188	4.6205	4.03009	3.81248	1.361	2.7e-18	1.13e-16
Ndp	protein_coding	0.412305	0.308282	0.137905	0.157342	0.0898185	-1.269	0.00515998	0.0181225
Neb	protein_coding	0.0353881	0.0390304	0.0629018	0.0941131	0.0512105	1.053	0.000948174	0.00436415
Nebl	protein_coding	1.16081	1.48342	3.94648	4.31261	5.02352	1.945	1.98e-28	2.29e-26
Necab1	protein_coding	0.55992	0.448748	0.214519	0.152021	0.171875	-1.283	1.47e-06	1.38e-05
Necab3	protein_coding	0.825173	0.671145	0.167931	0.156196	0.170898	-1.972	5.87e-11	1.14e-09
Nedd9	protein_coding	4.93433	4.22892	10.9188	11.8945	11.6677	1.531	1.98e-23	1.38e-21
Nek2	protein_coding	0.0295134	0.0585039	0.0977271	0.0910815	0.0996547	1.317	0.0106689	0.0326757
Neo1	protein_coding	11.6266	11.5967	20.277	22.2317	22.1603	1.096	1.89e-09	2.97e-08
Nfasc	protein_coding	0.0827218	0.078657	0.340424	0.120087	0.194006	1.431	3.06e-05	0.000216476
Nfatc1	protein_coding	2.18979	2.12164	8.06673	7.52121	6.13524	1.968	5.97e-30	8.03e-28
Nfatc2	protein_coding	0.420052	0.26689	1.30493	0.810413	0.73571	1.54	3.22e-10	5.67e-09
Nfil3	protein_coding	4.60377	4.47378	31.3335	27.7607	20.4306	2.808	4.97e-46	2.34e-43
Nfkb1	protein_coding	9.40187	10.7864	52.175	66.0463	34.1873	2.595	6.52e-21	3.66e-19
Nfkb2	protein_coding	10.5083	8.31975	18.9755	19.6773	13.7748	1.134	5.19e-09	7.52e-08
Nfkbia	protein_coding	77.6386	45.8682	144.466	138.938	155.209	1.446	7.95e-09	1.12e-07
Nfkbid	protein_coding	0.694234	0.231117	0.957519	0.763378	1.36112	1.361	0.000850761	0.00396425
Nfkbie	protein_coding	2.72651	1.90001	6.02314	5.49919	3.11628	1.391	3.52e-09	5.25e-08
Nfkbiz	protein_coding	35.979	15.2719	62.7581	60.4395	53.902	1.409	2.33e-05	0.000169627
Ngp	protein_coding	0.102155	0.0599505	0	3.28354	1.22675	4.137	0.00100691	0.004591
Nhsl1	protein_coding	1.96258	1.75602	0.531103	0.51972	0.584398	-1.567	3.75e-32	6.42e-30
Ninj1	protein_coding	3.99775	3.3731	6.65858	6.65685	6.06337	1.016	3.7e-11	7.36e-10
Nipal1	protein_coding	0.207783	0.142194	0.391189	0.441751	0.362499	1.395	3.07e-06	2.71e-05
Nkain2	protein_coding	0.13974	0.109344	0.0140218	0.0173892	0.0418572	-2.148	0.000140012	0.000830802
Nkx2-1	protein_coding	0.072942	0.0048922	0.362297	0.107367	0.137903	2.488	0.00205884	0.00841462
Nkx6-2	protein_coding	1.00923	0.831012	1.4162	1.4607	2.09286	1.046	1.54e-05	0.000117258
Nlrp6	protein_coding	0.0786965	0.11221	0.155299	0.221974	0.154293	1.095	0.00264205	0.0103645
Nme4	protein_coding	0.741144	0.676313	0.245099	0.271228	0.255826	-1.252	0.00052812	0.00263361
Nmrk2	protein_coding	0.297697	0.385299	0.0508622	0.136968	0.0473243	-2.018	0.000325769	0.00173298
Nol10	protein_coding	2.46629	2.41247	5.15411	6.11954	3.76355	1.304	2.84e-12	6.5e-11
Nol4l	protein_coding	0.194042	0.157703	0.376976	0.349172	0.444379	1.351	1.4e-09	2.25e-08
Nolc1	protein_coding	6.15725	6.11057	10.9774	12.1835	9.1558	1.033	1.8e-10	3.29e-09
Nop58	protein_coding	3.3276	2.82074	7.23482	8.2609	5.04896	1.422	1.34e-11	2.83e-10
Nos3	protein_coding	0.0394234	0.0471133	0.446648	0.337165	0.569162	3.563	2.35e-20	1.23e-18
Nostrin	protein_coding	0.760617	0.692113	2.14567	2.20606	2.42139	1.838	1.13e-18	4.96e-17
Notch1	protein_coding	1.47469	1.27134	2.49716	2.46351	2.81782	1.12	4.31e-15	1.32e-13
Notch3	protein_coding	10.3788	5.1191	17.6583	12.318	28.0504	1.421	2.04e-05	0.000150174
Notch4	protein_coding	0.159846	0.106962	0.37001	0.14651	0.473695	1.622	9.92e-06	7.81e-05
Notum	protein_coding	0.245952	0.213622	2.29332	0.969604	1.94694	3.212	6.98e-22	4.31e-20
Notumos	antisense	0.0612544	0.0470589	0.4878	0.179614	0.409417	2.949	1.75e-08	2.32e-07
Nova1	protein_coding	4.10669	4.40042	0.928597	1.17151	1.31704	-1.691	3.33e-30	4.64e-28
Nova2	protein_coding	0.0530721	0.0348834	0.0846732	0.0665713	0.0884454	1.062	0.00953465	0.0297847
Npnt	protein_coding	41.1519	34.7091	144.771	157.05	192.206	2.319	8.12e-21	4.48e-19
Nptx1	protein_coding	0.130581	0.146602	0.346084	0.272144	0.364547	1.439	7.47e-07	7.47e-06
Nptx2	protein_coding	0.104476	0.0381503	0.335468	0.322426	0.403984	2.511	3.38e-08	4.29e-07
Nqo2	protein_coding	5.23932	5.5844	2.39268	2.31374	2.32331	-1.003	5.1e-15	1.56e-13
Nr4a1	protein_coding	336.209	164.166	581.195	489.076	417.585	1.194	0.000188034	0.0010755
Nr4a2	protein_coding	10.2884	7.55034	78.4584	66.8149	37.5177	3.069	1.05e-23	7.63e-22
Nr4a3	protein_coding	20.4302	12.3964	135.966	143.041	78.1734	3.109	1.3e-19	6.31e-18
Nrap	protein_coding	0.185559	0.214638	0.510008	0.638514	0.363807	1.562	7.45e-08	8.98e-07
Nrarp	protein_coding	0.48744	0.306924	1.34648	0.56518	1.64714	1.885	1.27e-07	1.48e-06
Nrcam	protein_coding	0.726751	1.13	5.06878	5.62225	5.01769	2.697	1.48e-40	4.55e-38
Nrep	protein_coding	4.38952	8.78549	19.9055	13.6938	18.2808	1.595	3e-09	4.54e-08
Nrg1	protein_coding	0.190084	0.0859367	0.591274	0.529849	0.158733	1.936	0.000257082	0.00140685
Nrip3	protein_coding	0.0221467	0.0346587	0.103334	0.132285	0.141118	2.321	2.08e-05	0.000152897
Nrp2	protein_coding	3.5008	3.92135	8.20588	10.1674	8.80215	1.493	1.58e-16	5.66e-15
Nrtn	protein_coding	1.05596	0.665544	1.78967	1.41268	2.3823	1.311	3.44e-05	0.000239568
Nsg1	protein_coding	10.6821	9.67295	3.82372	3.65105	2.91634	-1.33	6.74e-18	2.74e-16
Nt5dc2	protein_coding	7.41674	10.3326	20.7207	22.0751	25.308	1.556	1.89e-21	1.13e-19
Nt5dc3	protein_coding	2.0503	2.09107	4.50087	4.51448	3.6759	1.248	8.24e-17	3.04e-15
Nuak1	protein_coding	2.53807	2.82076	4.72919	4.37821	5.7169	1.084	7.01e-14	1.91e-12
Nudt12	protein_coding	0.292749	0.293842	0.139785	0.0844164	0.0989595	-1.235	0.000191448	0.0010913
Nup98	protein_coding	5.07395	5.17965	12.9146	14.6143	9.36389	1.529	3.58e-16	1.25e-14
Obscn	protein_coding	0.00922797	0.0149228	0.0236118	0.0188326	0.0246258	1.083	0.0100533	0.0311016
Ocln	protein_coding	0.0420907	0.0197611	0.126704	0.0691386	0.123785	1.976	0.000719602	0.00343929
Odc1	protein_coding	7.00509	6.89967	44.3932	44.3511	23.4052	2.752	7.1e-30	9.29e-28
Oit3	protein_coding	0.0371771	0.0199477	0.201443	0.299786	0.223875	3.266	4.35e-09	6.38e-08
Olfml3	protein_coding	17.7491	24.294	40.4102	35.5669	40.043	1.084	7.35e-08	8.87e-07
Olfr558	protein_coding	0.208268	0.0906248	0.321116	0.10923	0.497965	1.318	0.0119444	0.0357906
Olfr78	protein_coding	0.61842	0.338068	1.47271	1.01709	2.12599	1.852	1.92e-09	3e-08
Olr1	protein_coding	0.157623	0.0740022	0.737951	0.873367	0.731929	2.98	3.08e-20	1.6e-18
Omd	protein_coding	6.90676	9.54033	4.39019	2.96626	1.83723	-1.243	9.1e-07	8.96e-06
Opa3	protein_coding	2.41291	1.99391	4.91901	5.3552	4.08364	1.336	1.05e-15	3.44e-14
Opcml	protein_coding	2.98371	3.3857	0.612715	0.818277	0.452629	-2.149	3.37e-28	3.82e-26
Osmr	protein_coding	4.05832	4.17233	9.49757	10.8656	7.15964	1.396	1.59e-11	3.32e-10
Osr1	protein_coding	34.9503	32.5408	9.95775	11.7338	11.4736	-1.406	1.81e-23	1.27e-21
Otor	protein_coding	0	0	2.52047	0.181609	0.473832	8.252	2.06e-08	2.68e-07
Oxtr	protein_coding	0.272323	0.140029	0.0497713	0.0377608	0.0317808	-2.152	6.9e-06	5.63e-05
P2rx1	protein_coding	4.27	3.02958	7.66133	6.31734	9.90899	1.306	1.72e-11	3.56e-10
P2rx6	protein_coding	0.522661	0.431596	1.05782	1.29526	1.0538	1.457	1.37e-11	2.9e-10
P2ry6	protein_coding	1.32922	1.25528	2.37319	2.62828	3.53468	1.328	1.18e-10	2.21e-09
P4ha3	protein_coding	0.545004	0.447778	3.15523	2.71184	2.53301	2.703	4.8e-42	1.64e-39
Pag1	protein_coding	1.01264	1.02488	1.87367	1.90601	1.91113	1.101	1.12e-16	4.09e-15
Pald1	protein_coding	2.36999	1.95533	3.77992	3.80604	4.79946	1.134	1.9e-13	4.99e-12
Palld	protein_coding	4.45421	3.47385	8.12229	8.94572	9.98466	1.388	2.91e-15	9.11e-14
Palm2	protein_coding	1.05657	1.1882	1.88983	2.04374	2.20801	1.069	1.98e-11	4.04e-10
Palm2Akap2	protein_coding	9.29521	8.56681	46.2295	57.2915	35.7462	2.593	1e-21	6.09e-20
Palmd	protein_coding	0.202005	0.156849	0.93669	0.602141	1.10819	2.522	5.96e-17	2.24e-15
Panx1	protein_coding	1.25496	1.14126	3.06979	3.33779	2.45563	1.527	5.91e-17	2.22e-15
Papln	protein_coding	0.336407	0.851391	0.225478	0.1978	0.242183	-1.222	0.000257058	0.00140685
Pappa2	protein_coding	1.33808	2.8398	4.07735	4.0749	2.71231	1.024	0.000341314	0.00180611
Parvb	protein_coding	0.160968	0.204676	0.648093	0.405625	0.982947	2.05	1.37e-09	2.21e-08
Pcdh10	protein_coding	0.0139837	0.0201332	0.244148	0.226356	0.175465	3.853	3.06e-33	5.77e-31
Pcdh12	protein_coding	0.112512	0.098756	0.231929	0.21038	0.35966	1.527	2.51e-06	2.25e-05
Pcdh15	protein_coding	0.0398753	0.0263264	0.00731463	0.00502411	0.0085509	-2.04	1.98e-05	0.000146732
Pcdh17	protein_coding	0.0623026	0.0175502	0.20677	0.120015	0.287054	2.578	1.91e-07	2.13e-06
Pcdh18	protein_coding	8.10861	8.86548	3.75357	3.50642	3.13843	-1.085	1.23e-14	3.59e-13
Pcdh19	protein_coding	1.90799	2.32052	0.683858	0.698765	0.617458	-1.458	6.23e-24	4.67e-22
Pcdh20	protein_coding	0.755048	1.33945	0.143679	0.115971	0.132174	-2.798	2.12e-24	1.66e-22
Pcdhb10	protein_coding	0.612857	0.575458	1.34143	1.35414	1.39504	1.402	5.62e-12	1.24e-10
Pcdhb7	protein_coding	1.50155	1.43375	2.67765	2.64899	2.55003	1.044	1.53e-12	3.6e-11
Pcdhb9	protein_coding	1.68676	1.22428	2.8058	3.23535	2.44703	1.167	8.98e-10	1.48e-08
Pcnxl2	protein_coding	0.0123759	0.0145259	0.0670585	0.05267	0.156201	2.755	1.43e-06	1.34e-05
Pcsk6	protein_coding	29.5068	29.1471	5.7745	5.36533	5.3821	-2.208	4.95e-45	2.13e-42
Pde2a	protein_coding	0.680789	0.537098	1.1694	1.38657	1.27628	1.274	5.25e-11	1.02e-09
Pde4b	protein_coding	4.18804	1.85956	12.7422	12.6846	9.89676	2.169	1.78e-11	3.68e-10
Pde4c	protein_coding	0.427333	0.230722	0.511337	0.710715	0.536735	1.047	0.000223006	0.00124618
Pde4d	protein_coding	0.750059	0.706604	1.5029	1.48001	1.35447	1.195	2.27e-17	8.85e-16
Pde7b	protein_coding	1.98032	1.94792	3.69327	3.47704	4.16167	1.146	1.45e-17	5.71e-16
Pde8a	protein_coding	6.94859	6.98176	2.91935	3.2211	2.86394	-1.009	1.08e-14	3.18e-13
Pdgfb	protein_coding	0.664758	0.486012	1.18691	0.800198	1.83063	1.274	2.01e-05	0.000148948
Pdik1l	protein_coding	0.652553	0.741979	0.290049	0.283198	0.277369	-1.092	1.35e-07	1.56e-06
Pdzrn3	protein_coding	5.37632	5.96052	10.7335	10.8977	11.0831	1.148	5.58e-13	1.39e-11
Pecam1	protein_coding	1.80964	0.797133	4.56773	2.3053	5.55976	1.956	1.57e-08	2.11e-07
Peg12	protein_coding	0.263606	0.358114	0.116496	0.0954781	0.159447	-1.129	0.00628041	0.0212689
Penk	protein_coding	37.8419	85.0419	17.3203	15.6904	12.7444	-1.801	2.41e-12	5.59e-11
Per3	protein_coding	5.6697	4.1397	1.69141	2.12697	2.38006	-1.047	8.48e-10	1.41e-08
Pfkfb3	protein_coding	4.57379	3.23343	6.76268	6.59712	7.73462	1.051	1.77e-09	2.8e-08
Pfkl	protein_coding	2.34182	1.86038	3.7276	3.32692	4.23794	1.043	1.65e-11	3.43e-10
Pgm1	protein_coding	2.86143	2.72413	5.83984	5.87525	4.43022	1.186	7.75e-13	1.91e-11
Pgm5	protein_coding	6.00371	3.93536	8.59935	9.22976	10.1307	1.111	1.67e-09	2.66e-08
Phex	protein_coding	1.88804	2.48903	5.81035	6.59776	3.88171	1.598	2.83e-15	8.91e-14
Pi16	protein_coding	284.56	299.375	75.6217	76.5771	60.1435	-1.836	4.16e-16	1.43e-14
Pik3ip1	protein_coding	5.84455	5.0029	1.63101	1.56847	1.89961	-1.472	4.06e-26	3.87e-24
Pik3r3	protein_coding	0.642682	0.543117	1.56201	1.60229	1.72298	1.662	8.52e-25	6.9e-23
Pik3r5	protein_coding	0.317543	0.222997	0.667513	0.619223	0.5441	1.383	1.03e-08	1.43e-07
Pim1	protein_coding	13.8863	6.97271	67.8672	64.044	51.9145	2.762	5.71e-19	2.56e-17
Pim3	protein_coding	8.99763	6.05193	21.3807	21.7224	22.483	1.744	1.75e-20	9.36e-19
Pip5k1b	protein_coding	0.0990921	0.0689223	0.195547	0.167702	0.165498	1.274	0.0015908	0.00675971
Pirb	protein_coding	0.139115	0.202159	0.0418772	0.0504505	0.0681873	-1.471	0.000927934	0.00428146
Pkhd1l1	protein_coding	0.16955	0.154842	0.902971	0.680481	1.6678	2.709	2.15e-27	2.28e-25
Pkn3	protein_coding	0.107891	0.140523	0.383451	0.280646	0.477653	1.808	5.05e-08	6.22e-07
Pknox2	protein_coding	1.423	1.64466	2.80521	2.76592	3.13921	1.123	4.52e-16	1.55e-14
Pla1a	protein_coding	13.9416	12.4704	4.12897	4.15027	4.90155	-1.386	6.1e-25	5.04e-23
Pla2g4a	protein_coding	7.6843	9.13019	2.72474	3.08117	2.41708	-1.409	5.92e-20	2.98e-18
Pla2g4c	protein_coding	0.288503	0.289452	0.103502	0.106228	0.0658621	-1.436	0.000129976	0.000780166
Pla2g5	protein_coding	0.03594	0.0482098	0.33384	0.0368013	0.17616	2.21	0.00369371	0.0137216
Plagl1	protein_coding	1.57027	1.94755	4.71779	4.11551	3.2198	1.436	1.4e-15	4.51e-14
Plaur	protein_coding	8.17494	5.28663	18.0783	18.2779	15.0923	1.559	2.83e-15	8.91e-14
Plekha7	protein_coding	0.239671	0.17836	0.46627	0.494581	0.444905	1.371	4.34e-12	9.69e-11
Plekhg4	protein_coding	0.0305583	0.0182595	0.0702456	0.109517	0.111655	2.183	6.77e-05	0.000438523
Plet1	protein_coding	0.463839	0.271316	1.53132	0.981053	1.90826	2.214	3.16e-11	6.33e-10
Plet1os	antisense	0.202096	0.100463	0.504581	0.394096	0.652614	1.967	7.77e-05	0.000493071
Plk2	protein_coding	3.66215	7.8896	25.7323	26.969	22.4052	2.322	2.57e-15	8.17e-14
Plscr2	protein_coding	0.493593	0.341045	0.878889	0.984616	1.11381	1.452	2.92e-09	4.43e-08
Plvap	protein_coding	3.38717	2.04212	8.99084	3.85768	11.6684	1.928	2.02e-10	3.66e-09
Plxdc1	protein_coding	0.284796	0.241537	0.51715	0.33748	0.957637	1.208	0.000345615	0.00182694
Plxnc1	protein_coding	1.35518	1.63807	2.46131	2.59604	2.77925	1.006	6.26e-13	1.55e-11
Plxnd1	protein_coding	4.88668	4.94233	9.70946	9.44482	11.6177	1.263	5.67e-15	1.72e-13
Pmaip1	protein_coding	0.290988	0.204923	0.45482	0.330909	0.647313	1.141	0.00116776	0.00520174
Pnpla3	protein_coding	0.0319165	0.050947	0.201761	0.188734	0.193984	2.421	8.08e-09	1.13e-07
Pnrc1	protein_coding	23.3918	23.4839	46.8187	40.5932	48.8548	1.157	5.17e-12	1.15e-10
Podxl	protein_coding	0.769092	0.395287	2.51744	1.33948	4.29615	2.343	1.63e-11	3.38e-10
Polk	protein_coding	1.71258	1.6567	0.654807	0.810518	0.710801	-1.01	4.58e-09	6.68e-08
Postn	protein_coding	18.1213	14.1304	35.4363	30.9526	37.2748	1.302	2.08e-09	3.24e-08
Pou3f1	protein_coding	0.119269	0.177018	0.357872	0.341266	0.505394	1.63	4.92e-07	5.09e-06
Ppap2c	protein_coding	0.9449	0.937938	1.76352	1.55613	1.72025	1.039	3.59e-06	3.13e-05
Ppfia4	protein_coding	0.101409	0.120612	0.181125	0.189794	0.269515	1.138	0.000208921	0.00117533
Ppic	protein_coding	27.6798	33.0368	89.8437	75.3287	56.5708	1.53	1.1e-12	2.65e-11
Ppl	protein_coding	14.0173	16.2702	4.82399	6.06496	6.47855	-1.185	7.12e-13	1.75e-11
Ppm1h	protein_coding	0.0999372	0.134638	0.320457	0.267324	0.310944	1.553	1.37e-10	2.54e-09
Ppp1r14c	protein_coding	0.363711	0.291941	0.720491	0.688539	0.747598	1.336	1.11e-06	1.07e-05
Ppp1r16b	protein_coding	0.132299	0.056609	0.246514	0.141042	0.293861	1.472	0.000162195	0.000943113
Ppp1r3a	protein_coding	0.611551	0.488292	0.890407	1.6587	1.50284	1.578	5.55e-13	1.39e-11
Ppp4r4	protein_coding	0.975013	1.03493	3.22217	3.92478	3.51155	2.026	1.05e-38	2.88e-36
Pqlc1	protein_coding	0.864322	0.656557	4.83677	4.76824	3.14642	2.759	2.75e-40	8.3e-38
Prdm1	protein_coding	0.0485388	0.0253204	0.241089	0.0918106	0.222053	2.564	1.51e-07	1.71e-06
Prdm8	protein_coding	1.58094	1.46218	0.192934	0.114849	0.335092	-2.748	6.71e-20	3.35e-18
Prelp	protein_coding	80.3132	80.7164	163.621	169.857	185.283	1.306	3.97e-09	5.86e-08
Prex2	protein_coding	5.42825	7.41732	11.3022	13.8771	14.2864	1.237	1.81e-08	2.39e-07
Prickle1	protein_coding	7.02108	7.17188	3.00716	2.80331	2.90012	-1.085	2.97e-18	1.24e-16
Prkcg	protein_coding	2.09363	1.59057	3.75564	3.96907	2.46753	1.16	1.6e-08	2.14e-07
Prkch	protein_coding	0.219565	0.104622	0.523825	0.275999	0.668207	1.828	2.79e-06	2.48e-05
Prkg2	protein_coding	0.648216	1.02566	1.68891	1.78189	2.5499	1.428	3.76e-11	7.48e-10
Procr	protein_coding	5.16102	6.61887	23.9755	24.0415	12.9914	2.113	3.48e-21	2.01e-19
Prokr1	protein_coding	0.967775	1.64941	0.125325	0.0916176	0.128882	-3.299	6.09e-30	8.11e-28
Prom1	protein_coding	0.645872	0.557203	3.46706	4.08014	3.67998	2.842	1.04e-65	1.97e-62
Prox1	protein_coding	0.0458972	0.0348086	0.245504	0.332142	0.204199	2.897	2.25e-16	8e-15
Prox2	protein_coding	0.479539	0.541999	0.22054	0.218804	0.204578	-1.043	0.000162092	0.000942875
Prr33	protein_coding	8.17868	3.15591	1.23005	1.8023	1.25487	-1.779	3.2e-09	4.81e-08
Prr5l	protein_coding	0.459162	0.475936	1.04742	0.916286	1.36789	1.445	2.98e-12	6.82e-11
Prr7	protein_coding	0.827145	0.367896	4.48186	3.67622	2.86999	2.851	2.75e-17	1.07e-15
Prss35	protein_coding	0.154789	0.181679	0.423242	0.331305	0.282405	1.244	0.000183446	0.00105166
Prtg	protein_coding	0.127763	0.0501126	0.0204471	0.0144901	0.023781	-1.975	0.000153295	0.000897601
Prtn3	protein_coding	0.316249	0.658107	0.20069	0.206768	0.217852	-1.02	0.0166165	0.0472872
Psd	protein_coding	4.24188	2.95342	7.42507	7.29182	4.90593	1.125	2.46e-08	3.18e-07
Psrc1	protein_coding	0.186815	0.235425	0.346295	0.466902	0.293979	1.012	0.00285308	0.0110513
Ptgfr	protein_coding	14.0757	16.0635	3.76806	3.29429	2.82226	-1.981	1.42e-35	3.18e-33
Ptgs2	protein_coding	55.0624	33.2062	133.604	141.302	70.7363	1.655	5.06e-07	5.22e-06
Ptgs2os2	lincRNA	0.670207	0.701002	0.160889	0.243234	0.108115	-1.784	7.3e-06	5.93e-05
Ptk6	protein_coding	0.0722558	0.015077	0.105129	0.154654	0.0944433	1.644	0.00822293	0.0265176
Ptk7	protein_coding	4.92472	5.01308	15.536	15.1611	17.7789	1.903	2.68e-33	5.17e-31
Ptn	protein_coding	1.28199	1.54768	4.30676	1.22082	2.91562	1.201	0.000184209	0.00105563
Ptp4a1	protein_coding	8.51638	5.32066	17.1178	16.5479	11.7571	1.351	1.47e-08	1.98e-07
Ptpn2	protein_coding	2.70092	2.33588	8.6183	8.92406	4.87738	1.896	3.88e-20	2.01e-18
Ptpn5	protein_coding	0.0204592	0.014408	0.0531191	0.0710316	0.0902527	2.216	0.000132956	0.000794254
Ptprb	protein_coding	0.841771	0.598932	2.0178	1.10512	3.07161	1.713	1.5e-10	2.77e-09
Ptprd	protein_coding	3.02473	3.82219	5.19445	7.07854	6.09084	1.043	3.55e-07	3.79e-06
Ptprk	protein_coding	3.02578	3.46025	6.02583	6.13306	6.39539	1.135	3.78e-16	1.32e-14
Ptprq	protein_coding	0.00801322	0	0.0470376	0.0269234	0.111939	3.931	4.05e-06	3.47e-05
Ptprv	processed_transcript	0.0339151	0.0816041	0.254595	0.121547	0.214028	1.96	3.76e-06	3.26e-05
Ptx3	protein_coding	17.5563	11.6898	96.4793	66.4018	30.7786	2.407	4.1e-12	9.19e-11
Pus3	protein_coding	0.891835	0.832734	0.319459	0.374976	0.337008	-1.12	5.9e-06	4.87e-05
Pvr	protein_coding	3.07805	2.22166	13.6043	14.8933	9.33145	2.511	4.49e-28	4.93e-26
Pvrl2	protein_coding	1.1924	0.695224	2.38302	2.27941	2.77247	1.603	2.56e-13	6.67e-12
Pygm	protein_coding	4.09539	3.27946	7.47587	7.58605	8.80983	1.312	4.01e-19	1.83e-17
Qpct	protein_coding	28.8015	29.7678	8.03996	8.0594	5.18972	-1.757	1.73e-23	1.22e-21
Qrich2	protein_coding	0.262943	0.246897	0.10026	0.120412	0.0973772	-1.054	0.0144341	0.0419244
Rab11fip1	protein_coding	0.195243	0.0715854	0.295545	0.20492	0.439302	1.437	0.000478459	0.00241717
Rab20	protein_coding	1.50479	0.490211	12.101	12.8679	8.90105	3.73	1.07e-22	7.02e-21
Rab27b	protein_coding	0.0568642	0.048185	0.156563	0.171485	0.167232	1.855	2.01e-10	3.64e-09
Rab30	protein_coding	2.05709	3.1667	1.07419	0.739741	0.871102	-1.339	1.67e-08	2.23e-07
Rab31	protein_coding	4.75003	5.04019	12.1033	9.80951	12.6706	1.438	5.46e-21	3.1e-19
Rab38	protein_coding	0.815086	1.01101	0.299887	0.234414	0.226885	-1.636	1.07e-06	1.04e-05
Rab3il1	protein_coding	5.74373	6.90223	1.85461	1.73487	1.86621	-1.594	1.51e-31	2.55e-29
Rabgef1	protein_coding	4.4519	3.23276	13.6784	14.6117	9.62703	1.971	1.05e-20	5.69e-19
Racgap1	protein_coding	0.0983311	0.121798	0.213499	0.194948	0.17433	1.024	0.000487527	0.00245777
Rad52	protein_coding	1.34858	0.985806	2.41591	2.09777	1.62345	1.038	8.83e-07	8.74e-06
Radil	protein_coding	2.60543	2.80255	1.11659	0.950329	1.01258	-1.192	7.04e-17	2.61e-15
Ralgds	protein_coding	3.25345	2.73655	6.2671	5.31505	4.56835	1.053	2.65e-10	4.72e-09
Rap1gap	protein_coding	0.0552875	0.0519136	0.147706	0.115583	0.124205	1.47	0.000124694	0.000751412
Rasd1	protein_coding	1.16698	0.690249	5.03703	3.42489	4.71111	2.454	1.45e-22	9.39e-21
Rasgef1b	protein_coding	2.1206	2.40905	9.8829	9.08904	7.98592	2.195	7.04e-43	2.52e-40
Rasgrf2	protein_coding	0.0285792	0.00473562	0.0683185	0.0497058	0.0955849	2.336	0.000189749	0.00108284
Rasgrp3	protein_coding	0.177557	0.0819478	0.54355	0.242672	0.551679	2.029	3.7e-07	3.94e-06
Rasip1	protein_coding	0.550321	0.290937	1.75823	0.791398	1.98112	2.135	4.33e-10	7.48e-09
Rasl10b	protein_coding	0.136639	0.0346759	0.180091	0.115807	0.333059	1.48	0.00944703	0.0295723
Rasl11a	protein_coding	7.30764	6.3804	14.4688	12.8946	12.3819	1.159	1.46e-14	4.22e-13
Rassf5	protein_coding	0.586325	0.651962	1.57456	1.71769	1.78105	1.651	1.22e-20	6.58e-19
Raver2	protein_coding	0.941102	1.3595	3.1971	3.21587	3.28735	1.691	1.7e-23	1.21e-21
Rbbp8	protein_coding	1.00715	1.12908	2.01966	2.27824	1.76065	1.126	1.33e-10	2.47e-09
Rbm20	protein_coding	0.292279	0.165895	0.0669725	0.0801251	0.106911	-1.235	0.000310021	0.001658
Rbm38	protein_coding	0.985775	0.460387	1.98088	1.92829	2.4589	1.767	2.73e-10	4.84e-09
Rcan1	protein_coding	16.5731	11.2012	33.4126	30.8044	25.6877	1.317	2.18e-10	3.93e-09
Rdh10	protein_coding	2.22845	1.86517	4.25639	4.39511	4.05853	1.255	5.92e-18	2.43e-16
Rel	protein_coding	1.63995	1.09778	6.63106	7.50311	4.05541	2.446	8.4e-24	6.23e-22
Relb	protein_coding	3.13325	2.66288	6.71937	6.90553	5.17527	1.349	5.93e-16	1.99e-14
Reln	protein_coding	0.0306181	0.0427739	0.19153	0.193368	0.30747	2.794	1.92e-23	1.35e-21
Relt	protein_coding	0.374827	0.216261	0.85644	0.882067	0.810146	1.731	2.79e-10	4.94e-09
Rerg	protein_coding	0.225306	0.146463	0.688664	0.579721	1.01939	2.232	1.26e-10	2.35e-09
Retnla	protein_coding	0.89023	0.928783	0.424305	0.199404	0.121207	-1.726	0.00204247	0.00836093
Rgcc	protein_coding	2.12757	2.46691	9.47582	6.7296	6.3202	1.852	5.41e-17	2.04e-15
Rgs16	protein_coding	4.23484	2.75199	26.5935	21.24	18.5728	2.861	4.34e-36	1.04e-33
Rgs2	protein_coding	4.98103	2.98259	12.7426	9.99383	11.4228	1.722	5.32e-15	1.62e-13
Rgs4	protein_coding	2.78659	2.06002	5.46035	4.09407	6.0819	1.321	9.54e-13	2.32e-11
Rgs5	protein_coding	3.39771	3.01295	11.3322	7.20634	12.0298	1.935	4.11e-24	3.14e-22
Rgs9	protein_coding	0.0834373	0.100108	0.192562	0.166127	0.165859	1.132	0.000327387	0.00173975
Rhbdf2	protein_coding	1.62842	1.35039	3.66636	4.26923	3.98262	1.62	6.32e-27	6.34e-25
Rimklb	protein_coding	0.176072	0.199443	0.398779	0.448225	0.383565	1.331	2.14e-07	2.37e-06
Rin3	protein_coding	0.860231	0.594103	1.38542	1.51236	1.70994	1.284	5.69e-13	1.42e-11
Ripk1	protein_coding	5.42165	4.35448	9.82721	10.0309	7.80553	1.126	4.65e-10	7.95e-09
Ripk2	protein_coding	2.11381	1.89594	5.65557	5.28126	4.7629	1.591	4.09e-25	3.44e-23
Ripk4	protein_coding	0.0149848	0.0105527	0.159006	0.100694	0.0881375	3.351	4.79e-07	4.97e-06
Rmrp	misc_RNA	2.5595	1.73857	0.295076	0.341545	0.373693	-2.45	4.54e-06	3.85e-05
Rn7sk	misc_RNA	82.8515	64.5992	17.2448	32.4991	37.0889	-1.035	6.93e-07	6.97e-06
Rnd1	protein_coding	1.05803	0.3046	11.4478	9.83286	9.17326	4.121	7.41e-26	6.89e-24
Rnf122	protein_coding	1.64211	0.506764	5.05714	5.12416	3.76499	2.325	8.78e-10	1.45e-08
Rnf135	protein_coding	1.07236	1.18882	0.406114	0.489699	0.556139	-1.023	5.75e-05	0.000380616
Rnf150	protein_coding	2.39177	2.19412	3.84896	4.03789	4.71779	1.075	1.17e-13	3.12e-12
Rnf182	protein_coding	0.139508	0.119436	0.0407602	0.0404394	0.0482681	-1.374	0.00552566	0.0191699
Rnf19b	protein_coding	4.6711	3.90194	20.9754	19.3367	15.6831	2.342	9.77e-37	2.37e-34
Rnf217	protein_coding	0.840546	0.808194	1.65297	2.01108	1.19182	1.229	7.65e-11	1.47e-09
Rnf219	protein_coding	1.40969	1.35183	0.452728	0.441486	0.613253	-1.259	1.79e-09	2.83e-08
Robo2	protein_coding	1.27256	1.52163	3.04838	3.45426	3.73017	1.49	1.23e-20	6.59e-19
Robo4	protein_coding	0.122596	0.0609429	0.602411	0.293988	0.607973	2.683	2.43e-11	4.91e-10
Ror2	protein_coding	1.48369	1.79962	3.45217	2.95894	3.39146	1.196	1.09e-15	3.57e-14
RP23-100P14.3	processed_pseudogene	2.46154	3.87249	0.350994	0.464308	0.14817	-3.021	8.53e-15	2.54e-13
RP23-132N23.22	antisense	0.505297	0.311789	1.31682	0.510938	1.51434	1.751	3.8e-06	3.29e-05
RP23-156A3.2	TEC	0.353999	0.325879	0.0689524	0.342048	0.0748488	-1.534	0.0062769	0.0212649
RP23-242C19.8	protein_coding	0.352278	0.204769	0.757462	0.706408	0.476896	1.425	0.00329628	0.0124893
RP23-280F6.5	TEC	0.648044	0.434641	2.04832	3.02755	1.08905	2.132	0.000138261	0.000822034
RP23-354D10.2	processed_pseudogene	0.160134	0.225544	1.59075	1.86518	1.05962	3.138	2.19e-07	2.42e-06
RP23-423B1.6	TEC	0.101347	0.127874	0.0114405	0.0340512	0.0279423	-2.011	0.000207662	0.00117029
RP23-456B9.18	TEC	0.621031	0.346728	0.128841	0.120308	0.180994	-1.55	0.000576237	0.00283939
RP23-79K5.4	TEC	0.179493	0.11236	0.355067	0.382904	0.544629	1.745	7.22e-05	0.000462761
RP24-340N18.1	TEC	0.0273384	0.0373383	0.134665	0.189274	0.0803996	2.26	6.62e-06	5.43e-05
RP24-359F24.1	antisense	0.828855	0.954014	0.193166	0.287468	0.209685	-1.733	0.000690661	0.00331993
RP24-360E22.3	unprocessed_pseudogene	0.267579	0.430716	0.932059	1.25009	0.487145	1.556	0.00212947	0.00865115
RP24-393L8.1	TEC	0.216664	0.133974	0.0143169	0.0331431	0.0207216	-2.706	3.83e-06	3.31e-05
RP24-444I15.1	TEC	0.302523	0.294583	0.591937	0.180701	0.779854	1.126	0.00680825	0.0227042
RP24-492O4.4	TEC	1.7541	1.01307	3.0236	2.58195	3.25487	1.304	1.71e-08	2.27e-07
RP24-64D24.3	TEC	3.36708	2.2246	0.821488	0.967077	1.15793	-1.308	5.59e-09	8.05e-08
RP24-88F2.3	TEC	0.0781183	0.0507816	0.238774	0.290734	0.0706888	1.887	0.0031329	0.0119477
RP24-93F24.1	TEC	0.416518	0.152774	0.0117546	0.0641415	0.063799	-2.398	0.000188397	0.00107717
RP24-93F24.2	TEC	0.498706	0.13966	0.0316049	0.0940682	0.13723	-1.664	0.010875	0.033207
Rpl34-ps1	processed_pseudogene	14.1448	30.3637	7.23476	6.69181	6.74904	-1.488	1.34e-08	1.82e-07
Rpl35a	protein_coding	1.5959	1.61287	3.34893	3.79668	2.4702	1.261	7.05e-12	1.55e-10
Rpp25l	protein_coding	3.28397	4.26831	1.21749	1.0995	1.67742	-1.306	3.1e-07	3.34e-06
Rpp38	protein_coding	0.979921	1.2135	0.474535	0.496248	0.375894	-1.077	0.00115105	0.00514237
Rps27a-ps2	processed_pseudogene	8.16583	28.2925	5.57365	19.1132	3.38195	-1.436	0.00383432	0.0141324
Rps27l	protein_coding	6.12803	8.00123	2.57057	2.79399	2.71929	-1.186	1.89e-09	2.98e-08
Rps6ka6	protein_coding	0.0856722	0.0998617	0.27746	0.285863	0.31277	1.851	1.68e-09	2.67e-08
Rrad	protein_coding	12.3312	7.40435	25.7605	18.2146	26.8485	1.466	1.36e-10	2.53e-09
Rslcan18	protein_coding	0.0792207	0.0951454	0.0266204	0.0363149	0.0216726	-1.41	0.00183202	0.00761108
Rspo4	protein_coding	0.149873	0.111409	0.473714	0.430819	0.47137	2.012	9.79e-09	1.36e-07
Rtn4r	protein_coding	0.733364	0.738823	0.158672	0.109512	0.127309	-2.268	7.9e-11	1.51e-09
Rtn4rl2	protein_coding	0.157265	0.110751	1.27821	1.47069	0.713025	3.353	1.98e-15	6.36e-14
Runx1	protein_coding	0.358163	0.3269	3.96847	3.37397	3.07281	3.544	1.27e-88	4.78e-85
Runx2	protein_coding	0.0905037	0.14793	0.373847	0.240262	0.376242	1.666	1.48e-08	2e-07
Rybp	protein_coding	2.12935	2.15225	4.13993	4.21448	3.83939	1.131	3.94e-16	1.37e-14
Ryr3	protein_coding	0.0360196	0.0196637	0.0658134	0.112578	0.0730837	1.784	1.82e-06	1.68e-05
S100a7a	protein_coding	2.01625	1.53706	0.54084	0.876417	0.684937	-1.133	0.00056088	0.00277492
S1pr1	protein_coding	0.806618	0.472798	2.5385	1.46731	2.47762	1.996	1.88e-13	4.93e-12
S1pr2	protein_coding	15.3121	16.1706	6.65038	5.78741	7.44081	-1.047	4.16e-15	1.28e-13
S1pr3	protein_coding	3.76173	8.0195	14.0628	13.6709	14.5466	1.462	4.63e-08	5.75e-07
Saa3	protein_coding	0.918816	0.627452	12.7985	6.98498	5.70454	3.456	4.65e-22	2.9e-20
Sap30	protein_coding	0.552796	0.507266	1.74726	1.50838	1.4533	1.77	1.46e-09	2.34e-08
Sbno2	protein_coding	12.5527	5.29958	46.6225	52.3639	27.6195	2.483	1.1e-10	2.08e-09
Sbspon	protein_coding	0.0916011	0.0809517	0.350356	0.120694	0.169029	1.36	0.0136323	0.0400432
Scara3	protein_coding	59.6194	57.5288	21.1884	20.2929	18.5708	-1.343	1.39e-14	4.04e-13
Scara5	protein_coding	100.549	120.297	29.5018	30.611	24.2495	-1.765	5.89e-15	1.78e-13
Scarf2	protein_coding	22.8263	24.4231	62.1414	56.4851	66.3695	1.587	4.41e-16	1.51e-14
Scg3	protein_coding	2.46874	1.6752	0.689647	0.754999	0.838971	-1.242	4.46e-08	5.56e-07
Scgb1a1	protein_coding	1.3974	7.08547	418.017	61.8778	9.04116	4.147	2.26e-06	2.04e-05
Scgb3a2	protein_coding	0	0.142085	5.70904	0.753204	0.148338	3.743	0.000560694	0.00277491
Schip1	protein_coding	1.56745	0.929415	2.38019	2.46548	3.04185	1.28	1.24e-09	2.01e-08
SCHIP1	protein_coding	3.11874	1.831	4.84837	4.9838	6.26165	1.321	7.63e-10	1.27e-08
Scin	protein_coding	1.33806	1.46967	0.486023	0.247734	0.43078	-1.606	5.25e-10	8.88e-09
Scn3a	protein_coding	0.630063	0.688729	2.13212	3.18792	2.68504	2.187	9.79e-36	2.27e-33
Scn4a	protein_coding	0.0315516	0.00987541	0.0436901	0.0659615	0.0783563	1.791	0.00252733	0.00998728
Scn4b	protein_coding	0.206852	0.123856	0.346534	0.120869	0.564251	1.291	0.00448104	0.0161138
Scube1	protein_coding	0.534149	0.744832	2.13144	1.52001	2.17975	1.822	2.29e-21	1.34e-19
Scube2	protein_coding	2.36414	3.59934	10.8843	9.5175	14.9122	2.153	1.6e-23	1.15e-21
Scx	protein_coding	0.416885	0.207955	0.741193	0.606962	0.664093	1.308	0.00169834	0.00715039
Sdc1	protein_coding	2.59704	1.99684	5.53328	3.10364	4.13515	1.011	7.83e-07	7.8e-06
Sdc3	protein_coding	4.09506	3.16947	6.57003	5.38391	8.01182	1.073	2.29e-09	3.53e-08
Sdc4	protein_coding	29.4737	17.2601	125.578	115.922	92.156	2.459	3.47e-18	1.43e-16
Sdcbp2	protein_coding	0.158705	0.0794773	0.267535	0.50242	0.373388	1.878	0.000526488	0.00262634
Sde2	protein_coding	6.07941	5.88468	12.1439	12.2929	9.91185	1.15	2.78e-13	7.21e-12
Sdk2	protein_coding	0.252778	0.156437	0.637277	0.562772	0.570689	1.742	4.9e-17	1.85e-15
Sdr42e1	protein_coding	0.520789	0.526624	0.185412	0.112166	0.245447	-1.336	5.93e-05	0.000390877
Sec14l3	protein_coding	0.297844	0.189775	3.16528	0.681443	0.44318	1.765	0.000226964	0.00126268
Sele	protein_coding	0.457645	0.167112	7.15448	5.00698	6.78428	4.573	7.61e-42	2.55e-39
Selp	protein_coding	0.046981	0.069322	2.28805	1.22973	4.18777	5.513	1.22e-45	5.42e-43
Sema3c	protein_coding	32.253	25.3026	10.5407	10.5116	10.0126	-1.27	3.74e-12	8.44e-11
Sema3f	protein_coding	2.51623	1.38336	4.01458	2.89276	5.22665	1.269	1.09e-06	1.05e-05
Sema3g	protein_coding	0.424238	0.147083	1.28492	0.6491	1.82668	2.402	4.08e-08	5.12e-07
Sema4a	protein_coding	0.660218	0.32154	1.56108	2.07159	1.33739	1.951	2.49e-11	5.02e-10
Sema4f	protein_coding	0.0259463	0.0433119	0.153606	0.067158	0.341962	2.371	0.000102978	0.000633775
Sema5b	protein_coding	0.0773987	0.0314272	0.134127	0.0618498	0.180457	1.418	0.00368029	0.0136852
Sema7a	protein_coding	0.28304	0.185616	1.02649	0.503164	1.40054	2.346	5.87e-11	1.14e-09
Senp8	protein_coding	0.28508	0.473029	0.105801	0.146955	0.19907	-1.135	0.00113793	0.00509582
Serpina3f	protein_coding	0.387929	1.79093	3.04203	2.73423	2.20567	1.487	0.00047213	0.0023876
Serpina3h	transcribed_unprocessed_pseudogene	0.815458	1.26001	7.01931	6.86232	7.01242	2.937	1.58e-52	1.26e-49
Serpina3i	protein_coding	0.21969	0.48758	2.17034	2.25466	2.2711	2.83	4.1e-23	2.77e-21
Serpina3k	protein_coding	0.107962	1.83149	0.214496	0.135423	0.0776128	-2.546	0.000301907	0.00162441
Serpinb2	protein_coding	0.0189095	0.00591852	0.398457	0.180718	0.488141	4.969	1.64e-12	3.85e-11
Serpinb6c	protein_coding	1.03219	1.209	0.326731	0.505307	0.333808	-1.317	3.34e-05	0.000234065
Serpine1	protein_coding	69.1361	23.0491	104.25	119.82	94.6075	1.41	0.000265784	0.00144868
Serpine2	protein_coding	13.6507	12.3848	26.0079	26.7559	34.243	1.356	1.29e-10	2.4e-09
Sertad2	protein_coding	4.44863	4.0655	9.14034	9.41306	9.55854	1.342	4.33e-19	1.96e-17
Sertad3	protein_coding	2.26938	3.506	1.26196	1.09177	1.39179	-1.008	2.94e-05	0.000208898
Sertad4	protein_coding	4.15794	5.13218	1.62564	1.20963	1.65907	-1.425	7.87e-19	3.47e-17
Sesn2	protein_coding	1.47443	1.2164	2.57068	2.5199	2.8281	1.175	3.94e-14	1.1e-12
Sf3b1	protein_coding	13.3886	12.0934	25.5748	29.1585	20.4152	1.184	4.03e-07	4.27e-06
Sfmbt2	protein_coding	0.0567899	0.027424	0.0747306	0.0741422	0.0843022	1.088	0.00895872	0.028374
Sfrp4	protein_coding	54.849	43.7125	10.7273	8.98109	5.70248	-2.241	3.73e-25	3.16e-23
Sftpa1	protein_coding	0.719653	0.218764	6.88242	2.82036	2.68488	3.02	2.4e-11	4.86e-10
Sftpb	protein_coding	1.24879	0.381442	10.306	4.07782	4.80089	2.903	6.7e-11	1.29e-09
Sftpc	protein_coding	11.3899	2.83354	65.0892	28.6367	25.0729	2.408	9.38e-07	9.19e-06
Sftpd	protein_coding	0.312546	0.188661	3.32655	1.15013	1.17084	2.697	6.88e-10	1.16e-08
Sfxn1	protein_coding	7.13757	6.57835	2.39754	2.40699	2.62322	-1.267	1.27e-22	8.33e-21
Sgk1	protein_coding	10.9221	9.41321	40.0212	38.4044	35.3512	2.105	1.8e-25	1.58e-23
Sh2d4a	protein_coding	0.582909	0.808219	0.231228	0.165954	0.234979	-1.52	5.56e-07	5.7e-06
Sh3bgrl2	protein_coding	0.0734407	0.0477409	0.125843	0.101232	0.155064	1.271	0.000329554	0.00174941
Sh3tc1	protein_coding	0.103838	0.0633757	0.241466	0.160486	0.292653	1.667	5.19e-06	4.36e-05
Sh3tc2	protein_coding	0.0750906	0.0459837	0.150367	0.0994555	0.249639	1.638	0.000763211	0.00361559
Shb	protein_coding	2.30518	2.18625	5.84398	5.91409	5.55415	1.567	4.1e-29	4.98e-27
She	protein_coding	0.142079	0.101876	0.387259	0.238396	0.567253	1.892	1.02e-07	1.2e-06
Shisa2	protein_coding	0.475693	0.384751	1.14415	0.89883	1.30201	1.574	7.92e-11	1.52e-09
Shisa3	protein_coding	3.12513	2.34052	0.585269	0.720243	0.424563	-1.996	1.09e-21	6.55e-20
Shisa9	protein_coding	0.351432	1.00632	0.120653	0.213384	0.11104	-2.013	8.22e-07	8.17e-06
Shroom1	protein_coding	0.228577	0.193468	0.0901282	0.0778808	0.0883674	-1.097	0.00239386	0.00953242
Shroom2	protein_coding	0.120254	0.0780445	0.214003	0.209149	0.263508	1.408	1.35e-06	1.28e-05
Shroom3	protein_coding	3.48348	1.76995	6.23134	6.59466	7.93057	1.599	4.6e-10	7.89e-09
Siah2	protein_coding	1.65899	1.21931	6.39856	6.08275	4.99027	2.226	8.62e-33	1.56e-30
Sik1	protein_coding	17.2582	11.4271	37.3761	36.7377	30.5861	1.49	5.35e-11	1.04e-09
Sipa1l2	protein_coding	2.91316	2.07776	5.45493	5.23478	7.27401	1.461	2.87e-15	9.02e-14
Six1	protein_coding	0.827793	0.996185	0.448537	0.257316	0.274912	-1.372	1.45e-07	1.65e-06
Six4	protein_coding	0.0873246	0.0858393	0.161418	0.163815	0.188597	1.185	7.59e-06	6.13e-05
Skil	protein_coding	7.48032	6.78713	20.5984	22.2282	15.283	1.665	1.51e-13	4.02e-12
Slc10a1	protein_coding	1.29111	1.41991	0.319445	0.578398	0.329424	-1.598	2.61e-07	2.85e-06
Slc11a2	protein_coding	1.32391	1.28471	3.02898	2.81509	2.10441	1.278	6.85e-14	1.87e-12
Slc12a2	protein_coding	2.04889	1.68711	4.53346	4.09073	4.15958	1.395	1.06e-21	6.39e-20
Slc12a8	protein_coding	0.263258	0.265967	0.0963007	0.0656855	0.117603	-1.305	0.000146547	0.000863797
Slc13a4	protein_coding	0.0981172	0.128982	0.351476	0.424898	0.621993	2.224	2.3e-11	4.66e-10
Slc15a2	protein_coding	1.15304	0.727453	3.22925	3.84027	2.02196	1.979	2.25e-15	7.21e-14
Slc15a3	protein_coding	1.23797	0.911702	2.05572	1.8293	2.36899	1.157	1.21e-11	2.58e-10
Slc16a1	protein_coding	3.17529	2.86527	6.65061	7.59054	6.96349	1.431	2.18e-24	1.7e-22
Slc16a10	protein_coding	0.988411	0.824973	3.6002	3.5202	3.80579	2.21	3.24e-50	1.74e-47
Slc16a11	protein_coding	0.144936	0.125204	0.429313	0.166218	0.267112	1.231	0.00926291	0.0290764
Slc1a2	protein_coding	0.0372172	0.0275332	0.0865712	0.0828582	0.158098	1.878	5.77e-07	5.89e-06
Slc1a7	protein_coding	0.339351	0.339333	0.0915399	0.150049	0.0864068	-1.419	0.000156266	0.00091216
Slc22a18	protein_coding	1.20636	1.39975	0.536938	0.586755	0.363228	-1.181	4.14e-05	0.000282801
Slc22a23	protein_coding	0.109	0.100171	0.263891	0.195321	0.65476	1.639	2.51e-05	0.000181167
Slc22a3	protein_coding	1.16317	0.925381	2.25365	2.50119	2.66613	1.447	2.37e-18	1e-16
Slc24a3	protein_coding	2.19996	1.61174	3.41379	3.32295	4.15739	1.131	6.88e-12	1.51e-10
Slc24a4	protein_coding	0.176845	0.0522761	0.280962	0.214198	0.324251	1.478	0.000860836	0.00400376
Slc25a25	protein_coding	2.96889	2.08725	8.59802	7.06697	7.35728	1.807	1.83e-21	1.1e-19
Slc25a33	protein_coding	1.16899	0.758781	2.15389	1.85576	1.73817	1.199	6.87e-07	6.92e-06
Slc27a6	protein_coding	1.66238	1.67283	3.65897	4.53237	4.57348	1.554	1.52e-22	9.77e-21
Slc2a1	protein_coding	3.93407	2.38794	18.9684	19.112	12.1803	2.667	1.01e-25	9.25e-24
Slc2a4	protein_coding	1.83506	0.863536	2.13782	2.00655	3.00931	1.025	0.000224716	0.00125342
Slc34a2	protein_coding	0.298495	0.0471758	1.9083	1.04858	1.09803	3.131	5.12e-09	7.43e-08
Slc35g1	protein_coding	0.610074	0.588869	0.15411	0.202589	0.200746	-1.485	7.29e-08	8.8e-07
Slc35g2	protein_coding	0.297924	0.323454	0.748292	0.850842	0.629746	1.462	8.94e-06	7.11e-05
Slc36a2	protein_coding	3.64397	4.01536	10.4557	10.9807	9.31623	1.627	3.49e-28	3.92e-26
Slc38a11	protein_coding	0.353167	0.160978	0.551172	0.377868	0.658808	1.252	0.000327276	0.00173975
Slc38a2	protein_coding	40.8518	38.5182	71.8073	76.032	74.0783	1.103	1.79e-07	2.01e-06
Slc38a5	protein_coding	3.43553	3.53606	12.9949	13.0998	15.0064	2.177	3.11e-54	2.6e-51
Slc39a14	protein_coding	2.78953	2.65226	7.66271	7.82879	5.24896	1.607	3.44e-16	1.21e-14
Slc3a2	protein_coding	11.6287	8.54535	32.3637	29.4986	22.7453	1.703	1.32e-15	4.27e-14
Slc40a1	protein_coding	0.296216	0.21324	0.683626	0.666448	0.787255	1.687	6.86e-18	2.77e-16
Slc41a1	protein_coding	5.41786	4.58899	12.5137	10.951	9.10608	1.334	1.79e-13	4.7e-12
Slc43a2	protein_coding	0.898215	0.961119	1.95264	2.18702	2.7847	1.495	5.6e-21	3.17e-19
Slc44a3	protein_coding	0.144653	0.184723	0.245589	0.326602	0.289279	1.002	0.00894206	0.0283331
Slc4a10	protein_coding	0.244376	0.190498	0.0728696	0.0640335	0.0452005	-1.624	1.93e-06	1.77e-05
Slc4a4	protein_coding	2.71023	3.12222	1.13411	1.27978	1.18947	-1.075	4.16e-16	1.43e-14
Slc4a8	protein_coding	0.0238874	0.0160212	0.0739616	0.0336322	0.12489	2.112	3.36e-05	0.000235237
Slc5a3	protein_coding	1.64221	1.99185	3.83629	5.20085	4.28542	1.478	1.69e-17	6.6e-16
Slc6a14	protein_coding	0.0258732	0.00404906	0.249232	0.0849992	0.0718635	3.107	6.98e-05	0.000449696
Slc6a15	protein_coding	0.18292	0.148856	0.0477217	0.0546301	0.0677418	-1.342	0.00424601	0.0154179
Slc6a17	protein_coding	0.604942	0.206924	0.872794	0.838822	1.13804	1.433	1.43e-05	0.000109242
Slc6a6	protein_coding	12.1356	7.66434	19.0657	19.3178	23.186	1.253	1.53e-08	2.05e-07
Slc6a7	protein_coding	2.34837	1.72244	0.800285	1.09967	0.603761	-1.115	4.01e-06	3.44e-05
Slc7a1	protein_coding	2.23328	1.86605	3.53788	4.17995	2.92033	1.014	4.21e-09	6.19e-08
Slc7a10	protein_coding	2.54288	2.65865	5.43431	5.42923	6.96567	1.392	8.41e-20	4.14e-18
Slc7a11	protein_coding	0.334059	0.22077	0.251721	0.10104	0.0938633	-1.065	0.000864096	0.00401521
Slc7a4	protein_coding	0.0409492	0.0769006	0.178178	0.0900551	0.175168	1.514	0.00294486	0.0113252
Slc8a1	protein_coding	4.23429	3.91903	8.02606	9.73994	8.77671	1.323	2.44e-20	1.27e-18
Slc8a2	protein_coding	1.38189	0.699697	1.73449	1.92458	2.65789	1.22	4.51e-06	3.82e-05
Slc8a3	protein_coding	0.383296	0.284273	0.707341	0.828689	0.661639	1.342	3.78e-09	5.61e-08
Slc9a3r1	protein_coding	2.3303	1.33597	3.51435	3.12148	5.40567	1.269	9.14e-07	8.99e-06
Slc9a5	protein_coding	0.357336	0.266294	0.745288	0.830896	0.792339	1.545	8.4e-13	2.05e-11
Slc9b2	protein_coding	0.494091	0.241635	0.678599	0.834654	0.388496	1.025	0.00682397	0.0227466
Slco2a1	protein_coding	0.434116	0.263878	1.20772	0.619191	1.71512	2.016	6.99e-12	1.54e-10
Slco2b1	protein_coding	7.44448	11.1853	2.16869	2.0334	1.58581	-2.055	8.5e-28	9.21e-26
Slco4a1	protein_coding	0.0123437	0.00579522	0.128194	0.099536	0.0635279	3.588	2.29e-07	2.52e-06
Slco5a1	protein_coding	0.162353	0.155621	0.273889	0.38386	0.314994	1.233	1.85e-08	2.43e-07
Slit2	protein_coding	2.20517	2.149	7.13546	8.57541	8.59203	2.099	9.62e-31	1.42e-28
Slpi	protein_coding	0.915586	0.388638	3.81708	1.80923	5.20088	2.753	1.49e-11	3.12e-10
Slurp1	protein_coding	0.0151456	0.0237023	0.0911845	0.0452333	0.316742	2.562	0.00104727	0.00475485
Smad7	protein_coding	5.37205	5.73934	22.905	21.5008	18.2712	2.118	2.85e-30	4e-28
Smim3	protein_coding	1.26857	1.8498	11.1597	7.96288	6.2106	2.58	2.22e-27	2.34e-25
Smpd3	protein_coding	2.87388	2.66339	0.675463	0.528384	1.17316	-1.802	3.12e-18	1.3e-16
Smpdl3b	protein_coding	0.878266	0.59598	0.353248	0.198378	0.282165	-1.2	0.000380282	0.00198432
Snai2	protein_coding	2.24519	2.24508	3.69309	4.04936	5.33806	1.137	3.99e-11	7.84e-10
Sned1	protein_coding	19.8966	24.3341	9.89588	11.1742	6.23997	-1.005	2.27e-05	0.000165682
Snord14c	snoRNA	11.4073	6.55459	2.61385	2.59327	1.00142	-1.887	0.000234612	0.00129995
Snord14d	snoRNA	9.19392	6.55459	1.84507	2.59327	1.66904	-1.731	0.000332975	0.00176633
Snord14e	snoRNA	15.9519	15.7426	4.70392	1.89592	2.87222	-2.178	1.08e-08	1.49e-07
Snord69	snoRNA	3.29165	1.7171	5.28465	6.55381	4.12315	1.295	0.0155298	0.0446503
Snph	protein_coding	0.033913	0.0159217	0.0425362	0.0405132	0.0978879	1.43	0.0153501	0.0442265
Soat2	protein_coding	0.35379	0.670668	0.150707	0.191387	0.170138	-1.378	0.000429944	0.00220387
Sod2	protein_coding	4.83679	4.59254	11.9814	12.3971	9.53618	1.487	2.34e-19	1.1e-17
Sorbs2	protein_coding	0.304892	0.136702	0.364827	0.286149	0.545468	1.002	0.00139432	0.0060202
Sorcs1	protein_coding	0.0267115	0.0250815	0.0739759	0.0319102	0.10125	1.608	0.0034753	0.0130454
Sorl1	protein_coding	5.94617	4.83887	8.17587	11.1217	10.0152	1.061	5.16e-08	6.33e-07
Sort1	protein_coding	8.82947	7.42058	16.7789	18.0773	22.6884	1.439	3.57e-13	9.18e-12
Sost	protein_coding	13.9023	7.52285	18.7223	16.5845	25.1354	1.111	7.54e-06	6.1e-05
Sowahc	protein_coding	4.83064	2.98151	12.9113	12.7919	9.08229	1.799	1.77e-14	5.05e-13
Sox17	protein_coding	0.0620676	0.04371	0.285864	0.100099	0.377239	2.559	1.1e-07	1.29e-06
Sox18	protein_coding	0.255859	0.163024	0.940748	0.458484	1.20035	2.294	5.26e-08	6.44e-07
Sox4	protein_coding	2.45227	2.34032	5.61177	5.1027	6.03413	1.423	1.08e-25	9.8e-24
Sox8	protein_coding	1.04955	1.95763	0.510367	0.595705	0.716955	-1.11	2.99e-05	0.000212444
Spag5	protein_coding	0.0552998	0.0667609	0.135551	0.162797	0.14198	1.465	0.000128155	0.000769847
Sparc	protein_coding	369.651	571.356	1238.82	748.167	837.4	1.154	3.41e-05	0.000238225
Sparcl1	protein_coding	230.76	202.881	446.359	494.495	456.219	1.308	1.04e-08	1.44e-07
Spata13	protein_coding	0.938896	0.770064	1.48565	1.63287	1.79295	1.141	2.69e-14	7.63e-13
Spats2	protein_coding	2.7731	2.90782	5.56711	5.48	4.68867	1.092	2.42e-13	6.31e-12
Spc25	protein_coding	0.0836073	0.0828667	0.197149	0.187274	0.163921	1.336	0.0024971	0.00987561
Spdl1	protein_coding	0.068477	0.0723356	0.127545	0.187894	0.12167	1.251	0.00919523	0.0289103
Spdya	protein_coding	0.23576	0.164448	0.413652	0.452642	0.244322	1.1	0.00696987	0.0231714
Specc1	protein_coding	0.365932	0.181229	0.630704	0.601749	0.70323	1.449	5.41e-09	7.8e-08
Sphk1	protein_coding	1.27806	1.06316	11.1973	10.9062	5.63493	3.323	9.56e-44	3.69e-41
Spib	protein_coding	0.43796	0.254573	0.160088	0.135471	0.0868888	-1.223	0.00342552	0.0128971
Spon1	protein_coding	12.3057	12.5956	45.0292	38.5177	43.0453	1.965	2.62e-19	1.22e-17
Spp1	protein_coding	2.91039	2.31949	9.87237	4.24944	6.48983	1.473	1.92e-09	3.01e-08
Spry2	protein_coding	9.93413	8.53447	18.0452	16.6561	13.6645	1.024	4.84e-10	8.26e-09
Spry4	protein_coding	2.31485	1.72189	4.64455	4.20591	4.39608	1.334	2.8e-17	1.08e-15
Spta1	protein_coding	0.053491	0.0574021	0.100754	0.171165	0.170796	1.609	2.34e-06	2.11e-05
Sqstm1	protein_coding	54.8329	47.7207	154.556	141.388	137.364	1.699	2.92e-13	7.58e-12
Srxn1	protein_coding	6.69999	6.58695	17.1371	13.0409	10.13	1.2	2.96e-10	5.24e-09
Ss18l1	protein_coding	0.450102	0.512284	1.17016	1.17928	0.661853	1.35	1.15e-07	1.34e-06
St14	protein_coding	0.0485335	0.0425337	0.140254	0.121757	0.101499	1.613	0.000666913	0.00322224
St3gal5	protein_coding	1.77591	1.57194	3.26375	2.80733	3.48185	1.13	1.41e-12	3.34e-11
St8sia1	protein_coding	0.22761	0.0742717	0.0160358	0.0462823	0.0553861	-1.723	0.000650437	0.00315579
St8sia4	protein_coding	0.0538178	0.0290742	0.0865509	0.0713377	0.106961	1.291	6.56e-05	0.000427011
Stap2	protein_coding	0.138991	0.139831	0.528974	0.266852	0.583941	1.91	0.000118909	0.000720054
Stat3	protein_coding	10.8839	10.227	21.2683	23.0872	19.1033	1.209	2e-09	3.12e-08
Stc2	protein_coding	2.99053	5.05716	1.70311	1.3051	2.10404	-1.038	1.66e-06	1.54e-05
Steap4	protein_coding	10.0211	14.9801	28.8829	26.5767	20.0682	1.229	2.78e-08	3.56e-07
Stk32b	protein_coding	0.417919	0.699876	0.260688	0.111947	0.135154	-1.663	9.09e-06	7.22e-05
Stmn1	protein_coding	0.962847	0.831763	1.64166	1.58733	2.12939	1.193	1.18e-07	1.38e-06
Stmn2	protein_coding	0.0475859	0.0248233	0.169508	0.071059	0.248792	2.404	8.41e-06	6.73e-05
Ston2	protein_coding	1.52922	1.43992	0.535767	0.502765	0.514396	-1.315	2.07e-18	8.78e-17
Stx11	protein_coding	1.86623	1.05025	15.9271	14.9325	9.34726	3.482	3.99e-35	8.58e-33
Stx1b	protein_coding	1.21818	1.07145	0.309145	0.251448	0.259999	-1.858	7.73e-19	3.41e-17
Stxbp2	protein_coding	0.441524	0.300906	0.980749	0.947506	1.16933	1.678	1.92e-13	5.02e-12
Styx	protein_coding	1.69474	1.19865	0.616166	0.552156	0.5394	-1.135	0.0024645	0.00976718
Sult1e1	protein_coding	0.0587329	5.52591	0.286418	0.105246	0.0345456	-4.059	0.00010662	0.00065352
Susd4	protein_coding	0.0383841	0.039646	0.284243	0.292323	0.395094	3.236	5.1e-16	1.73e-14
Sv2c	protein_coding	0.468811	0.399616	2.97562	2.61259	2.17402	2.795	5.15e-46	2.35e-43
Sybu	protein_coding	0.0699476	0.104314	0.38644	0.324413	0.314614	2.168	1.01e-09	1.65e-08
Syn2	protein_coding	0.569205	0.519692	1.73872	2.35253	2.50968	2.236	1.17e-34	2.41e-32
Syt12	protein_coding	0.0267372	0.0100423	0.101412	0.0766583	0.0733896	2.385	5.37e-05	0.000357318
Syt17	protein_coding	0.311262	0.240691	0.578723	0.680798	0.960266	1.618	4.31e-06	3.68e-05
Syt6	protein_coding	0.0660702	0.0405635	0.100974	0.193528	0.311388	2.083	6.01e-06	4.96e-05
Sytl2	protein_coding	0.694501	0.621835	1.43884	1.41788	1.81271	1.442	1.65e-19	7.91e-18
Tac1	protein_coding	0.418233	0.319078	2.31733	1.82287	0.905406	2.526	4.41e-16	1.51e-14
Taf4b	protein_coding	0.376782	0.23766	3.60783	4.01494	2.94642	3.744	3.19e-61	4.37e-58
Taf7	protein_coding	1.43505	1.01482	2.55548	2.08132	1.81563	1.02	8.93e-07	8.82e-06
Tal1	protein_coding	0.0574912	0.0317546	0.207676	0.10302	0.258587	2.278	7.78e-06	6.27e-05
Tbc1d1	protein_coding	2.40409	2.02366	4.0874	4.52542	5.57564	1.295	6.13e-17	2.3e-15
Tbx2	protein_coding	8.74371	8.44021	18.4442	20.2127	27.0396	1.529	6.62e-17	2.47e-15
Tbx4	protein_coding	6.08259	6.1693	14.5446	14.3326	17.4658	1.536	4.17e-24	3.17e-22
Tcf24	protein_coding	0.243695	0.315048	0.06379	0.0569591	0.121179	-1.613	4.99e-05	0.000333739
Tchh	protein_coding	0.127167	0.174334	0.397353	0.521835	0.608352	1.951	1.49e-12	3.52e-11
Tctex1d4	protein_coding	0.399616	0.838013	0.276678	0.202891	0.221988	-1.195	0.0121387	0.0362787
Tdrkh	protein_coding	0.132289	0.113256	0.0175687	0.0592632	0.0495846	-1.333	0.0142873	0.0416088
Tecrl	protein_coding	0.636349	0.869652	1.82074	2.68139	1.57498	1.557	3.89e-09	5.76e-08
Tek	protein_coding	15.5259	15.8769	4.21199	4.15068	5.52728	-1.563	6.26e-25	5.15e-23
Tenm2	protein_coding	0.00645422	0.0133328	0.0384691	0.0115655	0.0847829	2.171	0.0038122	0.0140681
Tenm3	protein_coding	2.09686	2.63853	1.67735	0.901215	0.91822	-1.041	1.24e-07	1.44e-06
Tenm4	protein_coding	0.0746573	0.0456321	0.185091	0.247369	0.236131	2.094	1.05e-16	3.84e-15
Tfap4	protein_coding	0.511498	0.552656	0.177176	0.182059	0.302228	-1.075	0.00184038	0.0076416
Tfcp2l1	protein_coding	0.0172621	0.0117881	0.0992027	0.0942036	0.118454	3.028	4.1e-12	9.19e-11
Tfpi2	protein_coding	2.91185	2.98889	15.8757	16.0586	9.82228	2.541	9.59e-38	2.45e-35
Tfrc	protein_coding	0.634545	0.607064	1.22177	1.43313	1.38963	1.322	7.45e-17	2.76e-15
Tg	protein_coding	0.0716946	0.0516638	0.164123	0.107558	0.112779	1.262	0.00030241	0.00162571
Tgfa	protein_coding	0.159717	0.159646	0.393936	0.307744	0.494965	1.518	1.02e-09	1.67e-08
Tgfb1	protein_coding	4.13289	3.89699	6.85827	6.74723	7.82493	1.033	4.19e-14	1.16e-12
Tgfbi	protein_coding	186.668	160.953	68.5765	56.8112	46.5214	-1.392	1.6e-09	2.55e-08
Tgif1	protein_coding	1.31116	1.65142	7.62994	7.01552	5.56204	2.416	1.29e-40	4.06e-38
Tgif2	protein_coding	0.749703	0.508008	2.29286	2.22634	2.11767	2.022	4.02e-26	3.86e-24
Tgm1	protein_coding	0.261077	0.161888	0.898606	0.909186	0.661566	2.17	1.37e-12	3.25e-11
Tgm2	protein_coding	28.529	22.9948	41.8456	42.069	53.3915	1.03	9.46e-07	9.26e-06
Thbs1	protein_coding	91.2474	34.9201	903.91	1107.28	644.025	4.02	2.85e-19	1.32e-17
Thbs4	protein_coding	0.306154	0.207148	3.11854	0.899555	15.5446	3.845	2.55e-12	5.88e-11
Thpo	protein_coding	0.539953	0.915632	0.400284	0.2455	0.268608	-1.047	0.00291614	0.0112406
Thrsp	protein_coding	0.208626	0.185012	0.491947	0.415382	0.431757	1.381	0.00193915	0.00799004
Thsd7a	protein_coding	0.911086	2.59988	0.673804	0.545813	0.608815	-1.322	2.38e-06	2.14e-05
Tie1	protein_coding	0.391545	0.234731	2.09437	1.17657	2.69568	2.954	2.07e-24	1.62e-22
Tifa	protein_coding	1.17187	0.973817	4.84167	5.66452	2.93515	2.377	7.2e-25	5.9e-23
Timp1	protein_coding	19.761	35.6553	56.5767	56.4448	31.9814	1.085	5.65e-05	0.000373693
Timp4	protein_coding	2.0175	1.46251	3.23799	2.58498	5.6771	1.165	1.59e-05	0.000120487
Tinagl1	protein_coding	6.7045	3.31839	9.35054	7.10308	13.2315	1.138	8.14e-05	0.000512698
Tiparp	protein_coding	6.80985	4.77019	15.8625	16.246	10.7831	1.555	1.21e-12	2.89e-11
Tjp2	protein_coding	2.78701	2.25953	4.93181	4.39877	4.68317	1.093	6.97e-14	1.9e-12
Tlr2	protein_coding	3.30639	2.76786	15.6617	12.8401	13.3552	2.405	9.2e-47	4.47e-44
Tmc7	protein_coding	0.0668385	0.0482767	0.127685	0.11977	0.113403	1.268	0.00168506	0.00710842
Tmeff1	protein_coding	0.151029	0.125449	0.435401	0.307065	0.381523	1.639	7.78e-06	6.27e-05
Tmeff2	protein_coding	2.69176	3.17026	0.943234	0.858648	0.63858	-1.595	5.12e-21	2.92e-19
Tmem108	protein_coding	0.0668307	0.0353988	0.0990413	0.0552722	0.176385	1.187	0.0119523	0.0358071
Tmem117	protein_coding	0.324787	0.424955	0.952049	0.982718	1.34663	1.74	2.14e-11	4.37e-10
Tmem132a	protein_coding	2.56943	2.11191	4.77225	4.16078	5.48717	1.239	2.73e-15	8.61e-14
Tmem132c	protein_coding	4.22272	3.77724	7.85322	8.48321	7.21442	1.179	1.76e-14	5.03e-13
Tmem150c	protein_coding	0.226612	0.282877	0.601907	0.769152	0.676899	1.624	1.24e-12	2.96e-11
Tmem163	protein_coding	0.158717	0.100434	0.442465	0.516267	0.284122	1.895	1.24e-07	1.44e-06
Tmem171	protein_coding	0.112215	0.166832	0.388467	0.343516	0.229177	1.401	0.00520747	0.0182595
Tmem176a	protein_coding	24.2818	26.7118	82.3388	79.0007	82.7029	1.878	1.13e-29	1.44e-27
Tmem176b	protein_coding	22.9195	24.0923	65.6571	64.933	68.8208	1.703	4.88e-22	3.04e-20
Tmem178	protein_coding	0.226944	0.278662	1.19816	0.813336	1.58298	2.434	5.06e-12	1.13e-10
Tmem178b	protein_coding	0.372975	0.390239	0.0852374	0.118666	0.117896	-1.627	8.47e-12	1.84e-10
Tmem180	protein_coding	0.116176	0.148754	0.314748	0.260225	0.191538	1.153	0.00550696	0.0191226
Tmem189	protein_coding	4.78025	4.29265	10.2517	8.91537	9.43887	1.276	7.74e-20	3.84e-18
Tmem198	protein_coding	0.514444	0.355347	0.838384	0.7894	0.759364	1.078	6.49e-05	0.00042317
Tmem2	protein_coding	1.18846	0.54441	2.75841	2.06794	3.12712	1.818	2.56e-10	4.57e-09
Tmem200a	protein_coding	0.0683761	0.0979949	0.331494	0.319212	0.239894	2.035	1.6e-08	2.14e-07
Tmem221	protein_coding	1.58705	3.8113	0.495114	0.439509	0.518595	-2.277	7.95e-12	1.73e-10
Tmem252	protein_coding	2.69426	1.70539	3.56823	3.56708	4.63977	1.04	2.73e-07	2.96e-06
Tmem30b	protein_coding	0.351925	0.449072	0.346337	0.121274	0.0973057	-1.327	0.00126409	0.00556154
Tmem35	protein_coding	2.0069	1.44231	4.90737	6.70143	5.25891	1.891	7.85e-22	4.83e-20
Tmem44	protein_coding	0.125913	0.124535	0.368418	0.218107	0.322572	1.479	1.42e-07	1.63e-06
Tmem51	protein_coding	0.939595	0.607942	2.26749	2.3699	2.22144	1.77	1.75e-14	5.02e-13
Tmem56	protein_coding	0.0851846	0.125433	0.264004	0.201214	0.129056	1.14	0.00128854	0.00565426
Tmem88	protein_coding	1.11351	0.852259	1.91821	1.77735	1.56856	1.044	1.47e-05	0.000112362
Tmigd1	protein_coding	0.782207	1.03198	0.330843	0.27501	0.116476	-1.631	2.72e-05	0.000195028
Tmod2	protein_coding	2.83221	3.2496	0.742725	0.923332	1.12342	-1.496	2.28e-21	1.34e-19
Tmprss11a	protein_coding	0.239629	0.256402	0.0251632	0.0349512	0	-3.268	9.9e-08	1.17e-06
Tmprss6	protein_coding	0.176338	0.239652	0.0544793	0.0498927	0.059138	-1.721	0.000294272	0.00158787
Tmtc2	protein_coding	1.49647	1.3694	2.13719	2.70888	2.9228	1.061	5.4e-12	1.2e-10
Tnc	protein_coding	1.49973	1.14339	19.147	23.8845	30.1416	4.405	1.11e-62	1.67e-59
Tnfaip2	protein_coding	8.67055	4.74034	33.513	35.4323	15.8693	2.385	5.77e-13	1.44e-11
Tnfaip3	protein_coding	8.23733	2.88101	41.1335	35.5467	27.7996	2.855	7.61e-12	1.66e-10
Tnfaip6	protein_coding	38.005	21.6797	185.375	168.24	77.865	2.581	1.57e-13	4.14e-12
Tnfrsf10b	protein_coding	0.779848	0.473556	1.80915	1.64847	1.65715	1.658	3.09e-13	8e-12
Tnfrsf12a	protein_coding	31.1307	18.8862	61.3888	70.1157	51.47	1.494	9.06e-11	1.72e-09
Tnfrsf19	protein_coding	3.04743	2.6577	8.84132	9.19392	10.0441	1.917	3.57e-38	9.26e-36
Tnfrsf21	protein_coding	0.343051	0.314447	1.02161	0.589111	1.40522	1.859	8.05e-10	1.34e-08
Tnfsf11	protein_coding	0.0198647	0.0683924	0.580039	0.13052	0.233681	2.722	0.000147706	0.000869604
Tnfsf15	protein_coding	1.03528	0.693764	2.43723	3.42886	2.21193	1.785	8.43e-15	2.52e-13
Tnfsf18	protein_coding	0.09316	0.100933	0.310636	0.179778	0.23885	1.52	0.0025838	0.0101731
Tnfsf8	protein_coding	0.0388982	0.032872	0.410998	0.271842	0.198286	3.203	1.88e-11	3.85e-10
Tnip1	protein_coding	4.27636	4.63617	8.84983	9.71366	7.93714	1.194	5.59e-16	1.89e-14
Tnn	protein_coding	0.129844	0.0573744	1.49908	0.296543	0.306985	2.234	4.36e-06	3.72e-05
Tnni1	protein_coding	0.111062	0.308992	0.0594358	0.0737099	0.0120972	-1.848	0.00296152	0.0113806
Tns3	protein_coding	8.85858	10.9584	16.7057	20.3872	19.4574	1.132	4.52e-08	5.63e-07
Tns4	protein_coding	0.100316	0.172242	0.0569445	0.0564962	0.0590042	-1.039	0.0177113	0.0497757
Top1	protein_coding	3.44776	3.46412	6.36061	6.52945	5.5161	1.035	1.82e-10	3.33e-09
Top2a	protein_coding	0.123245	0.203675	0.342804	0.319493	0.246468	1.096	7.15e-05	0.000459238
Tpx2	protein_coding	0.205816	0.181364	0.320265	0.306395	0.434564	1.068	0.00020789	0.00117084
Tram1l1	protein_coding	0.239662	0.18128	0.108217	0.0357882	0.0783137	-1.294	0.0166213	0.0472921
Trf	protein_coding	4.93302	4.99216	14.1139	8.464	25.9981	1.738	8.13e-12	1.77e-10
Trib1	protein_coding	4.14488	2.04968	21.1095	19.36	16.6223	2.827	8.48e-21	4.66e-19
Trib3	protein_coding	0.592219	0.601874	0.1573	0.212243	0.157091	-1.554	3.46e-06	3.02e-05
Trim21	protein_coding	2.01697	2.7306	1.03121	0.807953	0.993849	-1.126	1.02e-08	1.41e-07
Trim36	protein_coding	0.403143	0.212212	0.568168	0.58285	0.59879	1.138	4.24e-05	0.000288849
Trim59	protein_coding	0.357831	0.443845	0.833804	0.977647	0.892113	1.371	4.26e-09	6.25e-08
Trim66	protein_coding	0.149207	0.171693	0.0211365	0.0222807	0.0344159	-2.427	1.45e-12	3.43e-11
Trim69	protein_coding	0.431278	0.78783	1.18968	1.70723	1.00699	1.288	7.12e-05	0.000457424
Trmt61b	processed_transcript	0.255563	0.22077	0.581599	0.810576	0.455963	1.565	2.63e-06	2.35e-05
Trp53cor1	lincRNA	0.470872	1.0536	0.189998	0.224408	0.157139	-1.792	6.11e-07	6.22e-06
Trp53inp2	protein_coding	7.66257	5.86443	12.728	11.5071	13.7584	1.107	1.13e-10	2.13e-09
Trp63	protein_coding	0.0917834	0.0861824	0.160993	0.181866	0.181681	1.177	3.38e-05	0.000236169
Trpc3	protein_coding	0.0437267	0.0359261	0.143146	0.0514208	0.168783	1.831	0.000772122	0.00365206
Trpc6	protein_coding	0.136881	0.0780346	0.423818	0.315361	0.546322	2.192	1e-08	1.39e-07
Trpm2	protein_coding	0.0721151	0.00677143	0.00108542	0.0247682	0.00589121	-2.266	0.0174848	0.0492546
Trpv3	protein_coding	0.205587	0.190658	0.0641792	0.0841405	0.084596	-1.146	0.000442898	0.00226333
Tsc22d2	protein_coding	3.32315	2.63679	8.40025	8.88271	6.62885	1.634	3.34e-17	1.28e-15
Tsix	antisense	3.99286	0.00645857	0.00310582	0	0.00337141	-9.436	4.29e-10	7.41e-09
Tslp	protein_coding	2.08994	1.45954	7.31358	10.8255	4.75059	2.272	1.21e-15	3.95e-14
Tspan13	protein_coding	0.646361	0.207925	1.39983	0.589843	1.5078	1.711	0.000174454	0.00100547
Tspan18	protein_coding	5.21769	5.89275	2.65376	2.41048	1.94295	-1.021	1.62e-10	2.98e-09
Tspan8	protein_coding	0.262597	0.155249	1.86203	1.1154	1.58268	3.065	1.12e-17	4.47e-16
Tspan9	protein_coding	6.31868	6.50612	15.293	13.9725	16.3185	1.447	4.5e-20	2.3e-18
Tspyl3	protein_coding	1.0749	1.16772	0.430947	0.431873	0.533952	-1.067	1.51e-06	1.41e-05
Ttc21a	protein_coding	0.656925	0.154855	0.771975	1.10821	0.781405	1.344	0.00174125	0.00730453
Ttc39b	protein_coding	1.04268	0.910872	1.8098	1.70187	1.66845	1.027	3.24e-13	8.36e-12
Ttc9	protein_coding	0.087004	0.0204237	0.229166	0.259843	0.305623	2.496	1.86e-05	0.00013828
Tulp2	protein_coding	0.731291	0.672458	0.227728	0.244011	0.291699	-1.261	2.69e-06	2.4e-05
Txnrd1	protein_coding	10.4181	8.66739	33.6767	36.9062	25.1456	1.976	1.78e-20	9.46e-19
Uck2	protein_coding	0.623396	0.432653	2.15399	2.01561	2.88553	2.347	2.49e-31	3.95e-29
Unc5c	protein_coding	1.40567	1.45016	2.96199	3.5733	2.8514	1.335	1.23e-17	4.86e-16
Upk1b	protein_coding	0.167372	0.102153	2.07075	1.25966	5.8985	4.177	4.95e-19	2.22e-17
Upk3b	protein_coding	0.757346	0.645943	5.46584	3.51154	12.6708	3.194	1.16e-25	1.05e-23
Upp1	protein_coding	0.0754966	0	0.299989	0.243513	0.347845	3.266	5.51e-06	4.59e-05
Ushbp1	protein_coding	0.212798	0.219402	0.614201	0.422444	1.01031	1.737	3.75e-07	3.99e-06
Usp2	protein_coding	2.20893	1.69228	5.07472	4.68973	3.02916	1.418	2.62e-12	6.02e-11
Usp37	protein_coding	0.848754	0.746758	2.48778	3.13643	1.68242	1.867	1.69e-19	8.05e-18
Usp53	protein_coding	1.8926	1.43069	4.078	4.95159	3.75403	1.561	3.14e-18	1.3e-16
Usp6nl	protein_coding	1.16147	1.15789	2.45296	2.04012	2.85909	1.281	2.38e-16	8.42e-15
Vash1	protein_coding	2.3415	1.71182	0.854055	0.64826	1.30686	-1.002	8.8e-05	0.000551089
Vasn	protein_coding	27.5813	22.4904	50.1762	47.2619	41.8338	1.097	1.94e-08	2.55e-07
Vcam1	protein_coding	31.6992	36.5615	191.096	210.946	140.46	2.615	1.97e-21	1.17e-19
Vcl	protein_coding	34.3886	23.6897	45.7854	56.0852	54.3372	1.045	6.73e-06	5.5e-05
Vdr	protein_coding	0.0838786	0.0615312	0.142029	0.0962891	0.154174	1.046	0.00914184	0.0287905
Vil1	protein_coding	0.0667227	0.0430726	0.128043	0.194289	0.106289	1.586	0.00257475	0.0101507
Vipr2	protein_coding	1.65246	1.85696	3.94051	4.46544	4.53771	1.501	7.74e-26	7.15e-24
Vit	protein_coding	11.802	19.3217	4.30161	3.92145	2.52951	-1.846	3.28e-16	1.15e-14
Vps37b	protein_coding	3.21241	1.84857	5.97244	4.99066	6.26359	1.389	2.11e-10	3.8e-09
Vstm2b	protein_coding	1.27524	1.0132	0.897691	0.287109	0.384653	-1.301	0.000164017	0.000951868
Vtn	protein_coding	0.226088	0.294469	0.941841	0.202568	0.907988	1.741	0.000159562	0.000929594
Vwf	protein_coding	0.28583	0.685686	2.20323	1.14334	3.34251	2.407	4.66e-10	7.97e-09
Wasf3	protein_coding	1.67136	2.1644	3.21283	3.68227	3.69465	1.083	2.73e-12	6.27e-11
Wfdc2	protein_coding	0.12982	0.0731386	2.15717	0.546677	0.419966	2.899	1.13e-05	8.82e-05
Wif1	protein_coding	1.03711	0.400987	9.20617	1.67806	4.34782	2.763	1.18e-08	1.61e-07
Wisp1	protein_coding	1.48688	1.55743	6.12971	4.75647	4.62535	1.93	1.65e-32	2.89e-30
Wnk2	protein_coding	0.0296877	0.00983862	0.0867393	0.0187759	0.0890208	1.947	0.00425831	0.015453
Wnt10b	protein_coding	5.88057	5.67658	0.733288	1.13674	0.677838	-2.681	6.5e-44	2.58e-41
Wnt2b	protein_coding	6.80526	8.26572	0.913243	1.54103	0.747566	-2.809	2.73e-39	7.77e-37
Wnt5a	protein_coding	12.3528	8.89128	3.31555	3.47267	3.74757	-1.394	2.89e-17	1.11e-15
Wsb1	protein_coding	15.1541	16.5312	34.5958	35.5348	28.6808	1.263	3.83e-11	7.56e-10
Wscd2	protein_coding	1.00571	0.752518	1.4988	1.39386	1.877	1.055	3.26e-10	5.73e-09
Wt1	protein_coding	0.325128	0.242434	0.634727	0.526917	1.70376	1.485	2.43e-06	2.18e-05
Wwc1	protein_coding	0.0895733	0.0560714	0.342441	0.214013	0.178545	1.915	1.96e-06	1.79e-05
Xirp1	protein_coding	1.82873	0.559675	2.46691	2.95881	2.89419	1.423	3.17e-05	0.000223154
Xist	lincRNA	15.8669	0.0147435	0.00447783	0.0222129	0.0145822	-8.964	1.03e-08	1.43e-07
Zadh2	protein_coding	8.61903	9.02254	3.30191	3.24396	4.20496	-1.099	1.35e-15	4.37e-14
Zbtb10	protein_coding	2.8666	2.77045	9.59916	10.542	8.77506	1.98	1.86e-31	3.11e-29
Zbtb14	protein_coding	1.79205	1.96205	0.717516	0.715003	0.926412	-1.055	4.39e-10	7.56e-09
Zbtb2	protein_coding	2.25358	2.4493	5.22812	5.07567	5.43166	1.361	1.08e-23	7.8e-22
Zbtb21	protein_coding	2.43711	2.2398	4.08358	4.55703	3.36263	1.005	2.39e-10	4.27e-09
Zbtb3	protein_coding	0.312529	0.382177	0.118146	0.104192	0.199499	-1.108	0.012731	0.0377567
Zbtb45	protein_coding	1.47417	1.40464	0.422476	0.389907	0.666574	-1.393	1.67e-08	2.22e-07
Zbtb8a	protein_coding	1.9903	2.59362	1.01392	0.743019	1.11313	-1.06	1.18e-06	1.13e-05
Zc3h12a	protein_coding	4.47507	2.25296	10.7599	11.5222	7.59023	1.8	9.36e-11	1.77e-09
Zc3h8	protein_coding	0.619843	0.5649	0.246956	0.253179	0.223395	-1.086	0.00263001	0.0103253
Zcchc5	protein_coding	1.83335	1.7309	0.517108	0.405029	0.423458	-1.783	3.09e-17	1.19e-15
Zdbf2	protein_coding	0.0257404	0.00988757	0.107775	0.105878	0.103227	2.787	7.09e-13	1.75e-11
Zfand5	protein_coding	9.54893	8.03658	21.3458	18.8916	15.2005	1.283	3.88e-10	6.76e-09
Zfp105	protein_coding	0.632535	0.711417	0.232257	0.205518	0.265746	-1.316	1.41e-05	0.00010802
Zfp11	protein_coding	0.365599	0.438844	0.0919015	0.11144	0.147793	-1.581	5.56e-07	5.7e-06
Zfp111	protein_coding	0.342577	0.406538	0.123749	0.133224	0.180061	-1.164	4.1e-07	4.33e-06
Zfp120	protein_coding	0.869727	0.978713	0.327008	0.266824	0.408051	-1.269	2.65e-08	3.41e-07
Zfp128	protein_coding	0.221027	0.292596	0.0752607	0.0973933	0.0959045	-1.315	0.000353612	0.00186333
Zfp131	protein_coding	5.86607	5.85264	12.81	13.6867	9.99124	1.292	7.54e-15	2.26e-13
Zfp160	protein_coding	2.43358	2.88661	0.920711	1.15145	0.91137	-1.212	6.59e-13	1.63e-11
Zfp169	protein_coding	0.223535	0.253261	0.0917588	0.100968	0.0869284	-1.147	2.48e-05	0.000179377
Zfp185	protein_coding	0.72704	0.832711	1.59814	1.6822	1.89928	1.347	1.01e-14	2.97e-13
Zfp229	protein_coding	0.939466	0.874018	0.260248	0.317586	0.378554	-1.308	8.77e-10	1.45e-08
Zfp286	protein_coding	0.394081	0.446388	0.135575	0.190553	0.144103	-1.214	1.65e-05	0.00012457
Zfp300	protein_coding	0.119298	0.15891	0.0300658	0.0696012	0.0435157	-1.331	0.00447519	0.0160966
Zfp324	protein_coding	1.28372	1.36552	0.431238	0.508411	0.531948	-1.23	1.26e-11	2.67e-10
Zfp334	protein_coding	0.799648	0.920342	0.293422	0.344482	0.481309	-1.044	2.03e-07	2.25e-06
Zfp35	protein_coding	1.28592	1.77916	0.598238	0.606621	0.768769	-1.02	2.77e-06	2.46e-05
Zfp36l1-ps	processed_pseudogene	0.674789	0.401802	1.54576	1.13545	1.24232	1.487	2.09e-05	0.000153912
Zfp385a	protein_coding	15.9693	17.9318	4.28383	4.59174	4.52979	-1.719	2.71e-41	8.87e-39
Zfp386	protein_coding	1.05755	1.18208	0.461479	0.436621	0.497624	-1.064	1.45e-12	3.44e-11
Zfp418	protein_coding	0.244519	0.265313	0.0736066	0.0876325	0.0692475	-1.515	0.000716907	0.00342859
Zfp422-rs1	unprocessed_pseudogene	0.921849	1.02297	0.283807	0.356659	0.184846	-1.599	0.000752246	0.00356926
Zfp442	protein_coding	0.430741	0.566238	0.0915277	0.167993	0.124193	-1.753	4.58e-07	4.78e-06
Zfp449	protein_coding	1.35883	1.81157	0.432894	0.525321	0.601953	-1.407	3.21e-11	6.42e-10
Zfp455	protein_coding	0.327588	0.276838	0.103543	0.117403	0.16592	-1.028	0.010019	0.0310275
Zfp472	protein_coding	0.585767	0.63194	0.123807	0.167498	0.158829	-1.813	2.45e-08	3.17e-07
Zfp493	protein_coding	0.113602	0.157041	0.0455962	0.0367552	0.0556821	-1.352	0.00390153	0.0143499
Zfp51	protein_coding	0.939658	1.29406	0.421721	0.43881	0.463366	-1.136	3.83e-06	3.31e-05
Zfp54	protein_coding	0.371226	0.490947	0.16054	0.196753	0.143515	-1.158	0.000493761	0.00248531
Zfp563	protein_coding	0.437839	0.613518	0.145995	0.223303	0.257529	-1.131	0.00132424	0.00577726
Zfp57	protein_coding	0.328557	0.23138	0.815958	0.848084	0.724691	1.715	1.46e-11	3.06e-10
Zfp58	protein_coding	0.747918	0.919241	0.269073	0.354124	0.399378	-1.089	9.3e-05	0.000578297
Zfp59	protein_coding	0.490478	0.616425	0.197619	0.16902	0.295887	-1.128	0.00171936	0.00722276
Zfp595	protein_coding	0.319104	0.394386	0.145319	0.144175	0.165767	-1.03	0.000130478	0.000782556
Zfp65	protein_coding	0.872587	1.04862	0.2724	0.260603	0.285133	-1.612	8.08e-13	1.98e-11
Zfp658	protein_coding	0.529621	0.728049	0.168358	0.189809	0.203522	-1.544	5.08e-08	6.25e-07
Zfp677	protein_coding	1.13708	1.45854	0.394243	0.377495	0.442885	-1.478	1.5e-10	2.78e-09
Zfp708	protein_coding	0.24778	0.453971	0.1419	0.189515	0.0888657	-1.107	0.0137718	0.0404057
Zfp709	protein_coding	0.388236	0.551743	0.157931	0.17549	0.192009	-1.221	1.82e-05	0.000135684
Zfp711	protein_coding	0.0668914	0.0728589	0.152228	0.141441	0.141639	1.255	0.000713847	0.00341504
Zfp712	protein_coding	0.335714	0.511368	0.12127	0.120315	0.157237	-1.47	3.59e-06	3.13e-05
Zfp738	protein_coding	0.581937	0.610397	0.184578	0.190755	0.172534	-1.499	2.04e-10	3.7e-09
Zfp748	protein_coding	0.548278	0.612747	0.188367	0.226931	0.169422	-1.365	6.01e-08	7.31e-07
Zfp759	protein_coding	0.221145	0.331441	0.06529	0.0685864	0.0833802	-1.726	3.06e-05	0.000216784
Zfp763	protein_coding	0.457945	0.472999	0.150385	0.138011	0.167326	-1.411	1.23e-06	1.18e-05
Zfp770	protein_coding	0.571218	0.706276	0.210673	0.205108	0.269297	-1.284	4.28e-09	6.29e-08
Zfp780b	protein_coding	0.596441	0.93032	0.244833	0.220823	0.285098	-1.407	1.34e-06	1.27e-05
Zfp809	protein_coding	4.21138	4.57324	1.47286	2.01174	2.17919	-1.017	3.72e-07	3.96e-06
Zfp82	protein_coding	0.178965	0.225593	0.0996284	0.0680926	0.0889216	-1.037	0.00143785	0.00617803
Zfp820	protein_coding	0.420808	0.489207	0.180963	0.183129	0.153221	-1.19	3.56e-05	0.000247297
Zfp825	protein_coding	1.34986	1.70688	0.438849	0.5644	0.476376	-1.423	1.79e-05	0.000133674
Zfp84	protein_coding	1.09815	1.43683	0.419447	0.512922	0.642382	-1.073	9.78e-07	9.52e-06
Zfp85	protein_coding	0.358624	0.493082	0.161932	0.126231	0.213447	-1.15	0.00269756	0.0105466
Zfp866	protein_coding	1.20837	1.30842	0.405936	0.521193	0.593579	-1.111	2.19e-09	3.38e-08
Zfp87	protein_coding	0.594358	1.00941	0.163359	0.277839	0.369856	-1.366	6.8e-05	0.000440048
Zfp870	protein_coding	0.378473	0.472027	0.133063	0.163078	0.192589	-1.184	1.65e-05	0.000124871
Zfp873	protein_coding	0.500526	0.638881	0.211881	0.301306	0.199333	-1.051	0.00285864	0.0110671
Zfp882	protein_coding	0.502046	0.638935	0.168615	0.16357	0.199303	-1.484	1.3e-07	1.5e-06
Zfp935	protein_coding	1.54674	1.97572	0.566279	0.799034	0.928885	-1.004	0.000597496	0.00293295
Zfp937	protein_coding	0.577039	0.705865	0.181672	0.137553	0.332138	-1.484	1.61e-05	0.000121858
Zfp947	protein_coding	0.216541	0.280785	0.0744965	0.110865	0.0859211	-1.248	0.00422535	0.0153634
[truncated: 10 more rows]
