# Supplementary material for: RNA‐sequencing reveals differential fibroblast responses to bleomycin and pneumonectomy
Source: Physiol Rep. 2024 Jul 11;12(13):e16148. doi: 10.14814/phy2.16148 (PMC11239319; doi:10.14814/phy2.16148)
Supplement: Supplementary file 3 — Data S2. Table of genes differentially express following both BLM and PNX that were mapped to the upstream regulators TGFB1 and TNF showing their log2 fold‐change compared to sham mice for either procedure. [file PHY2-12-e16148-s001.xlsx]

## Sheet: TGFB1
Bleomycin				Pneumonectomy
ID	Expr Fold Change			ID	Expr Fold Change
Aass	-2.353			Aass	1.155
Actc1	-1.311			Actc1	1.559
Adam12	4.272			Adam12	1.636
Adamts4	1.588			Adamts4	4.325
Adora1	1.228			Adora1	1.655
Anpep	-3.453			Anpep	-1.451
Aplnr	5.065			Aplnr	1.495
Aqp1	3.126			Aqp1	1.682
Areg	3.726			Areg	4.483
Arhgap27	3.98			Arhgap27	1.201
Aspm	3.963			Aspm	1.193
Ass1	1.167			Ass1	-1.005
Axl	-1.758			Axl	-1.128
Bdh1	-1.383			Bdh1	1.214
Bdnf	1.203			Bdnf	2.65
Bmp7	1.064			Bmp7	2.125
Bub1b	5.415			Bub1b	1.197
C1qa	2.67			C1qa	-2.496
C1qb	2.838			C1qb	-2.242
C1qc	2.472			C1qc	-2.998
Cadm1	2.61			Cadm1	1.333
Calml4	-1.357			Calml4	-1.222
Cbfa2t3	1.484			Cbfa2t3	1.016
Ccne1	2.54			Ccne1	1.552
Ccrl2	1.749			Ccrl2	3.199
Cd28	-1.274			Cd28	-1.555
Cd34	-1.569			Cd34	-1.201
Cd36	6.033			Cd36	1.677
Cd44	1.974			Cd44	1.781
Cdh1	2.265			Cdh1	2.371
Cdh11	1.264			Cdh11	1.698
Cdh5	6.372			Cdh5	2.602
Cdkn1a	1.589			Cdkn1a	1.467
Cdkn2c	2.753			Cdkn2c	1.312
Cdt1	2.457			Cdt1	1.417
Cemip	5.395			Cemip	4.874
Cenpf	4.86			Cenpf	1.04
Cfi	1.904			Cfi	2.395
Chil1	3.25			Chil1	1.888
Chrna7	2.01			Chrna7	3.512
Cks2	2.952			Cks2	1.093
Col11a1	5.439			Col11a1	4.357
Col12a1	3.623			Col12a1	1.441
Col4a1	1.838			Col4a1	1.423
Col4a2	2.178			Col4a2	1.671
Col5a3	3.251			Col5a3	1.616
Col6a3	2.083			Col6a3	1.762
Col7a1	5.035			Col7a1	2.807
Comp	-1.385			Comp	2.119
Corin	1.44			Corin	1.71
Ctsc	2.587			Ctsc	1.513
Cx3cl1	1.704			Cx3cl1	1.558
Cx3cr1	2.15			Cx3cr1	-2.134
Cxcl1	-2.197			Cxcl1	2.577
Cxcl10	1.662			Cxcl10	3.425
Cxcl2	1.521			Cxcl2	4.508
Cxcr2	1.302			Cxcr2	-2.963
Dach1	3.418			Dach1	1.957
Dact1	-3.333			Dact1	-1.491
Dbp	-4.113			Dbp	-1.156
Dcn	-3.811			Dcn	-1.14
Disp2	6.347			Disp2	1.638
Dkk2	2.02			Dkk2	2.358
Dusp4	2.136			Dusp4	2.004
Ednrb	1.237			Ednrb	1.048
Eln	1.976			Eln	2.786
Epha2	2.748			Epha2	2.55
Ereg	3.889			Ereg	4.183
Esam	4.116			Esam	1.639
Ets1	2.366			Ets1	1.988
F2r	1.11			F2r	1.765
F2rl1	1.379			F2rl1	1.344
Fetub	-1.256			Fetub	1.1
Fgf9	-3.352			Fgf9	-1.283
Flt1	4.682			Flt1	1.813
Fosb	-1.897			Fosb	1.268
Fosl1	1.441			Fosl1	4.407
Gadd45b	-1.663			Gadd45b	1.707
Gcnt1	1.734			Gcnt1	1.108
Gdnf	6.405			Gdnf	7.874
Gng2	2.343			Gng2	1.58
Gper1	2.522			Gper1	1.447
Gprc5a	1.492			Gprc5a	3.5
Grem1	8.588			Grem1	3.411
Gria1	-2.568			Gria1	1.522
Gyg	1.782			Gyg	1.948
Hapln3	2.431			Hapln3	2.021
Has1	-3.401			Has1	1.86
Hcar2	1.771			Hcar2	1.808
Hgf	1.212			Hgf	1.984
Hhex	5.525			Hhex	1.783
Hmga1	2.268			Hmga1	1.585
Hspa1a	-1.807			Hspa1a	1.51
Icam2	6.364			Icam2	1.85
Ifi205	-3.703			Ifi205	-1.11
Ifrd1	-1.46			Ifrd1	2.395
Igf1	1.332			Igf1	1.024
Igfbp2	4.256			Igfbp2	2.623
Igfbp4	-1.575			Igfbp4	-1.024
Il10ra	1.937			Il10ra	-1.159
Il11	3.091			Il11	3.595
Il17rb	-3.677			Il17rb	-1.01
Il1b	2.771			Il1b	-2.062
Il1rl1	4.453			Il1rl1	2.36
Il33	-3.206			Il33	-1.601
Il4ra	2.037			Il4ra	1.093
Il6	-1.989			Il6	2.792
Inhbb	3.074			Inhbb	1.015
Irak3	-2.079			Irak3	-1.041
Irf1	-1.475			Irf1	1.079
Itga1	1.258			Itga1	1.112
Itga3	1.067			Itga3	1.103
Itga6	3.969			Itga6	2.044
Jag2	6.095			Jag2	2.36
Kdr	5.258			Kdr	2.187
Kit	3.472			Kit	1.142
Kitl	2.214			Kitl	1.002
Krt18	1.469			Krt18	3.517
Krt7	1.764			Krt7	3.405
Krt8	3.676			Krt8	5.287
Lcn2	5.572			Lcn2	3.387
Lox	1.981			Lox	2.098
Lpar4	-1.088			Lpar4	-1.077
Lsr	2.399			Lsr	1.106
Ltbp2	4.358			Ltbp2	2.81
Lyve1	4.703			Lyve1	2.52
Masp1	2.319			Masp1	1.053
Mboat2	1.864			Mboat2	1.068
Met	-2.735			Met	-1.206
Mgp	1.301			Mgp	1.092
Mki67	5.175			Mki67	1.745
Mmp13	7.188			Mmp13	2.733
Myc	-1.623			Myc	1.391
Myo10	3.392			Myo10	1.67
Nedd9	1.511			Nedd9	1.531
Nek2	4.975			Nek2	1.317
Nos3	6.127			Nos3	3.563
Notch1	1.42			Notch1	1.12
Notum	5.194			Notum	3.212
Nr4a1	-1.735			Nr4a1	1.194
Nr4a3	-1.405			Nr4a3	3.109
Ocln	5.225			Ocln	1.976
Olr1	2.745			Olr1	2.98
P2ry6	1.673			P2ry6	1.328
Pdgfb	4.946			Pdgfb	1.274
Pecam1	5.096			Pecam1	1.956
Pfkl	1.833			Pfkl	1.043
Pla1a	-1.663			Pla1a	-1.386
Pla2g4a	-2.351			Pla2g4a	-1.409
Plagl1	-1.266			Plagl1	1.436
Plaur	2.001			Plaur	1.559
Plk2	2.088			Plk2	2.322
Plxnc1	1.012			Plxnc1	1.006
Postn	1.203			Postn	1.302
Prdm1	4.109			Prdm1	2.564
Ptgs2	-2.468			Ptgs2	1.655
Ptx3	-3.365			Ptx3	2.407
Rab31	2.297			Rab31	1.438
Racgap1	4.556			Racgap1	1.024
Rasgrf2	3.362			Rasgrf2	2.336
Rasgrp3	5.739			Rasgrp3	2.029
Rgcc	1.643			Rgcc	1.852
Rrad	-1.039			Rrad	1.466
Runx1	4.002			Runx1	3.544
Runx2	3.591			Runx2	1.666
S1pr1	5.763			S1pr1	1.996
S1pr2	-1.502			S1pr2	-1.047
Saa3	5.792			Saa3	3.456
Sbno2	1.095			Sbno2	2.483
Sdc1	2.87			Sdc1	1.011
Sele	2.754			Sele	4.573
Selp	6.262			Selp	5.513
Sema7a	7.266			Sema7a	2.346
Serpine2	2.207			Serpine2	1.356
Sgk1	1.428			Sgk1	2.105
Shisa3	-1.983			Shisa3	-1.996
Six1	-1.014			Six1	-1.372
Slc22a18	-2.813			Slc22a18	-1.181
Slc39a14	1.347			Slc39a14	1.607
Slc3a2	1.257			Slc3a2	1.703
Sox4	1.636			Sox4	1.423
Spc25	4.305			Spc25	1.336
Sphk1	1.777			Sphk1	3.323
Spp1	8.474			Spp1	1.473
Stc2	-2.038			Stc2	-1.038
Tbc1d1	1.366			Tbc1d1	1.295
Tbx2	2.29			Tbx2	1.529
Tenm4	1.492			Tenm4	2.094
Tgfb1	2.253			Tgfb1	1.033
Tgfbi	-2.966			Tgfbi	-1.392
Thbs1	1.405			Thbs1	4.02
Thbs4	5.342			Thbs4	3.845
Thpo	-2.412			Thpo	-1.047
Timp1	2.577			Timp1	1.085
Tjp2	1.487			Tjp2	1.093
Tmigd1	-3.747			Tmigd1	-1.631
Tnc	6.193			Tnc	4.405
Tnfaip6	-2.806			Tnfaip6	2.581
Tnfrsf10b	2.025			Tnfrsf10b	1.658
Tnfsf11	3.593			Tnfsf11	2.722
Top2a	4.729			Top2a	1.096
Uck2	3.442			Uck2	2.347
Vdr	2.199			Vdr	1.046
Vwf	4.943			Vwf	2.407
Wnt10b	-4.572			Wnt10b	-2.681
Wnt5a	-1.556			Wnt5a	-1.394
Wt1	-1.068			Wt1	1.485

## Sheet: TNF
Bleomycin				Pneumonectomy
ID	Expr Fold Change			ID	Expr Fold Change
A2m	2.996			A2m	4.285
Abcc3	5.196			Abcc3	1.26
Abtb2	-1.049			Abtb2	1.085
Ackr3	-1.181			Ackr3	-1.412
Adamts4	1.588			Adamts4	4.325
Adamts5	-2.856			Adamts5	-1.624
Adamts7	1.473			Adamts7	1.242
Adora1	1.228			Adora1	1.655
Adora2a	3.85			Adora2a	2.456
Adrb2	2.176			Adrb2	1.602
Akap12	-2.778			Akap12	-1.071
Aldh1a3	-2.981			Aldh1a3	-1.897
Als2cl	4.147			Als2cl	1.292
Anpep	-3.453			Anpep	-1.451
Aqp1	3.126			Aqp1	1.682
Aqp5	1.569			Aqp5	1.894
Arsi	-1.429			Arsi	-1.01
Ass1	1.167			Ass1	-1.005
AW112010	-1.449			AW112010	-1.233
Bdnf	1.203			Bdnf	2.65
Bmper	2.803			Bmper	1.214
Bub1b	5.415			Bub1b	1.197
Car2	2.838			Car2	1.629
Ccl21a	4.81			Ccl21a	4.524
Ccne1	2.54			Ccne1	1.552
Ccrl2	1.749			Ccrl2	3.199
Cd28	-1.274			Cd28	-1.555
Cd34	-1.569			Cd34	-1.201
Cd36	6.033			Cd36	1.677
Cd44	1.974			Cd44	1.781
Cdh1	2.265			Cdh1	2.371
Cdh11	1.264			Cdh11	1.698
Cdh5	6.372			Cdh5	2.602
Cdkn1a	1.589			Cdkn1a	1.467
Cdkn2c	2.753			Cdkn2c	1.312
Ch25h	1.726			Ch25h	2.739
Chil1	3.25			Chil1	1.888
Chrna7	2.01			Chrna7	3.512
Chsy3	2.373			Chsy3	2.101
Cish	1.219			Cish	1.787
Cldn5	6.696			Cldn5	2.108
Col27a1	1.075			Col27a1	1.548
Colq	-3.088			Colq	2.012
Crlf1	3.301			Crlf1	1.207
Cry1	1.669			Cry1	1.219
Ctsc	2.587			Ctsc	1.513
Cx3cl1	1.704			Cx3cl1	1.558
Cx3cr1	2.15			Cx3cr1	-2.134
Cxcl1	-2.197			Cxcl1	2.577
Cxcl10	1.662			Cxcl10	3.425
Cxcl2	1.521			Cxcl2	4.508
Cxcl5	3.135			Cxcl5	3.986
Cxcr2	1.302			Cxcr2	-2.963
Cyp1b1	-2.478			Cyp1b1	-1.124
Cyp7b1	1.334			Cyp7b1	2.023
Cyyr1	5.658			Cyyr1	2.417
Dcn	-3.811			Dcn	-1.14
Dll4	5.395			Dll4	2.827
Dpp4	-1.671			Dpp4	-2.213
Dusp10	-1.095			Dusp10	1.415
Dusp14	1.003			Dusp14	1.792
Dusp2	1.897			Dusp2	1.502
Dusp4	2.136			Dusp4	2.004
Dusp5	1.345			Dusp5	2.099
Edil3	4.542			Edil3	1.301
Ednrb	1.237			Ednrb	1.048
Efnb2	3.397			Efnb2	1.647
Egfl7	6.313			Egfl7	1.389
Emcn	6.686			Emcn	2.967
Enpp3	-4.743			Enpp3	-1.236
Epha2	2.748			Epha2	2.55
Ephx4	-3.389			Ephx4	-1.121
Ereg	3.889			Ereg	4.183
Esr1	-2.798			Esr1	-1.025
Ets1	2.366			Ets1	1.988
Ets2	1.133			Ets2	2.141
Etv6	1.072			Etv6	1.015
Exoc3l4	1.061			Exoc3l4	1.43
F2rl1	1.379			F2rl1	1.344
Flt1	4.682			Flt1	1.813
Flt4	5.492			Flt4	3.501
Fosb	-1.897			Fosb	1.268
Fosl1	1.441			Fosl1	4.407
Foxf1	1.817			Foxf1	1.514
Foxf2	2.17			Foxf2	1.33
Gadd45b	-1.663			Gadd45b	1.707
Gata2	5.441			Gata2	1.921
Gch1	1.26			Gch1	3.311
Gdnf	6.405			Gdnf	7.874
Gpr176	4.239			Gpr176	2.356
Gria1	-2.568			Gria1	1.522
Has1	-3.401			Has1	1.86
Hgf	1.212			Hgf	1.984
Hp	5.709			Hp	1.983
Hspa1a	-1.807			Hspa1a	1.51
Icam2	6.364			Icam2	1.85
Ifi205	-3.703			Ifi205	-1.11
Igf1	1.332			Igf1	1.024
Igfbp2	4.256			Igfbp2	2.623
Igfbp4	-1.575			Igfbp4	-1.024
Il10ra	1.937			Il10ra	-1.159
Il11	3.091			Il11	3.595
Il17rb	-3.677			Il17rb	-1.01
Il18r1	1.711			Il18r1	3.11
Il1b	2.771			Il1b	-2.062
Il1r2	-1.302			Il1r2	-2.223
Il1rl1	4.453			Il1rl1	2.36
Il1rl2	-2.119			Il1rl2	-1.589
Il33	-3.206			Il33	-1.601
Il34	2.176			Il34	1.393
Il4ra	2.037			Il4ra	1.093
Il6	-1.989			Il6	2.792
Irak3	-2.079			Irak3	-1.041
Irf1	-1.475			Irf1	1.079
Irs2	-1.541			Irs2	1.898
Itga6	3.969			Itga6	2.044
Jag2	6.095			Jag2	2.36
Kcnj2	2.503			Kcnj2	1.728
Kdr	5.258			Kdr	2.187
Kit	3.472			Kit	1.142
Kitl	2.214			Kitl	1.002
Krt18	1.469			Krt18	3.517
Krt8	3.676			Krt8	5.287
Lcn2	5.572			Lcn2	3.387
Lox	1.981			Lox	2.098
Lrg1	7.401			Lrg1	2.187
Ltbp2	4.358			Ltbp2	2.81
Lyve1	4.703			Lyve1	2.52
Maff	-1.545			Maff	2.329
Marcksl1	3.041			Marcksl1	2.269
Met	-2.735			Met	-1.206
Mgp	1.301			Mgp	1.092
Mmp13	7.188			Mmp13	2.733
Mmp8	5.673			Mmp8	2.086
Msc	-2.038			Msc	-1.203
Myc	-1.623			Myc	1.391
Nedd9	1.511			Nedd9	1.531
Nfkbiz	-1.099			Nfkbiz	1.409
Nos3	6.127			Nos3	3.563
Nostrin	4.023			Nostrin	1.838
Notch1	1.42			Notch1	1.12
Notch4	4.893			Notch4	1.622
Nr4a1	-1.735			Nr4a1	1.194
Nr4a3	-1.405			Nr4a3	3.109
Nrarp	2.436			Nrarp	1.885
Ocln	5.225			Ocln	1.976
Olr1	2.745			Olr1	2.98
P2ry6	1.673			P2ry6	1.328
Pcsk6	-5.205			Pcsk6	-2.208
Pde2a	1.891			Pde2a	1.274
Pde4b	1.3			Pde4b	2.169
Pdgfb	4.946			Pdgfb	1.274
Pecam1	5.096			Pecam1	1.956
Penk	-2.841			Penk	-1.801
Pla1a	-1.663			Pla1a	-1.386
Pla2g4a	-2.351			Pla2g4a	-1.409
Pla2g4c	-2.403			Pla2g4c	-1.436
Plaur	2.001			Plaur	1.559
Plk2	2.088			Plk2	2.322
Plvap	4.359			Plvap	1.928
Postn	1.203			Postn	1.302
Prdm1	4.109			Prdm1	2.564
Ptgfr	-5.117			Ptgfr	-1.981
Ptgs2	-2.468			Ptgs2	1.655
Ptx3	-3.365			Ptx3	2.407
Rasd1	2.292			Rasd1	2.454
Rassf5	1.861			Rassf5	1.651
Rgcc	1.643			Rgcc	1.852
Rgs2	1.908			Rgs2	1.722
Rgs9	2.683			Rgs9	1.132
Rrad	-1.039			Rrad	1.466
Runx1	4.002			Runx1	3.544
Runx2	3.591			Runx2	1.666
S1pr1	5.763			S1pr1	1.996
S1pr2	-1.502			S1pr2	-1.047
Saa3	5.792			Saa3	3.456
Scube1	3.608			Scube1	1.822
Sdc1	2.87			Sdc1	1.011
Sele	2.754			Sele	4.573
Selp	6.262			Selp	5.513
Serpinb2	6.943			Serpinb2	4.969
Serpine2	2.207			Serpine2	1.356
Sgk1	1.428			Sgk1	2.105
Sh3tc2	4.446			Sh3tc2	1.638
Slc10a1	-3.231			Slc10a1	-1.598
Slc15a3	1.773			Slc15a3	1.157
Slc40a1	3.352			Slc40a1	1.687
Slc43a2	1.052			Slc43a2	1.495
Slco2b1	-4.216			Slco2b1	-2.055
Slpi	3.041			Slpi	2.753
Sox4	1.636			Sox4	1.423
Sphk1	1.777			Sphk1	3.323
Spp1	8.474			Spp1	1.473
St8sia4	3.93			St8sia4	1.291
Stmn1	3.103			Stmn1	1.193
Susd4	1.592			Susd4	3.236
Tac1	-5.777			Tac1	2.526
Tgfb1	2.253			Tgfb1	1.033
Thbs1	1.405			Thbs1	4.02
Tie1	5.962			Tie1	2.954
Timp1	2.577			Timp1	1.085
Tjp2	1.487			Tjp2	1.093
Tmc7	2.88			Tmc7	1.268
Tmem176b	1.659			Tmem176b	1.703
Tnc	6.193			Tnc	4.405
Tnfaip6	-2.806			Tnfaip6	2.581
Tnfrsf10b	2.025			Tnfrsf10b	1.658
Tnfrsf21	3.331			Tnfrsf21	1.859
Tnfsf11	3.593			Tnfsf11	2.722
Tnfsf8	4.817			Tnfsf8	3.203
Tnn	6.647			Tnn	2.234
Trf	1.061			Trf	1.738
Trpc6	2.997			Trpc6	2.192
Usp2	-1.82			Usp2	1.418
Vdr	2.199			Vdr	1.046
Wnt10b	-4.572			Wnt10b	-2.681
Wnt5a	-1.556			Wnt5a	-1.394
