# Supplementary material for: RNA‐sequencing reveals differential fibroblast responses to bleomycin and pneumonectomy
Source: Physiol Rep. 2024 Jul 11;12(13):e16148. doi: 10.14814/phy2.16148 (PMC11239319; doi:10.14814/phy2.16148)
Supplement: Supplementary file 4 — Data S3. Motif enrichment prediction for genes up‐regulated in mouse lung fibroblasts following bleomycin or pneumonectomy. [file PHY2-12-e16148-s004.xlsx]

## Sheet: Bleomycin
; Name	Bleo_UP_All
; Species and nomenclature	Mus musculus, MGI symbols
; Motif collection	10K (9713 PWMs)
; Minimum NEScore	3
; Rank threshold for visualization	5000
; ROC threshold for AUC calculation (%)	0.03
; Minimum identity between orthologous genes	0
; Maximum false discovery rate (FDR) on motif similarity	0.001
; Motif rankings database	20kb centered around TSS (7 species)
; Number of valid nodes	2023
; iRegulon version	iRegulon v1.3 (build: 2015-02-12)
# Rank	Motif id	AUC	NES	ClusterCode	Transcription factor	Target genes
1	factorbook-ETS1	0.0444479	5.85463	M1	Ets1,Ets2,Gabpa,Elk3,Elf4,Elf2,Elk1,Fli1,Etv4,Erg,Spib,Elk4,Sfpi1,Etv6,Elf1,Gabpb1,Elf3,Gata2,Gata3,Gata4,Gata6,Gata1,Gata5,Zbtb14,Ep300,Tcf4,Smad4,Gli3,Sox4,Yy1	Rasgrp3,Map3k11,Kdr,Fli1,Arhgap31,Nova2,Chst1,Tbkbp1,Flt4,Hyal2,Fhl3,Hhex,Pik3cg,Shank3,Slc16a13,Plxnd1,Efna1,Rasip1,4930578C19Rik,Runx1,Lcp2,Ppp1r16b,Esam,Pcdh17,A430105I19Rik,Mmrn1,Cdh5,Mtss1,Prkch,Arhgap30,Pde2a,Pde4b,Zfp366,Pitpnc1,Stard8,Tmcc2,Phc2,Ssbp4,Elk3,Lrrc25,Egfl7,Pgs1,Trp53i11,Sema6b,Epn3,Il1a,P2ry14,Gcom1,Arhgap9,Rapgef4,Hmga1-rs1,Hmga1,Arhgap25,Atp2a3,Reln,Cysltr1,Rnf152,Jup,Mfng,…
2	transfac_pro-M00971	0.0444342	5.85117	M1	Ets2,Sfpi1,Fli1,Elf4,Elf2,Etv6,Spib,Gabpa,Gabpb1,Elk3,Etv4,Erg,Elf1,Elk1,Elk4,Ets1,Erf,Spic,Elf3,Tcf4,Ep300,Gata2,Gata3,Gata4,Gata6,Gata1,Gata5,Tbp,Gli3	Hyal2,Unc119,Chst1,Map3k11,Jup,Dennd2d,Adamts4,Esam,Kdr,Plxnd1,Dll4,Pde4b,4930578C19Rik,Dusp4,Ppp1r16b,Gngt2,Efnb1,Lcp2,Flt4,Abi3,Tbkbp1,Nova2,Fam49b,Fhl3,Vsig2,Cdh5,Pde2a,Arhgap31,Runx1,Rapgef4,Shank3,Ncf4,Trp53i11,Hhex,Rtp3,Arap3,Efna1,Dll1,F11r,Mmp28,Arhgap9,Mex3a,Hcn1,1700112E06Rik,Hopx,C77080,Arhgap30,Bcl6b,Kcnq1,Micall2,Apbb2,Pstpip1,Klhdc8a,Gpr182,Acvrl1,Arhgdib,Pgs1,Slc16a13,Caskin2,Plekh…
3	transfac_pro-M01870	0.0431238	5.51736	M1	Ets1,Gabpb1,Spib,Elk4,Elk3,Erg,Elf1,Fli1,Sfpi1,Etv6,Ets2,Etv4,Gabpa,Elf4,Elf2,Elk1,Erf,Elf5	Hyal2,Chst1,Unc119,Jup,Pde4b,Adamts4,Dennd2d,Hpcal4,Tbkbp1,Esam,Efnb1,Pde2a,Dok4,Rhog,Nova2,Flt4,Ncf4,Stard8,Dusp4,Ciita,Gngt2,Rtp3,Bcl6b,Arhgap31,Map3k11,Vsig2,1700112E06Rik,Spns2,Apln,Abi3,Exoc3l,Kcnq1,4930578C19Rik,Cdh5,Dll4,Napsa,Batf,Efna1,Micall2,Ppp1r16b,Rapgef4,AI661453,Mdga1,Hopx,Lrfn4,Apbb2,Arhgap25,Fhl3,Flt1,Trp53i11,C77080,F11r,Fam49b,Slc16a13,Rnf152,Mesdc1,Btk,Arhgap30,Lcp2,Mex3a,Plx…
4	transfac_pro-M00771	0.0425739	5.37728	M1	Elk4,Elf2,Erf,Fli1,Ets2,Ets1,Elk1,Erg,Elf1,Spib,Gabpa,Elf4,Etv6,Gabpb1,Etv4,Sfpi1,Elk3,Tcf4,Gata2,Gata3,Gata4,Gata6,Gata1,Gata5,Runx2,Cbfb,Pura,Nr3c1,Bptf,Vdr,Runx3,Gabpb2,Nf1	Arhgap30,Unc119,Slc16a13,4930578C19Rik,Pgs1,Fhl3,Dok4,A430105I19Rik,Cdh5,Lcp2,Pik3cg,Dennd2d,Esam,Chst1,Caskin2,Trp53i11,Cd276,Runx1,Hhex,Tbkbp1,Jup,Ppp1r16b,Dll4,Epn3,Plxnd1,Coro1a,Lrg1,Hopx,1500009L16Rik,Rasip1,Rcsd1,Shank3,Phc2,Mdga1,Aldh3b1,Hyal2,C77080,Plvap,Glt28d2,Insc,Aplnr,Vsig2,Acvrl1,Fli1,Hcls1,Sh2d3c,Arhgap9,Arap3,Rasgrp3,Elk3,Nbeal2,Tchh,Sla,Arhgap31,Gpihbp1,Glp1r,Map3k11,Kdr,Adamts4…
5	transfac_pro-M00339	0.042573	5.37707	M1	Ets1,Elf1,Elf2,Erf,Elk4,Elk1,Fli1,Erg,Ets2,Gabpb1,Elf4,Gabpa,Sfpi1,Spib,Etv6,Elk3,Etv4,Pura,Gata2,Gata3,Gata4,Gata6,Gata1,Gata5,Runx2,Cbfb,Nr3c1,Zbtb14,Tcf4,Gli3	Unc119,Caskin2,Rapgef4,Slc16a13,Tbkbp1,Rasip1,Epn3,Arhgap30,Hyal2,Plxnd1,Sp6,Nos3,Mmp28,Trp53i11,Fmnl3,Elk3,Pde2a,Kifc3,Esam,Fli1,Cdh5,Dennd2d,Dll4,Arhgap9,Sla,Phc2,Stard8,Cd276,Zfp366,Ccr7,Ctsw,Dysf,Glt28d2,Aqp1,Flt4,Sh2d3c,Jup,Plvap,Shank3,1500009L16Rik,Map3k11,4930578C19Rik,Rgs14,Sh3tc2,Rcsd1,Dok4,Glp1r,Abi3,Micall2,Ptprm,Clic5,Selp,Myh9,Insc,Ppp1r16b,Mdga1,Il1b,Aldh3b1,Tpm4,Fam129b,A430105I19…
6	transfac_pro-M01266	0.0415804	5.12422	M1	Elf1,Ets1,Fli1,Ets2,Etv4,Elk3,Gabpa,Spib,Gabpb1,Elk4,Erg,Sfpi1,Elf2,Etv6,Elk1,Elf4	Chst1,Hyal2,Dok4,Jup,Map3k11,Unc119,Hopx,Flt4,Apln,Dusp4,Gngt2,Efna1,Igfbp2,Abi3,Bcl6b,Tal1,Batf,Ikzf1,Pcdh17,Dennd2d,1700112E06Rik,Vsig2,Aqp1,Napsa,Rtp3,Tbx3,Efnb1,Ppp1r16b,Pde4b,Nova2,Esam,Plekho1,Tbkbp1,Sh3tc2,Gcnt1,Adamts4,Dll1,Krt80,Acot7,Epn3,Zfp366,Pde2a,Cdh5,Fhl3,Stard8,Hpcal4,Gpr182,Runx1,Btk,Arhgap25,Micall2,Atp1a1,Chrnb2,Pik3r5,Acvrl1,Mesdc1,Mfng,Sema7a,Lama5,Mdga1,A430105I19Rik,Gja5,C…
7	homer-M00055	0.0397592	4.66032	M1	Ets2,Ets1,Sox10	Kdr,Hhex,S1pr4,Mmrn1,Esam,Phc2,Rasgrp3,Mbnl3,Dusp5,Phldb2,Runx1,Lama1,Elk3,Arhgap31,Gpr4,Pik3cg,Tmem117,Ccl5,Gata3,A430105I19Rik,Klhdc8a,Sgk1,Pkn3,Myct1,Hcls1,Sox17,Dgkz,Caskin2,Klhl6,Crlf1,Cdkn1a,Reln,Shroom4,Fhl3,Pde4b,Stard8,Rasip1,Hipk2,St6galnac3,Bcl6b,Kifc3,Sv2c,Myo10,Zfp641,Hmga1-rs1,Hmga1,Myo1e,Plxnd1,Evl,Grem1,Dgkh,Pitpnc1,Pcdh1,Emcn,Lrrc3b,Tbkbp1,P2ry14,Rgs3,Pparg,Cysltr1,Sp6,Ptpn7,She,…
8	transfac_pro-M02278	0.0394847	4.59038	M1	Sfpi1,Etv4,Ets1,Erg,Gabpb1,Spib,Elf2,Ets2,Elf1,Elk4,Gabpa,Elf4,Etv6,Elk3,Elk1,Fli1	Dennd2d,Unc119,Kdr,Lcp2,Rhog,Ncf4,Chst1,Tbkbp1,Pde2a,Jup,Apln,Pgs1,Igfbp2,Ppp1r16b,Adamts4,Hyal2,Batf3,Stard8,Ccl5,Nova2,Gpr182,Rad51ap1,Slc7a7,Fhl3,Mdga1,Crlf1,Elk3,Exoc3l,Pde4b,Arap3,Btk,Dll1,Cdh5,Cass4,Tspan9,Akap2,Flt1,Myo1e,Napsa,Arhgap31,Esam,Kcnq1,Zfp366,Slc16a13,Vsig2,Cybb,Ramp2,Myh9,Trp53i11,Sh3bgrl2,C77080,Ptpn22,Ptk2b,Fli1,Pcdh1,Prkcb,Arhgap25,1700112E06Rik,Cdkn2a,D8Ertd82e,Gja5,Insc,B…
9	transfac_pro-M03579	0.0393165	4.54756	M1	Etv4,Gabpa,Ets1,Fli1,Gabpb1,Ets2,Elk1,Erg,Elf4,Sfpi1,Etv6,Elf1,Elf2,Spib,Elk3,Elk4,Elf5,Erf,Smad4,Tcf4,Tbp,Zbtb14,Pura,Nfatc3,Sirt6	Hyal2,Jup,Chst1,Unc119,Dennd2d,Plekho1,Esam,Adamts4,Map3k11,Bcl6b,Kdr,1700112E06Rik,Prdm1,Igfbp2,Hpcal4,Gpr182,Klhdc8a,Plxnd1,Sema7a,Dusp4,Col1a1,Fhl3,Batf,Dok4,Ptk7,Efnb1,Tal1,Slc7a7,Flt4,C77080,Schip1,Fam49b,Dll4,Vsig2,Adora1,Gap43,Pcdh1,Ltbp2,Ccl5,Dpep2,Pde4b,Ltb4r1,Nova2,Lcp2,Krt80,Tbkbp1,Akap2,Apln,Nck2,D8Ertd82e,Pstpip1,Rtp3,F11r,Gngt2,Pde2a,Ppp1r16b,Stard8,Arap3,Cdh5,A430105I19Rik,Rhog,Cas…
10	transfac_pro-M02076	0.0391364	4.50168	M2	Spib,Sfpi1,Spic,Elf3,Nfatc3	Hyal2,Chst1,Abi3,Gngt2,Arap3,Stard8,1700112E06Rik,Ppm1j,Jup,Usp6nl,Unc119,Il21r,Tbkbp1,Fam107a,Ncf4,Caskin2,Map3k11,Ccl5,Rhbdf2,Btk,Pcdh1,Pik3r5,Fam49b,Dennd2d,Rasa4,Hpcal4,Ppp1r16b,Esam,Atp1a1,Nos3,Sla,Twf2,C77080,Lcp2,Rad51ap1,D8Ertd82e,C1qc,Nrp2,Cyb561,Mex3a,4930578C19Rik,Slc9a3r2,Phox2a,Myo1f,Slc7a7,Tal1,Trp53i11,Acvrl1,Apobr,Lrfn4,Ciita,Myo1b,Spn,Kcnq1,Fn1,Ssbp4,Slc43a2,Lst1,Gpr182,Racgap1,G…
11	homer-M00046	0.0380565	4.2266	M1	Erg,Ets2,Ets1,Elk3,Gabpb1,Elk1,Etv2,Fli1,Etv4,Fev,Elf1,Erf,Elk4,Elf2,Gabpa,Etv1,Elf3,Etv5,Etv3,Smad4,Gata2,Gata3,Gata4,Gata6,Gata1,Gata5	Fhl3,Pgs1,Rasip1,Phc2,Arhgap31,Map3k11,Rasgrp3,Arhgap30,Pik3cg,Shank3,Bcl6b,Rcsd1,Ikzf1,Runx1,Esam,Ssbp4,Lrrc25,Dusp5,Hhex,Mbnl3,Tbkbp1,Kdr,Egfl7,Nova2,Ctsw,Arhgap9,Atp2a3,Hmga1-rs1,Hmga1,S1pr4,Adamts4,Slc16a13,Coro1a,Elk3,Rasal3,A430105I19Rik,Flt4,Myo10,Mmrn1,Trp53i11,Ppp1r16b,Lcp2,Dll4,Hyal2,Pde2a,Map4k2,Rai14,Inf2,Plscr3,Plxnd1,Prkcq,P2ry14,Tspan14,Fam65a,Gpr4,Micall2,Snn,Cdh5,Lama5,F7,Klhl6,N…
12	transfac_pro-M02078	0.037593	4.10853	M2	Sfpi1,Spib,Spic,Nfatc3	Hyal2,Abi3,Arap3,Caskin2,Chst1,Gngt2,Jup,Usp6nl,Ppm1j,Stard8,1700112E06Rik,Tbkbp1,Map3k11,Pcdh1,Il21r,Fam107a,Rhbdf2,Dennd2d,Nrp2,Unc119,Fam49b,Ncf4,Myo1f,Fn1,Spn,Ppp1r16b,Rad51ap1,Hpcal4,Alox5,Lyn,Myo1b,Slc43a2,Acvrl1,Ptpn22,Twf2,Ssbp4,Lrrc25,Pik3r5,C1qc,Lcp2,Ccl5,Btk,Vdr,Tbx4,Spns2,Esam,Zfp366,Pde2a,Sla,Arhgap30,Ltbp2,Tal1,Phox2a,Lpxn,Cfp,Pik3cg,Armcx4,Gpihbp1,Cd44,C77080,Rasa4,Msn,Zswim6,Sp6,R…
13	stark-CMGGAAR	0.0375098	4.08733	M1	Elf2,Elf1,Elf4,Elk3,Ets1	Map3k11,Fhl3,Flt4,Srpx2,Dok4,Lama5,Micall2,Esam,Runx1,Unc5b,Plxnd1,Pgs1,Rasgrp3,Pde4b,Trp53i11,Rai14,Hmga1-rs1,Hmga1,Neurl1a,Jup,Hhex,Adamts4,Slc16a13,Lrp8,Cldn5,Shank3,Hcn1,Kdr,Plk1,Tal1,Vdr,Ikzf1,Arhgap9,Pde2a,Efna1,Bcl6b,Ppp1r16b,Acot7,Fam65a,Mark4,Jak3,Dennd2d,Chst1,Pif1,Apbb2,Napsa,Sdc1,Phc2,Hyal2,Mlph,Cyb561,Pdgfb,Mmrn1,Fcer1g,Mdga1,Egfl7,Csf3r,Msn,Aqp1,Tspan9,Pitpnc1,Gata3,Dll4,Kcnab2,Gpih…
14	jaspar-MA0098.1	0.0374746	4.07835	M1	Ets1	Hyal2,Tal1,Jup,Bcl6b,Nfkbid,Map3k11,Chst1,C77080,Dll1,Unc119,Flt4,Ciita,Dusp4,Gngt2,Abi3,Esam,Hpcal4,Schip1,Apbb2,Dll4,Prdm1,Plekho1,Pde4b,Rtp3,Pcdh17,Gcnt1,Crlf1,Plxnd1,Adora1,Dennd2d,Mgst3,Brca1,Atp1a1,Ptpn6,4930578C19Rik,Dusp5,Nova2,Gap43,Nrarp,Aqp1,St8sia4,Prkcq,Gpr182,Sp6,Fli1,Prkch,Hopx,Wnt6,Dok4,Batf,Pitpnc1,Lyl1,Tbx3,Mesdc1,Acvrl1,Shisa6,Mcm3,Srpx2,Vsig2,Napsa,Cdh11,Lcp2,Nrp2,Ppp1r16b,Gng…
15	hdpi-PIR	0.0373337	4.04247	M3	Pir	Dgkz,Jag2,Inf2,Nrarp,Armcx4,Ttyh3,Fam83h,Syt7,Kif26a,Pwwp2b,Itgb4,Notch1,Pkmyt1,Egfl7,Zfpm1,Atp1a3,Hmga1-rs1,Spns2,Hmga1,Apoc2,Plekhg5,Gpr146,Gpr56,Plxnd1,Pth1r,N4bp3,Relt,Sox18,Sema3f,Degs2,Lrp8,Hgfac,Lama5,Sh2d3c,Stac2,Mark4,Fam83g,Sema6b,Jup,Cyb561,Bcar1,Nat8l,Aqp1,Arid3a,Map3k11,Kcnj12,Sema4d,Prx,Ip6k3,Smad6,Adora2a,Eps8l2,4930427A07Rik,Chst1,Pik3cb,Rhod,Myh9,Spag5,Gpc1,Ass1,Cdk18,Slc6a6,Bai2…
16	transfac_pro-M01859	0.0372912	4.03166	M4	Tfap2c,Pura	Dgkz,Armcx4,Gpr56,Nrarp,Pth1r,Jup,Relt,Ttyh3,Syt7,Plxnd1,Spns2,Egfl7,Aqp1,Ip6k3,Zfpm1,Dll4,Inf2,Cyb561,A430105I19Rik,P2ry2,N4bp3,Cdh5,Kif26a,Prx,Fam83g,Bcar1,Chst1,Itga3,Lipe,Aldh3b1,Sema7a,Jag2,Sema3f,Pwwp2b,Cdk18,Mtss1l,Nfam1,Gprc5c,Krt80,Hmga1-rs1,Hmga1,Adora2a,Itgb4,Sh3tc1,Ass1,Plekhg5,Tmem102,Atp2a3,Pdgfb,Celsr2,Fhl3,Sdc1,Notch1,Acsl6,Myh9,Vipr1,Pde2a,Rcor2,Rhbdf2,Bai2,Racgap1,Col7a1,Pkmyt1,…
17	transfac_pro-M00963	0.036915	3.93582	M4	Rarg,Rxra,Rarb,Thra,Rxrg,Thrb,Rxrb,Rara,Hoxa13	Pde2a,Caskin2,Sema7a,Dgkz,Twf2,Grrp1,Jup,Plxnd1,Glp1r,Neurl1a,Crabp2,Kcnab2,Ip6k3,Trp53i11,Wnt6,Spns2,Tnnt2,Sema3f,Mtss1l,N4bp3,Stard8,Epn3,Cbfa2t3,Sema6b,Relt,Syt7,Efna1,Efnb1,Nbeal2,P2ry2,Mex3a,Car4,Chst1,C1qtnf6,Acvrl1,Cdk18,Nrarp,Sh2d3c,Dll4,Fam83g,Unc5b,Pvrl4,Ass1,Col1a1,Prr7,Adora1,Alx4,Apln,Gpr56,Egfl7,Rhod,Vil1,Pth1r,Mal,Aqp5,Ptafr,Cdh5,Bmf,Rasgef1a,Acsl6,Fam129b,Slc6a6,Rapgef3,Stac2,Eng,…
18	transfac_pro-M02077	0.0368117	3.90951	M2	Spic,Sfpi1,Spib,Nfatc3	Hyal2,Chst1,Abi3,Map3k11,Caskin2,Jup,Arap3,Ppm1j,Pcdh1,Unc119,1700112E06Rik,Dennd2d,Rad51ap1,Gngt2,Ltb,Tbkbp1,Lst1,Stard8,Ccl5,Pik3r5,Usp6nl,Tbx4,Lcp2,Sp6,Il21r,Ppp1r16b,C77080,Fam49b,Mex3a,Armcx4,Fam107a,Fn1,Adamts4,Slc7a7,Hpcal4,Col1a1,Sall1,Dusp4,Ncf4,Pvrl2,Rhbdf2,Zswim6,Esam,Fhl3,Cd44,Apln,Mmrn2,Phox2a,Twf2,Atp1a1,Spns2,Spn,Acvrl1,Tal1,D8Ertd82e,Rassf4,Slc43a2,Hpgds,Myo1f,Lyn,Plxnc1,Btk,Hopx,…
19	transfac_pro-M00658	0.0367653	3.89769	M2	Sfpi1,Spib,Irf4,Nfatc3	Arap3,Jup,Hyal2,Chst1,Efna1,Col1a1,Pde4b,Map3k11,Abi3,1700112E06Rik,Itga3,Il21r,Unc119,Vipr1,Caskin2,Zfp366,Dennd2d,Chrnb2,Lcp2,Mex3a,Hopx,Pcdh17,Lphn3,Dok4,Ctnnd2,Efnb1,Gpihbp1,Col27a1,Slc9a3r2,Btk,Plxnd1,Sp6,Elk3,D8Ertd82e,Stard8,Plekho1,Nrgn,Slfn2,Gngt2,Slc43a2,Spns2,Hpcal4,Adora1,Arhgdib,Atp2a3,Igfbp2,Tmem173,Ikzf1,Cdk18,Sdk2,Cdc42ep1,Pcdh1,Pik3r5,Plxnc1,Sla,Tmcc2,Gcnt1,Trp53i11,Esam,Tbkbp1,M…
20	transfac_pro-M02031	0.0366965	3.88015	M1	Sfpi1,Elk1,Etv4,Etv6,Elf4,Erg,Fli1,Gabpb1,Gabpa,Spib,Ets2,Elf2,Elf1,Elk3,Elk4,Ets1,Pax4,Tcf4,Gata2,Gata3,Gata4,Gata6,Gata1,Gata5,Tbp,Nkx2-1	Jup,Chst1,Map3k11,Unc119,Hyal2,Plekho1,Hopx,Pde4b,Flt4,Ltb4r1,Adamts4,Prdm1,Efna1,Dok4,Dennd2d,Apln,Fhl3,Aqp1,Igfbp2,Tbx3,Efnb1,1700112E06Rik,Pcdh1,Ikzf1,Napsa,Col1a1,Tal1,Ppp1r16b,C77080,Sh3tc2,Bcl6b,Gngt2,Esam,Tbkbp1,Dusp4,Gpr182,Runx1,Epha2,Nova2,Gja5,Abi3,A430105I19Rik,Tmcc2,Pde2a,Rtp3,Chrnb2,Dll1,Dpep2,Stard8,Mmrn2,Hpcal4,Zfp366,Sema3f,Adora1,Plxnd1,Sema7a,Slc9a3r2,Wnt6,Mesdc1,Trp53i11,Cdk18…
21	yetfasco-663	0.0366412	3.86608	M5		Apoc2,Egfl7,Kcnn4,Armcx4,Sema3f,Atp1a3,Pkmyt1,Enho,Map3k11,Plekhg5,Tbx4,Bai2,Il11,Pth1r,Aldh3b1,Atp2a3,Tmem102,Kif26a,Lama5,Jag2,Arhgap27,Gtf2ird1,Nrarp,Unc93b1,Mmp14,Kcnj12,Stac2,Relt,Hgfac,Mark4,Gpr56,Pstpip1,Spns2,Grap,Ppfia3,Ttyh3,Rcor2,Plxnd1,Arid3a,Syt7,Sema6b,Cdh5,Aqp1,Slc35e4,Als2cl,Zfpm1,Itgb4,Sema7a,Smad6,Ass1,Plcb2,Lrp8,Elfn1,Crabp2,Eps8l2,Mtss1l,Adora2a,Slc29a4,Pde2a,Nxph3,Chst11,Fam8…
22	hdpi-C9orf156	0.0364891	3.82734	M6	5830415F09Rik	Egfl7,Armcx4,Jup,Nrarp,Pik3cb,Relt,Crabp2,Inf2,Sema6b,Ttyh3,Dgkz,Rhbdf2,Prx,Fam83h,Plxnd1,Rcor2,Sox18,Myh9,Pkmyt1,Ip6k3,Etv4,Pdgfb,N4bp3,Pth1r,Tnfaip8l1,Dok4,Arhgap27,Sema3f,AI661453,Spns2,Hmg20b,Slc6a6,Itgb4,Pvrl4,Gpr56,Syt12,Slc29a4,Aldh3b1,Fam129b,Chst1,Fam57b,Racgap1,Atp13a2,Kif26a,Slc7a5,Celsr2,Nrtn,Apoc2,Lrrc25,Ass1,Mtss1l,Gtf2ird1,Lfng,Ssbp4,Hgfac,Dll4,Notch1,Sh2d3c,Slc35e4,Bcar1,Usp6nl,Ws…
23	hdpi-FGF19	0.0362186	3.75841	M7	Fgf15	Dgkz,Gpr56,Jup,Fam83g,Cbfa2t3,Inf2,Rhbdf2,Cyb561,Trp53i11,Sema7a,Ip6k3,Syt7,Relt,Spns2,Egfl7,Bcar1,Plxnd1,Sema6b,Krt80,Sh3tc1,Pde2a,Acsl6,Stac2,N4bp3,Ttyh3,Armcx4,Aldh3b1,Chst1,Nrarp,Adora2a,Aatk,Aqp1,Cdk18,Prr7,Wnt6,BC022687,Zfpm1,Cdh5,Notch1,Acot7,Pkmyt1,Flt4,Neurl1a,Slco4a1,Dok4,Lipe,Ass1,Emid1,Fhl3,Plekhg5,Gpr146,Cdc42ep1,Sdc3,Bai2,P2ry6,Snn,C77080,Vipr1,Stard8,Nfam1,Unc5b,Pth1r,Ptp4a3,Lama5,…
24	selexconsensus-Dip3	0.0361721	3.74659	M8		Armcx4,Jup,Crabp2,Col1a1,Relt,Wnt6,Vipr1,Stac2,Efnb1,Sema3f,Mex3a,Fhl3,Hpcal4,Itga3,Fam83g,Mmp14,Pcdh1,Nlgn2,Hmga1-rs1,Hmga1,Pde2a,Pth1r,N4bp3,Tal1,Bai2,Tbx2,Nbeal2,Kif21b,Cdk18,Pkmyt1,Map3k11,Chst1,Adora1,Twf2,Stard8,Efna1,Pvrl4,Plxnd1,Dgkz,Als2cl,Syt7,Car14,Nfe2,Unc5b,Ip6k3,Pdgfb,Epn3,Nt5dc2,Adamts4,Gpr56,Nxph3,Vdr,Zfpm1,Tbx3,Ptafr,Tmem102,Aqp1,P2ry6,Dll4,Wnt10a,Spns2,Eng,Prx,Slc43a2,Cdh5,Fmnl3…
25	transfac_pro-M01207	0.0360296	3.71029	M1	Ets2,Fli1,Elf1,Elk4,Elk1,Ets1,Erf,Elf2,Erg,Gata2,Gata3,Gata4,Gata6,Gata1,Gata5	Chst1,Jup,Map3k11,Pde2a,Dennd2d,Mex3a,Plekho1,Adora1,Aqp1,Hyal2,Esam,Plxnd1,Wnt6,Fhl3,Col1a1,Sema3f,1700112E06Rik,C77080,Flt4,Crabp2,Adamts4,Dll4,Krt80,Dusp4,Bai2,Bcl6b,Egfl7,Epn3,Efna1,Smad6,Sp6,Tal1,Efnb1,Epha2,Klhdc8a,Pcdh17,N4bp3,Acvrl1,Unc5b,Vdr,Nos3,Cyb561,Unc119,Ikzf1,Caskin2,Crlf1,Tbx4,Glp1r,A430105I19Rik,Tbx3,Ltbp2,Dok4,Pcdh1,Cdc42ep4,Ppp1r16b,Cdc42ep1,Mmp14,Pstpip1,Kcnab2,Gpr182,Lfng,Nr…
26	jaspar-MA0081.1	0.0357655	3.643	M2	Spib,Sfpi1	Hyal2,Zfp366,Efna1,Pde4b,Arap3,Stard8,Mtss1,Gngt2,Runx1,Abi3,Col27a1,Fam107a,Ikzf1,Dll4,Chst1,Trp53i11,Slc16a13,Dysf,Unc119,Pcdh17,Elk3,Ctnnd2,Sele,Egfl7,Gcnt1,Phox2a,Slc43a2,Lcp2,Sla,Ccdc85a,Acvrl1,Dennd2d,Btk,Dgkz,Pappa,Grrp1,Chn1,Dusp5,Ssbp4,Lrrc25,Sema3a,Rasip1,Atp1a1,Gpihbp1,Gpr182,Pcdh12,Tmcc2,Sdcbp2,Aqp1,Nrp2,Lphn3,Dll1,Pcdh1,Mbnl3,Rassf5,Bcl6b,Fli1,Zswim6,Corin,Slc4a8,Vdr,Mmrn1,Bdnf,Hpcal…
27	transfac_pro-M01204	0.035639	3.61078	M2	Spib,Sfpi1,Spic,Elk1,Gabpb1,Ets1,Elf1,Gabpa,Elk4,Elk3,Etv4,Etv6,Fli1,Erg,Elf4,Elf2,Ets2,Ehf,Ep300,E2f6,Tcf4,Yy1,Tbp,Nfatc3,Pura,Sirt6,Bptf,Hoxd10	Alox5,Relt,1700112E06Rik,Pik3r5,Alox5ap,Cnr2,Arhgap25,Acer2,Btk,Ikzf1,5430427O19Rik,Arhgap15,Coro1a,Skap2,Psd4,Fam105a,Zfp804a,Pbk,Mboat1,BC028528,Eng,Adrb2,Mbnl3,Sp6,Nckap1l,Tnfsf8,Rhog,Ppm1j,Dennd2d,Inpp5d,Tmem173,Cd180,Pcdh1,Sla,Ciita,Zfp366,Gpr126,Rad51ap1,C1qb,Cysltr1,Bdnf,Lrrc8d,Jup,Abi3,Glipr1,Hpgds,Phc2,Lyz2,Ehd4,Slc43a2,Ctnnd2,Sqle,C1qc,Il21r,Cd97,Unc119,Sall1,Chst1,Rab27a,Chd7,Kdr,Mctp1…
28	yetfasco-2184	0.0355253	3.58183	M9		Gpr56,Jup,Egfl7,Pth1r,Bai2,P2ry2,Dgkz,Chst1,Sema3f,Nrarp,Pde2a,Syt7,Mex3a,Itga3,Nbeal2,Cyb561,Acsl6,Sp6,Plekhg5,Fhl3,Plxnd1,Mtss1l,Efnb1,Aqp1,Pkmyt1,Kcnq1,Caskin2,Cdk18,Pvrl4,Wnt10a,Relt,Krt80,Ip6k3,Zfpm1,Aldh3b1,Wnt6,Vipr1,Stard8,Hyal2,Atp2a3,Inf2,Grrp1,Kif21b,Flt4,Map3k11,Col1a1,Sema7a,Tbx4,Trp53i11,Sema6b,Dcst1,BC022687,Cdh5,Tbkbp1,Smad6,Unc119,Ptp4a3,Glp1r,Spns2,Prx,Fam83g,Hpcal4,Crabp2,N4bp3…
29	jaspar-PF0016.1	0.0354212	3.55532	M1	Ets2,Ets1,Elk4,Erg,Elk1,Fli1,Elf1,Elf2,Erf,Smad4,Tfap2c	Map3k11,Mark4,Esam,Pgs1,Hmga1-rs1,Hmga1,Tal1,Arhgef3,Cdkn1a,Arhgap30,Rasip1,Phldb2,S1pr4,Nos3,Elk3,Dusp5,Hcls1,Rgs3,Mbnl3,Rasal3,Myh9,Gcnt1,Fhl3,Tbkbp1,Flt4,Rcsd1,Nudt14,Rai14,Mmrn1,Crlf1,Shank3,P2ry14,Atp13a2,Tmem117,Zfp46,Pitpnc1,Caskin2,Kifc3,Clec1b,Kdr,Hhex,Ccl5,Phc2,Lama5,Unc5b,Cysltr1,Napsa,Sv2c,Klhl6,Pde2a,Psd4,Plxnd1,Il7,Sla,Srgn,Ptafr,Pwwp2b,Micall2,Tspan14,Ccr7,4931406P16Rik,B4galt4,Nrg…
30	hdpi-SPR	0.0353084	3.52657	M10	Spr,Spr-ps1,Zfp503,Aff4	Jup,Gpr56,Egfl7,Rhbdf2,Ip6k3,Chst1,Sema6b,Col1a1,Dgkz,Ass1,Nrarp,Trp53i11,Inf2,Cdk18,Sema3f,N4bp3,Plxnd1,Relt,Sh2b2,Bcar1,Syt7,Cyb561,Sema7a,Cbfa2t3,Gtf2ird1,Unc5b,Fam83g,Aqp1,Arhgef19,Crabp2,Pdgfb,Kif26a,Pth1r,Pkmyt1,Cdc42ep1,Zfpm1,Wnt6,Hmga1,Hmga1-rs1,Fhl3,Spry4,Bai2,Elfn1,Ptp4a3,Itga3,Notch1,Mex3a,Plekhg5,Bik,Sp6,Pcdh1,Sox18,Prr7,Ttyh3,Pvrl4,Prx,Cdc42ep4,Myh9,Gprc5c,Etv4,Efnb1,BC022687,Grrp1,A…
31	hdpi-AFF4	0.0352836	3.52025	M10	Aff4,Spr,Spr-ps1,Zfp503	Jup,Egfl7,Col1a1,Gpr56,Inf2,Mex3a,Syt7,Chst1,Rhbdf2,Sh2b2,Ip6k3,Nrarp,Kif26a,Sema6b,Crabp2,Trp53i11,Aqp1,Bcar1,Ass1,Pkmyt1,Relt,Itga3,Epn3,Wnt6,Unc5b,Rcor2,Arhgef19,Cdk18,Gtf2ird1,Sema3f,Plxnd1,Zfpm1,BC022687,Krt80,Sox18,Fam83g,Pde2a,N4bp3,Pvrl4,Sema7a,Elfn1,Notch1,Bai2,Efnb1,Ptp4a3,Dgkz,Cyb561,Pdgfb,Lama5,D930048N14Rik,Pth1r,Plekhg5,Ttyh3,Vipr1,Cbfa2t3,Etv4,Lfng,Wnt10a,Fhl3,Tbkbp1,Hmga1,Hmga1-rs…
32	homer-M00159	0.0351691	3.49109	M2	Irf4,Sfpi1,Gabpb1,Pura	Arap3,Ncf4,Lcp2,Hyal2,Pik3cg,Slc43a2,Tbkbp1,Cysltr1,Lpxn,Abi3,Myo1b,Ptpn22,Rasip1,Caskin2,1500009L16Rik,Zfp366,Rhog,Btk,Pgs1,Fam49b,Il21r,Elk3,Mmrn2,Acvrl1,Il1b,Slc7a7,Hpgds,Ssbp4,Lrrc25,Myo1f,Rgs14,Tnfrsf10b,Mpeg1,Arhgap25,Plvap,Dusp5,Sla,Ppp1r16b,Cx3cl1,Sema3f,Gpihbp1,Cd276,Samsn1,Ass1,Fli1,Mdga1,Unc119,Phc2,Prox1,Bcl2a1b,Myh9,Parvb,Kcnq1,Crabp2,Eng,Lst1,Ltb,Plcg2,Nrp2,Ncf2,Nfil3,Snn,Neurl1a,At…
33	hdpi-NAP1L1	0.0351675	3.49068	M3	Gm4204,Nap1l1	Gpr56,Dgkz,Jup,Sema6b,Egfl7,Chst1,Ip6k3,Relt,Pth1r,Cdh5,Nrarp,Slc6a6,Armcx4,Rhbdf2,Ass1,Cyb561,P2ry2,Bik,Syt12,Inf2,Prx,Ptafr,Cdk18,Plxnd1,Ttyh3,Sema3f,Spns2,Tnfaip8l1,Cbfa2t3,Acsl6,Myh9,N4bp3,Bai2,Lipe,Lrrc15,Fam83g,Prr7,Gtf2ird1,Sp6,Aldh3b1,Syt7,Sema7a,Bcar1,Zfpm1,Cdc42ep1,Kif26a,Crabp2,Sh3tc1,Stard8,Plekhg5,Dok4,Trp53i11,Gprc5c,Atp2a3,Paqr7,Fhl3,Aqp1,Adora2a,Fam65a,Arhgef19,Sbno2,Notch1,Pkmyt1…
34	jaspar-PB0058.1	0.0347872	3.39382	M2	Sfpi1,Spib,Spic,Ehf,Elf3,Elk1,Ets1,Gabpb1,Elf5,Gata2,Gata3,Gata4,Gata6,Gata1,Gata5,Myb,Pura,Mzf1,Ltf	Fli1,Ncf4,Fam49b,Arap3,Btk,Hpgds,Lcp2,Pik3r5,Arhgap30,Elk3,Usp6nl,Arhgap25,Alox5,Bcl2a1b,Cysltr1,Crabp2,1700112E06Rik,Notch1,Slc43a2,Ptpn22,Pik3cg,Abi3,Lst1,Ltb,Skap2,C1qc,Ppm1j,Pbk,Jup,Hck,Map4k2,Myo1f,Mpeg1,Pcdh1,Atp2a3,Cfp,Tbkbp1,Sall1,Gpihbp1,Rasa4,Arhgdib,Cd300lf,Pdgfc,Cd44,Cd83,Dok2,Evi2b,Lyn,Fam107a,Alox5ap,Cd97,Acer2,Ctnnd2,Rad51ap1,Sp6,Slc7a7,Cybb,Ciita,Map4k1,Kif21b,Myo1b,Maml3,Ubash3b,…
35	hdpi-NXPH3	0.0346664	3.36303	M10	Nxph3	Jup,Gpr56,Egfl7,Rhbdf2,Col1a1,Dgkz,Sema6b,Sema3f,Ip6k3,Relt,Chst1,Ass1,N4bp3,Nrarp,Syt7,Arhgef19,Crabp2,Cdk18,Inf2,Gtf2ird1,Sp6,Pdgfb,Efnb1,Sema7a,Cbfa2t3,Myh9,Cyb561,Sh2b2,Pth1r,Pkmyt1,Fhl3,Unc5b,Cdc42ep1,Ptafr,Slc6a6,Etv4,Ttyh3,Kif26a,Bik,Spns2,Aqp1,Plxnd1,Fam129b,Zfpm1,Wnt6,Syt12,Elfn1,Prx,Bcar1,Mex3a,Tnfaip8l1,Fam83g,Notch1,Prr7,Racgap1,C77080,Hmga1-rs1,Hmga1,Cdc42ep4,Ptp4a3,Trp53i11,Grrp1,Ba…
36	transfac_pro-M00720	0.0345063	3.32225	M10		Jup,Crabp2,Col1a1,Egfl7,Mex3a,Pvrl4,Wnt6,Rhbdf2,Gpr56,Fhl3,Trp53i11,Relt,Efnb1,N4bp3,Sh2b2,Sema3f,Vipr1,Elfn1,Inf2,Pkmyt1,Dgkz,Nrarp,Ip6k3,Etv4,Chst1,Mmp14,Unc5b,Kif21b,Aqp1,Sox18,Itga3,Sema6b,Sema7a,Pdgfb,Mtss1l,Lfng,Gtf2ird1,Armcx4,Sdc3,Pth1r,Nlgn2,Bai2,Pcdh1,Cdk18,Gprc5c,Map3k11,D930048N14Rik,Prx,Fam83g,Ttyh3,Wnt10a,Caskin2,Mark4,Kif26a,Plekhg5,Lama5,Tbkbp1,Nos3,Ass1,Epn3,Pde2a,Syt7,Spry4,Krt8…
37	hdpi-AGGF1	0.034435	3.3041	M11	Aggf1	Mex3a,Col1a1,Jup,Wnt6,Pvrl4,Pkmyt1,Sema3f,Bai2,Crabp2,Efna1,Chst1,Pcdh1,Egfl7,Itga3,Col5a3,Syt7,Cdk18,Stac2,Mtss1l,Plekhg5,Caskin2,Pde2a,Grrp1,Nbeal2,Mmp14,Hpcal4,Sp6,Zfpm1,Bub1b,Dgkz,Trp53i11,Elfn1,Vipr1,Prox1,Tbx3,Map3k11,Fhl3,Ip6k3,Armcx4,Edn1,N4bp3,Krt8,Rapgef3,Nlgn2,D930048N14Rik,Adamts4,Relt,Ptprn,Fam83g,Sema6b,Impdh1,Spry4,Celsr2,Efnb1,Unc119,Bcl11a,Tbkbp1,Apln,Kif21b,Rcor2,Epha2,Mmp15,Pdg…
38	tfdimers-MD00252	0.0344142	3.2988	M12	Fli1,Vdr,Elk1,Elf1,Elk4,Erf,Ets2,Ets1,Elf2,Erg,Bptf,Zbtb14,Ovol2,Runx2,Cbfb	Rcsd1,Slc16a13,Elk3,Arhgap30,Tpm4,Glp1r,Caskin2,Cd276,Lef1,Edn1,Gpihbp1,Phc2,Csf2ra,Enpp1,Fam65a,Stac2,N4bp3,E2f3,Atp2a3,Slc6a6,Rgs14,Aldh3b1,Acvrl1,Pde4b,C77080,Notch1,Ctsw,Coro2a,Pvrl4,Mbnl3,Phactr3,Tspan12,Armcx4,Unc93b1,Kifc3,Prkcb,Fmn1,Nrgn,Csf3r,Rasip1,Galnt6,Rimkla,Icos,Gramd2,Susd3,Prr7,Arap3,Ptafr,Abi3,Epas1,Cbfa2t3,Fam83h,Clic1,Igf1,Ercc6l,Ibsp,Dgkz,Cdh11,Sdc3,Flt4,Spns2,Tmeff1,Itga3,It…
39	swissregulon-ETS1-2.p2	0.0343341	3.27841	M1	Ets2,Ets1,Elf2,Erg,Elf1,Fli1,Elk4,Erf,Elk1,Elk3,Gabpb1,Nr3c1,Gata2,Gata3,Gata4,Gata6,Gata1,Gata5,Smad4,Tcf4,Nf1,Zbtb14	Rasip1,Slc16a13,Limd2,Arhgap30,Map4k2,Plxnd1,Ctsw,Lhx6,Zfp366,Lyn,Srpx2,Unc119,Fhl3,Evl,Pde2a,Zfp46,Stard8,Esam,Snn,Lst1,Ltb,Kifc3,Tbkbp1,Shank3,Hmga1-rs1,Hmga1,Sema3f,Flt4,Egfl7,Lcp2,Clec14a,Cx3cl1,Mbnl3,P2ry14,Eng,Pwwp2b,Pvrl2,Psd4,Spry4,Klhl6,Lrg1,Dll4,Ccr7,Sp6,Cxcl2,Gpihbp1,Glp1r,Fmnl3,Arhgap25,Elk3,Rab31,Il21r,Ptp4a3,Slc2a9,Chd7,Cd53,Fgd5,Pcdh1,Cd180,Ada,Hyal2,Pvrl4,Nxph3,Unc5b,Lyl1,Ptn,A430…
40	hdpi-SMAP1L	0.0342885	3.26678	M6	Smap2	Jup,Egfl7,Gpr56,Ass1,Nrarp,Rhbdf2,Ip6k3,Dgkz,Inf2,Cyb561,Ttyh3,Sema6b,Bcar1,Slc6a6,Sema3f,Kif26a,Chst1,Myh9,Crabp2,N4bp3,Spns2,Fam83h,Prx,Relt,Plxnd1,Fam83g,Gprc5c,Bik,Cbfa2t3,Armcx4,Gtf2ird1,Ptafr,Syt7,Aqp1,Sox18,Syt12,Cdk18,Zfpm1,Slc43a2,AI661453,Fam129b,Dok4,Aldh3b1,Sh3tc1,Racgap1,Rcor2,Sema7a,Cdh5,Nrtn,Pth1r,BC022687,Adora2a,Unc5b,Pik3cb,Krt80,Prr7,Slc7a5,Dcst1,Notch1,Pdgfb,Cdc42ep1,Tnfaip8l1…
41	encode-UW.Motif.0286	0.0342877	3.26658	M8		Zfp366,Relt,Phc2,Bai2,Mex3a,Unc5b,Nxph3,Sh2d3c,Smad6,Dgkz,Lrrc25,Impdh1,Iffo2,Plekhg5,Chst1,Ssbp4,Kitl,Rhog,Dok4,Gja5,Slc6a6,Sla,Ip6k3,Gpr56,Mmp28,Adora1,Pde9a,Slc43a2,Stac2,P2ry6,Mlph,Ptk7,Syt6,Plxnd1,P2ry2,Cdh5,Sema3f,Pth1r,Runx3,Saa4,Wnt6,Tspan14,Hoxb7,Flt4,Krt80,Stard8,Insc,Fhl3,Dok7,Usp6nl,C1qc,Eng,Als2cl,Vdr,Cdk18,Vipr1,Lrrc15,Dll4,Lipe,Plekhg4,Tmcc2,Glp1r,Trem2,Lrrc29,Ldha,Cx3cr1,Glt28d2,M…
42	transfac_pro-M00629	0.0342757	3.26352	M8	Evx2,Evx1	Sema7a,Bcar1,Relt,Cyb561,Nrarp,Chst1,Coro2a,Acsl6,Dgkz,Ip6k3,Itga3,Armcx4,Spns2,Krt80,Plxnd1,Jup,Kif21b,Crabp2,N4bp3,Flt4,Ass1,Pstpip1,Pcdh1,Ltbp2,Cdh5,Gpr56,Aqp1,Bai2,E2f2,Kcnab2,Prr7,Stac2,Pde2a,Mmp15,Pth1r,Cdk18,Col1a1,Pwwp2b,Vipr1,Ppfia4,Inf2,Stard8,Rhbdf2,Zfpm1,Dok4,C77080,Lctl,Fam129b,Emid1,Egfl7,Adora1,Efnb1,Itpr3,Wdfy4,Ptafr,Arhgef19,Sema3f,BC022687,Ubash3b,Sdc3,Psd4,Sh3tc1,P2ry2,Sdc1,Cd9…
43	hdpi-RBM17	0.0342221	3.24986	M13	Rbm17	Gpr56,Egfl7,Nrarp,Ip6k3,Ass1,Dgkz,Chst1,Inf2,Ttyh3,Relt,Pth1r,Cdh5,Jup,Syt7,Cdk18,Kif26a,Bcar1,Sema6b,Rhbdf2,Plxnd1,Zfpm1,Trp53i11,Sema7a,N4bp3,Spns2,Prr7,Armcx4,Aqp1,Aldh3b1,Prx,Pde2a,Pdgfb,Bai2,Cyb561,Plekhg5,Ptp4a3,Fam83g,Syt12,Sh2b2,Cbfa2t3,Unc5b,Crabp2,Sh3tc1,Mmp15,Lama5,Sema3f,P2ry2,Aatk,Arhgef19,Mtss1l,Acsl6,Notch1,Efnb1,Paqr7,Scn5a,Jag2,Adora2a,Fam83h,Pwwp2b,Iffo2,Rcor2,Itga3,BC022687,Sta…
44	homer-M00176	0.0341884	3.24129	M14	Sox2,Sox9,Sox11,Sox30,Sox3	Marcksl1,Map3k11,Jup,Lfng,Sap30,Mpped2,Megf10,Stmn1,Tmeff1,Myo1b,Nfe2,Kif5c,Nudt14,Cdc42ep1,Ppp1r16b,Trib2,Adam19,Id1,Plekho1,Snn,Zscan2,Adamts9,Bcl11a,Hyal2,Kif26a,Zswim6,Cdk17,Nedd9,Col12a1,Klhl4,Pde4b,Col4a1,Phc2,Acsl6,Efna1,Mcf2l,Slit2,Cadm1,Efna4,Nrcam,Cd24a,Usp6nl,Mboat2,Ets1,Apbb2,Gpr114,Pvrl4,Tiam2,Klra2,Racgap1,Ccnd1,Zfp711,Dusp6,B4galnt1,Cd93,Rhog,Nckap5,Cadps,Cdh11,Slc26a10,Glt28d2,Tox…
45	transfac_pro-M01835	0.0341676	3.23599	M9	Klf4,Hmga1-rs1,Hmga1,Hmga2,Arid3a,Jun,Fos	Col1a1,Jup,Mex3a,Pde2a,Bai2,Tbkbp1,Chst1,Crabp2,Stac2,Egfl7,Hpcal4,Efnb1,Tbx3,Caskin2,Rcor2,Nrarp,Wnt6,Krt80,Itga3,Gpr56,Lama5,Sema3f,Aqp1,Trp53i11,Sh2b2,Pcdh1,Sp6,Vipr1,Unc119,Bcl11a,Rapgef3,Pvrl4,Unc5b,Dgkz,Wnt10a,C77080,Epn3,Fhl3,Gata3,Adora1,Notch1,Plekhg5,Map3k11,Pkmyt1,Efna1,Syt7,N4bp3,Pdgfb,Crlf1,Cdk18,L1cam,Mmp14,Tbx4,Celsr2,Cyb561,Hyal2,Relt,Alx4,Nlgn2,1700112E06Rik,Bcar1,Plxnd1,Sema7a,V…
46	hdpi-ZNF503	0.0341556	3.23293	M10	Zfp503,Spr,Spr-ps1,Aff4	Jup,Col1a1,Egfl7,Gpr56,Nrarp,Pde2a,Grrp1,Crabp2,Mex3a,Sema3f,Rhbdf2,N4bp3,Sema6b,Ip6k3,Inf2,Relt,Ass1,Bcar1,Wnt6,Elfn1,Pkmyt1,Dcst1,Cdk18,Syt7,Sh2b2,Pdgfb,Arhgef19,Pcdh1,Pth1r,Sema7a,Notch1,Etv4,Syt12,Trp53i11,Gtf2ird1,Pvrl4,Sp6,Zfpm1,Chst1,D930048N14Rik,Ptafr,Cdc42ep4,Aqp1,Krt80,Vipr1,Sdc3,Gpr4,Cyb561,Racgap1,Dok4,Dgkz,Cox4i2,Efnb1,Itpr3,Itga3,Unc5b,Cdc42ep1,Slc29a4,Tnfaip8l1,Plxnd1,Fam129b,Stac…
47	encode-UW.Motif.0197	0.0340652	3.20989	M12		Chst1,Pth1r,Syt12,Notch1,Fmnl3,Scn5a,N4bp3,Shroom3,Jup,Chrnb2,Zmat4,Tmcc2,Stac2,Nlgn2,Cbfa2t3,Inhba,Phc2,Sema3f,Ccdc85a,Unc119,Edn1,Spry4,Ltbp2,Dgkz,Efnb2,Ip6k3,Hyal2,Gpr182,Gpr114,Erg,Upk1b,Cdc42ep1,Epn3,Pkmyt1,Plxnd1,Insc,Pcdh1,Glp1r,Arhgef19,Pdgfb,Tnfrsf10b,Scn3b,Nxph3,Cyb561,Aplnr,Fam83g,Kirrel3,Mex3a,Wnt6,Hmga1-rs1,Hmga1,Lrrc15,Mmrn2,Ramp2,B430306N03Rik,Tal1,Adora1,Stard8,Psd4,Havcr2,Col5a3,…
48	transfac_pro-M02241	0.0340412	3.20377	M1	Elf5,Elf3,Etv4,Ets1,Spic,Sfpi1,Spib,Yy1,Nfatc3	Kdr,Map3k11,Dennd2d,1700112E06Rik,Hyal2,Pik3cg,Fli1,Usp6nl,Arhgap31,Reln,Runx1,Esam,Oit3,Fhl3,Adamts4,Chst1,Cdyl2,Rad51ap1,Myo1e,BC028528,Pde4b,Sall1,Nova2,Shisa6,C77080,Il1a,Foxf2,Crlf1,Msn,Tal1,Cd93,Btk,Insc,Stard8,Hpcal4,Batf,Dusp5,Nos3,Gpr126,Vsig2,Hhex,Tnc,Mdga1,Rasgrp3,Atp1a1,Dll4,Jup,Cdh5,Dysf,Plxnd1,Rnf144b,Nrp2,Pitpnc1,Thsd1,Gcom1,Tmcc2,Mesdc1,Cdca7l,Cass4,Mpp6,Elk3,Bcl2a1b,Dusp4,Ccl5,Be…
49	homer-M00565	0.0339699	3.18563	M3	Grhl2,Grhl1,Grhl3	Acsl6,Jup,Armcx4,Ampd3,P2ry2,Cdh5,Sema3f,Tmcc2,Gpr56,Tspan9,Spns2,Dgkz,Psd4,Mmp28,Adora2a,Chst1,Neurl1a,Unc5b,Nrarp,Flt4,Stard8,Syt7,Lrrc29,Itga3,Phc2,Aqp1,Cyp26b1,Pdgfb,Tspan14,Sh3tc1,N4bp3,AI661453,Wnt10a,Pcdh1,Map3k11,Slco4a1,Cyb561,Add2,Klhdc8a,Krt80,Cdk18,Fam83g,Dok4,Sdc1,Sh2d3c,P2ry6,Akap2,Slc43a2,Rhbdf2,Rassf5,Bai2,Hmga1-rs1,Epn3,Hmga1,Lrp8,Dysf,Ass1,Efnb1,Cbfa2t3,Kcnab2,Crabp2,Nbeal2,Relt…
50	transfac_pro-M02043	0.0339675	3.18501	M2	Sfpi1,Spib,Spic,Elf3,Erf,Etv2,Ets2,Ets1,Etv3,Elf5,Elk4,Elk3,Gabpb1,Fli1,Erg,Etv6,Elf4,Elf2,Elk1,Etv4,Elf1,Gabpa,Ehf,Etv1,Etv5,Fev,Nfatc3,Tcf4	Hyal2,Usp6nl,Myo1f,Fli1,Esam,Map3k11,Caskin2,Spn,Stard8,Arap3,Rapgef4,Fam107a,Adamts4,1700112E06Rik,Hhex,Abi3,Alox5,Chst1,Jup,Pcdh1,Armcx4,Acvrl1,Nrp2,Rhbdf2,Lst1,Ltb,Nova2,Apobr,Fhl3,Hopx,Tal1,Sp6,Arhgap9,Bcl6b,Egfl7,Zfp366,Fmnl3,Kdr,Lyl1,Gpr4,Ccl5,Cd44,Mex3a,Sema3a,Ppm1j,Slc43a2,Ms4a4c,Myo1b,Hist1h1c,Tbkbp1,Lpxn,Gngt2,Rasa4,Runx1,Map4k2,Crabp2,Ssbp4,Lcp2,Pappa,Lrrc25,Arhgap30,Gpihbp1,Ptprn,Il1a…
51	hdpi-MTHFD1	0.0339643	3.1842	M10	Mthfd1	Armcx4,Gtf2ird1,Jup,Egfl7,Sema6b,Rhbdf2,Nrarp,Prx,Kif26a,Myh9,Pkmyt1,Pik3cb,Fam83h,Mark4,Ass1,Spns2,Crabp2,Syt12,Arhgef19,AI661453,Efna1,Relt,Ip6k3,Inf2,Lfng,Crlf1,Etv4,N4bp3,Plxnd1,Sema3f,Ttyh3,Hmg20b,Ptafr,Bik,Arid3a,Pth1r,Gpr56,Dpep2,Rcor2,Tnfaip8l1,Itgb4,E2f2,Lctl,Furin,Dgkz,Melk,Lrrc25,Cdk18,Atp2a3,Slc6a6,Lrrc8e,Sp6,Ppfia3,Racgap1,Eln,Nrtn,Hgfac,Dok4,Fhl3,Notch1,Pvrl2,Atp13a2,Dll4,Ddit4,Sphk…
52	homer-M00049	0.0339011	3.16809	M1	Ets1,Elk1,Ets2,Gata2,Gata3,Gata4,Gata6,Gata1,Gata5	Rcsd1,Arhgap30,S1pr4,Mbnl3,Rasip1,Coro1a,Rasal3,Myh9,Mtss1,Ssbp4,Runx1,Lrrc25,Sash3,Egfl7,Klhl6,Ikzf1,Arhgap25,Dusp5,Lfng,Smad6,F7,A430105I19Rik,Dll4,Treml2,Sp6,Epas1,Flt4,Bcl6b,Cd53,Sele,Lcp2,Zfp46,Eng,Gprc5c,Fgd5,Cysltr1,Slc2a9,Esam,Shank3,Rgs14,Mmrn1,Pde4b,Atp2a3,Arhgap9,Cdca7,Pik3cg,Gngt2,Sema3f,Pstpip1,Dusp6,Slc16a13,Rinl,Gpihbp1,Tbc1d1,Tbkbp1,Rgs1,Nedd9,Abi3,Mmp28,P2ry14,Nckap1l,Elk3,Zfp641…
53	taipale-AAAAAGMGGAAGTN-SPIB-DBD	0.0338874	3.16462	M2	Spib,Sfpi1,Spic,Gabpb1,Yy1,Nfatc3,Sirt6,Tcf4,Tbp	Relt,Eng,Pik3r5,1700112E06Rik,Alox5ap,Ehd4,Alox5,Cysltr1,Ikzf1,Cd300lf,Dusp5,Fam105a,Cnr2,Arhgap15,Fcgr2b,Nckap1l,Myo1b,Btk,Inpp5d,Hpgds,Bai2,Ncf4,C1qc,Rad51ap1,Edn1,Plbd1,Phc2,Cyth4,Pbk,Myh9,Gyk,Arhgdib,Serpine2,Upk1b,Ppm1j,Slc43a2,Evi2b,Hlx,Neil3,Gpr182,Zfp366,Ptpn22,Acer2,Rhog,Map4k1,BC028528,Il21r,Apbb2,Pcdh1,Chd7,Pde2a,P2ry10,Coro1a,Gprc5c,Zfp608,Pik3cg,Il1b,Cd97,Unc119,Arhgap25,Gng2,5430427…
54	transfac_pro-M00646	0.0338842	3.16381	M15	Hnf1b	Pth1r,Armcx4,Egfl7,Syt7,Relt,Apoc2,Lrrc25,Gpr56,Cdh5,Celsr2,Prx,Crabp2,Efnb1,Pde2a,Pkmyt1,Ssbp4,Col5a3,Kcnn4,Arhgap27,Sema6b,Kcnab2,Sdc3,Cyth4,Il11,Nlgn2,Ttyh3,Pvrl4,Wnt6,Nrarp,Cdk18,Lfng,Gprc5c,Sh2b2,Fam83g,Neurl1a,Lipe,Rhbdf2,Runx3,Pvrl2,Tcf7,Jag2,Trp53i11,Gtf2ird1,Dll4,Lama5,Sbno2,Col1a1,Wnt10a,Bai2,Jup,Tmem102,Aldh3b1,Ptp4a3,Acvrl1,Ass1,Pcdh1,Plxnd1,Stac2,Marcksl1,Dok4,Mtss1l,Tnnt2,Snn,Ada,Pl…
55	transfac_pro-M01721	0.0338818	3.16319	M7	Pura,Tfap2c,Mzf1	Jup,Gpr56,Dgkz,Cdk18,Chst1,Trp53i11,Rhbdf2,Relt,Ip6k3,Cyb561,Wnt6,Egfl7,Cdh5,Sema7a,Cbfa2t3,Fam83g,Bai2,Bcar1,Ass1,Sema6b,P2ry2,N4bp3,Fhl3,Inf2,Plxnd1,Stard8,C77080,Syt7,Acsl6,Pth1r,Pcdh1,Spns2,Cdc42ep1,Sema3f,Unc5b,Col1a1,Sh3tc1,Tbx3,Aqp1,Sp6,Nrarp,Itga3,Armcx4,P2ry6,Lrrc15,Prr7,Dok4,Syt12,Spry4,Sh2b2,Hpcal4,Crabp2,Krt80,Zfpm1,Ptafr,AI661453,Vdr,Slc6a6,Stac2,Gtf2ird1,Nek6,Pde2a,Gprc5c,Psd4,Scn5a…
56	yetfasco-1381	0.0338514	3.15545	M9		Jup,Gpr56,Col1a1,Mex3a,Chst1,Egfl7,Bai2,Sp6,Pvrl4,Pth1r,Crabp2,Itga3,Wnt6,Rcor2,Sema3f,Bcl6b,Syt7,Fhl3,Cdk18,Efnb1,Pde2a,Plekhg5,Plxnd1,Etv4,Hpcal4,Trp53i11,Nrarp,Tbx3,Crlf1,Dgkz,Sema6b,Sema7a,Pcdh1,Alx4,Elfn1,P2ry2,Vipr1,Tbkbp1,Krt80,Aqp1,Adora1,Adora2a,N4bp3,Grrp1,Ass1,Cdc42ep4,Caskin2,Sh2b2,Stard8,D930048N14Rik,Casz1,Glp1r,Ptp4a3,L1cam,Gbx2,Pkmyt1,Spry4,Rhbdf2,Dok4,Gtf2ird1,Mdga1,Stac2,Il11,Kc…
57	yetfasco-1380	0.0338258	3.14892	M9		Jup,Gpr56,Col1a1,Mex3a,Chst1,Egfl7,Bai2,Sp6,Crabp2,Pth1r,Itga3,Pvrl4,Sema3f,Wnt6,Bcl6b,Pde2a,Rcor2,Fhl3,Etv4,Tbx3,Syt7,Efnb1,Hpcal4,Cdk18,Plekhg5,Crlf1,Plxnd1,P2ry2,Pcdh1,Stard8,Sema7a,Cdh5,Cdc42ep4,Grrp1,Vipr1,Trp53i11,Dgkz,Krt80,Adora1,Spry4,1700112E06Rik,Kif21b,Smad6,Stac2,Tbkbp1,Aqp1,Mdga1,Gtf2ird1,Cyb561,Caskin2,Glp1r,Alx4,Gbx2,Rhbdf2,Pkmyt1,Sema6b,N4bp3,Sh2b2,Rin3,D930048N14Rik,Nrarp,Lama5,…
58	transfac_pro-M00340	0.0338234	3.14831	M1	Ets2,Ets1,Fli1,Erg,Elf1,Elk4,Erf,Elf2,Elk1,Elk3,Sfpi1,Spib,Gabpa,Gabpb1,Elf4,Etv4,Etv6,Gata2,Gata3,Gata4,Gata6,Gata1,Gata5	Slc16a13,Fli1,Unc119,Plxnd1,Esam,Stard8,Kdr,Hhex,Pde2a,Sp6,Elk3,Shank3,Rapgef4,Zfp366,P2ry14,Rad51ap1,Cyb561,Lcp2,Srpx2,Fhl3,Gpr116,Lrg1,Arhgdib,A430105I19Rik,Bcar1,Vsig2,Ucp2,Fmnl3,Fgd5,Sla,Gcnt1,Pvrl2,Tbkbp1,Smad6,Trp53i11,Prr5l,Pvrl4,Epas1,Rab31,Glt28d2,Pcdh1,Ptprm,Sema3f,Cdh5,Ccr7,Zfp46,Limd2,Rasgrp3,Phldb2,Cd180,Dysf,Gpihbp1,Dll4,H2-DMa,Chd7,Il1rl1,Nxph3,Kifc3,Reln,Ptk7,Prkch,Capn3,Rasa4,Nos…
59	hdpi-TRIM21	0.0338146	3.14607	M6	Trim21	Jup,Gpr56,Egfl7,Ass1,Dgkz,Ip6k3,Rhbdf2,Nrarp,Cyb561,Chst1,Inf2,Slc6a6,Sema3f,Ttyh3,Myh9,Sema6b,N4bp3,Syt12,Cbfa2t3,Bik,Bcar1,Crabp2,Relt,Plxnd1,Kif26a,Gprc5c,Aqp1,Ptafr,Cdh5,Prr7,Fam83g,Syt7,Sh3tc1,Prx,Spns2,Gtf2ird1,Tnfaip8l1,Pth1r,Zfpm1,Unc5b,Fam83h,Dok4,Fam129b,Cdk18,Krt80,BC022687,Sox18,Rcor2,Pdgfb,Pkmyt1,Pde2a,AI661453,Sema7a,Cdc42ep1,Dcst1,Acsl6,Aldh3b1,Slc43a2,Adora2a,Arhgef19,Racgap1,Nrtn…
60	transfac_pro-M01857	0.033781	3.1375	M5	Tfap2a,Tfap2c,Tfap2b	Nrarp,Armcx4,Itgb4,Ttyh3,Lama5,Ocln,Etv4,Kif26a,Egfl7,Pth1r,Elfn1,Hoxb7,Slc9a3r2,Gapdh,Bcl11a,Foxf2,Sox18,Hgfac,Adora2a,Degs2,Mtss1l,Lfng,Chst1,Zfpm1,Dgkz,Gtf2ird1,Ass1,Cdc42ep1,Fam83h,E2f3,Aatk,Plxnd1,Inf2,Gprc5c,Notch1,Mmrn2,Kcnq1,Zfp428,Csf3r,Relt,Pstpip1,Cldn5,Flt4,Eps8l2,Cbfa2t3,Paqr7,Sh2d3c,Inhbb,Cyp26b1,Nat8l,Fhl3,Prx,Bdnf,Stac2,BC022687,Lrrc15,Kirrel3,Pkmyt1,Esam,Ccnd1,Pitpnc1,Rasd1,Jup,D…
61	swissregulon-SPI1.p2	0.0336681	3.10875	M2	Sfpi1,Irf4,Pura,Myb	Arap3,Caskin2,Hyal2,Abi3,Cfp,Plxnc1,Il21r,Ncf4,Rhog,Unc119,Ppp1r16b,Lpxn,Myo1b,Nrp2,Lcp2,Ptpn22,Nos3,Cdh5,Mex3a,Mpeg1,Crabp2,Slc43a2,Myo1f,Cd97,Tbkbp1,Zfp804a,Chst1,Ppm1j,Col11a1,Tal1,Ucp2,Cysltr1,Acvrl1,Pik3r5,Ccl4,Fam105a,Fmnl3,1500009L16Rik,Arhgap25,Slc7a7,Vdr,Tchh,Mdga1,Hpgds,Sla,Plvap,Disc1,Mmrn2,Lrrc29,Myh9,Ass1,Dok4,Jup,Rin3,Pde2a,B430306N03Rik,Zswim6,Ssbp4,Stard8,Lrrc25,Dusp5,Cd44,Sp6,Pik…
62	hdpi-PLG	0.0336633	3.10753	M16	Plg,Sf3b1	Jup,Armcx4,Acsl6,Gpr56,Dgkz,Relt,Hpcal4,Cdh5,Cyp26b1,Chst1,Cbfa2t3,Ptafr,Rassf4,Tbx3,Cdk18,Sla,Ip6k3,Pth1r,Akap2,P2ry6,Marcksl1,Wnt6,Tnn,Sema7a,Gja5,Crabp2,Vdr,P2ry2,Zfp366,Rhog,Emid1,Insc,Nek6,Nfam1,Lrrc15,Lck,Pde2a,N4bp3,Stard8,Spry4,Fhl3,Fgr,Ass1,Cyb561,Fmod,A430105I19Rik,Racgap1,Efnb1,Scn5a,Cnr2,Trp53i11,Bcar1,Nxph3,Bai2,Tal1,Sema3f,Mex3a,Fam83g,Neurl1a,Syt6,Rhbdf2,Spns2,Dysf,Coro2a,Stac2,Gm5…
63	yetfasco-1379	0.033544	3.07714	M9		Jup,Mex3a,Col1a1,Gpr56,Chst1,Bai2,Egfl7,Crabp2,Sp6,Pvrl4,Wnt6,Pth1r,Itga3,Pde2a,Bcl6b,Sema3f,Plxnd1,Rcor2,Fhl3,Tbx3,Efnb1,Cdk18,Trp53i11,Syt7,Etv4,Hpcal4,Crlf1,Vipr1,Dgkz,Alx4,Adora1,Krt80,Aqp1,Tbkbp1,Plekhg5,Sema7a,N4bp3,Pcdh1,Pkmyt1,Glp1r,D930048N14Rik,Kif21b,Sema6b,Elfn1,Nrarp,Casz1,1700112E06Rik,Grrp1,Stard8,Wnt10a,Mtss1l,P2ry2,Hyal2,Mdga1,Caskin2,L1cam,Zfpm1,Tal1,Stac2,Smad6,Sh2b2,Rhbdf2,Esa…
64	transfac_pro-M01033	0.0335072	3.06776	M7	Hnf4a	Gpr56,Cdk18,Ip6k3,Egfl7,Sema7a,Acsl6,Dgkz,Armcx4,Nrarp,Cbfa2t3,Relt,Chst1,Plxnd1,Pth1r,Bcar1,Cyb561,Cdh5,Dcst1,Inf2,Sema6b,P2ry2,Spns2,Sh3tc1,Rhbdf2,Jup,Ass1,Flt4,Prr7,Stard8,N4bp3,Trp53i11,Ttyh3,Syt7,Neurl1a,Fam83g,Prdm11,Aldh3b1,Zfpm1,Aatk,Wnt6,Aqp1,Tnfaip8l1,Prx,Scn5a,Ptp4a3,Itga3,Psd4,Pde2a,Cdc42ep1,Vdr,AI661453,Slc16a3,Nfam1,Fam83h,C77080,Gtf2ird1,Add2,Slc6a6,Dok4,Nbeal2,Bai2,Rbm47,Slc6a2,Pt…
65	homer-M00051	0.0334496	3.05308	M1	Runx1,Ing4,Zfp354c,Gli3,Zbtb14,Elf5	Treml2,Tbkbp1,Cd276,Glp1r,Kifc3,Runx2,Bcl2a1b,Traf1,Mmrn2,Hmga1-rs1,Hmga1,Mdga1,Slc6a6,Lhx6,Arhgap15,Fyb,Cybb,Il21r,Ccr7,Cyb561,Adora2a,Phc2,Fam101a,Nrarp,Coro1a,Gmfg,Chst1,Lcp2,Tnfaip8l2,Rad51ap1,Notch1,Cyth4,Rasal3,Cdkn1a,Arntl,Tnfrsf10b,1500009L16Rik,Ptpn6,Lef1,Cdh5,Rcsd1,Ctsw,Pik3r5,Ocln,Ptn,Arhgap25,Lpar3,Tpst2,Madd,Prkcb,Samsn1,Fam83d,Nlrp3,Il2rg,Itk,Csf2ra,Eepd1,E2f3,Psd4,Iffo2,Gja5,Mbnl3,…
66	hdpi-GPD1	0.0334384	3.05023	M10	Gpd1,Sp3	Jup,Col1a1,Egfl7,Mex3a,Gpr56,Elfn1,Chst1,Crabp2,Wnt6,Trp53i11,Inf2,Syt7,Itga3,Pcdh1,Tbx3,Bai2,Rhbdf2,Fhl3,Pvrl4,Sema3f,Efnb1,Sema6b,Ip6k3,Bcar1,Pkmyt1,Pde2a,Zfpm1,Relt,Pdgfb,N4bp3,Pth1r,Nlgn2,Sh2b2,Etv4,Wnt10a,Plxnd1,Cdk18,Unc5b,Nrarp,Kif26a,Bcl11a,Lfng,Dgkz,Plekhg5,D930048N14Rik,Ass1,Grrp1,Tbkbp1,Stac2,Vipr1,Rcor2,Gtf2ird1,Crlf1,Kif21b,Aqp1,L1cam,Mmp14,Spry4,Sdc3,Hmga1-rs1,Hmga1,Sp6,Ptp4a3,Arhge…
67	swissregulon-SPIB.p2	0.0333895	3.03779	M2	Spib	Arap3,Stard8,Gngt2,Abi3,Dll4,Pde4b,Mtss1,Btk,Efna1,Slc16a13,Col27a1,Ikzf1,Ssbp4,Lrrc25,Aatk,Egfl7,Rasip1,Dgkz,Cd80,Sdcbp2,Pdgfb,Chst1,Hyal2,Sla,Trp53i11,Kifc3,Zfp366,Slc43a2,Chn1,Emcn,Tmc6,Vdr,Zswim6,Mbnl3,Fhl5,Runx1,Dysf,Stap1,St6galnac3,Arhgdib,Bcl6b,Arhgap9,Atp2a3,Gcnt1,Sema6b,Evi2b,Tmem26,Mdga1,Dusp5,Phospho1,Mesdc1,Shank3,Lphn3,Ctnnd2,Pde2a,Clic1,Sele,Fam107a,Grrp1,Ccl4,Mmp28,Epas1,Tbxas1,Wn…
68	hdpi-EIF5A2	0.0333735	3.03371	M17	Eif5a2	Armcx4,Gpr56,Pth1r,Relt,Dgkz,Pde2a,Cbfa2t3,Apoc2,Runx3,Plxnd1,Sdc3,Krt80,Lrrc25,Il11,Padi2,Kcnab2,Laptm5,C1qc,Marcksl1,Kcnn4,Aldh3b1,Cdh5,Fam83g,P2ry6,Glp1r,Sdc1,Iffo2,Aatk,Ssbp4,Gja5,Chst1,Ppfia4,Vdr,Alox5,P2ry2,Atp1a3,Zfpm1,N4bp3,Sh3tc1,Porcn,Gm5424,Trp53i11,Ip6k3,Bai2,Eng,Homer3,Pvrl2,Acsl6,Pvrl4,Unc93b1,Vipr1,Stard8,Sema7a,Hpcal4,Lilra5,Fmod,Nos3,Fam129b,F7,Prx,Mal,Sbno2,Ass1,C77080,Lrp8,Col1…
69	transfac_pro-M03568	0.0333639	3.03126	M4	Nr2c2,Rara,Nr2f2,Nr2f1,Rorb,Rorc	Dll4,Twf2,Pth1r,Stard8,Armcx4,P2ry2,Nrarp,Cdk18,Sema7a,Nfkbid,Relt,Ass1,Syt7,Cbfa2t3,Gapdh,Pde2a,Grrp1,Bai2,Neurl1a,Dgkz,Sema6b,Kcnab2,Cd300lg,Aqp5,Cdc42ep1,Plxnd1,Nfam1,Slc6a6,N4bp3,Dennd2d,Phospho1,Prx,F7,Wnt6,Rhod,Fam105a,Gpr4,Rps6ka1,Itga3,Car7,Crabp2,Lcn2,Spns2,Bmf,Gpr56,Phactr3,Trp53i11,Caskin2,Pappa,Sema3f,Alpl,Ptp4a3,Glp1r,Crabp1,Zfpm1,Iffo2,Pik3r5,Rhog,Sdc3,Aqp1,Snn,Cyb561,Celsr2,Hpcal4,…
70	transfac_pro-M00531	0.0332622	3.00537	M1	Elf2,Erf,Elk4,Elk1,Fli1,Erg,Ets2,Ets1,Elf1,Gata2,Gata3,Gata4,Gata6,Gata1,Gata5,Gli3,Zbtb14,Runx2,Cbfb	Arhgap30,Prdm1,Phc2,Nos3,Slc16a13,Lrg1,Gprc5a,Lyn,Map4k2,Ptpn6,Hivep3,Nxph3,Mdga1,Sema3f,Ptafr,Lcp2,Slitrk6,Glt28d2,Flt4,Epn3,Limd2,Shank3,Mtss1,Inf2,Tmcc2,Nrp2,Hyal2,Cdk18,Fam129b,Gpihbp1,Rad51ap1,Snn,Pgs1,Fhl3,Myh9,Hcn1,Mesdc1,Fam180a,Ctsw,Crabp2,Evl,Pdgfb,Nlrp10,Dok4,Pik3cg,Sdk2,Fam83a,Sv2c,Cxcr2,Podxl,Elk3,Gcnt1,Bai2,Neurl1a,Pvrl4,Wnt6,Col27a1,Galnt6,B3gnt3,Glp1r,Asxl3,Hapln3,Fam78a,Ptn,Chst1…

## Sheet: Pneumonectomy
; Name	PNX_UP_All
; Species and nomenclature	Mus musculus, MGI symbols
; Motif collection	10K (9713 PWMs)
; Minimum NEScore	3
; Rank threshold for visualization	5000
; ROC threshold for AUC calculation (%)	0.03
; Minimum identity between orthologous genes	0
; Maximum false discovery rate (FDR) on motif similarity	0.001
; Motif rankings database	20kb centered around TSS (7 species)
; Number of valid nodes	1294
; iRegulon version	iRegulon v1.3 (build: 2015-02-12)
# Rank	Motif id	AUC	NES	ClusterCode	Transcription factor	Target genes
1	jaspar-MA0107.1	0.0545135	4.61987	M1	Rela,Rel,Nfkb2,Nfkb1,Bcl3,Ovol2,Ebf1,Stat6	Zbtb10,Nfkbia,Ripk2,Nfkb2,Ier5,Tnfaip3,Nfkbid,Ints6,Zc3h12a,Nfkbie,Tnfsf18,Cxcl10,Nfkbiz,Icam1,Cldn5,Ccl2,Relb,Cxcl1,Gadd45b,Celsr1,Grem1,Tifa,Runx2,Sele,Sema7a,Hcn4,Sdc4,Cxcl5,Cacna1c,Cbfa2t3,Palld,Chst15,Rassf5,Mylk,Epha2,Kdm6b,Cd82,Birc3,Tnfsf15,Tnip1,Rel,Cdh22,Nfkb1,Rgs16,Mid1,Nfasc,Lrp4,Cabp1,Tnfaip2,Asxl3,Six4,C77080,Cxcl3,Cd40,Mcoln2,Bcl3,Ier3,Slc6a14,Baz1a,Stap2,Dusp2,Htr1d,Tnfrsf19,Cadm1…
2	transfac_public-M00052	0.0544938	4.6164	M1	Rela,Rel,Nfkb1,Nfkb2,Bcl3,Ovol2,Ebf1,Stat6,Relb	Zbtb10,Ripk2,Nfkbia,Nfkb2,Ier5,Tnfaip3,Nfkbid,Ints6,Tnfsf18,Nfkbie,Icam1,Cxcl10,Nfkbiz,Cldn5,Relb,Zc3h12a,Ccl2,Tifa,Gadd45b,Grem1,Sele,Cxcl1,Celsr1,Runx2,Hcn4,Sdc4,Rassf5,Sema7a,Palld,Bcl3,Asxl3,Cacna1c,Ier3,Birc3,Six4,Mylk,Tnfsf15,Slco5a1,Kdm6b,Rel,Epha2,Mid1,Tnip1,C77080,Cd40,Chst15,Nfkb1,Baz1a,Rgs16,Cabp1,Cbfa2t3,Cd36,Tnfrsf19,Wwc1,Cxcl3,Cdh22,Mcoln2,Stx11,Ralgds,Slc6a14,Cxcl5,Htr1d,Cadm1,Csf2…
3	factorbook-AP1	0.0524432	4.25411	M2	Jun,Batf,Fosl2,Fos,Junb,Fosl1,Jund,Jdp2,Fosb,Bach1,Bach2,Sfpi1,Arnt	Itpkc,Kdm6b,Hmga1-rs1,Hmga1,Kcnn4,Flnc,Gal,Map2k3,Slc2a1,Pde2a,Hmox1,Pcdh17,Bag3,Col7a1,Sdc4,Hbegf,Tnfrsf12a,Aff1,Gpr56,Arap3,Slc6a17,Col12a1,Kcnmb2,Kank4,Csdc2,Cspg4,Ltbp2,Igf1,AA986860,Nos3,Chst8,Gata2,Dtna,Pappa2,Pdgfb,Micalcl,2010300C02Rik,Mapk6,Ereg,Cdkn1a,Csrnp1,Krt8,Vasn,Esr2,Chst3,Gdnf,Lonrf3,Vdr,Il11,Abhd2,Ptpn5,Col27a1,Lama5,Dsg2,Tgif1,Lhx6,Ifrd1,Itga3,Xirp1,Adora2b,Bhlhe40,Pim1,Tmem2,S…
4	homer-M00096	0.0516966	4.1222	M2	Jun,Jdp2,Jund,Junb,Fos,Fosl1,Fosb,Bach2,Bach1,Fosl2,Batf,Sfpi1,Arnt,Srf,Nfatc1	Itpkc,Pcdh17,Hmga1-rs1,Hmga1,Map2k3,Kdm6b,Flnc,Gal,Hmox1,Kcnn4,Pde2a,Bag3,Cspg4,Slc2a1,Sdc4,Dtna,Kank4,Col7a1,Slc6a17,Arap3,Mapk6,Pappa2,Csdc2,Micalcl,Col12a1,Tnfrsf12a,Aff1,Chst8,Hbegf,Slc38a2,Bach1,Cldn18,Gpr56,Kcnmb2,Ereg,Abhd2,Clu,Adamts9,Ptpn5,Ifrd1,Tal1,Fosl2,Vasn,Bcl10,Epha2,Pim1,Tac1,Ptn,Lif,Lama5,Dsg2,AA986860,Fam83g,Atp1b1,Adora2b,2010300C02Rik,Cdkn1a,Gdnf,Egflam,Igf1,Mafk,Car12,Dgkg,Ge…
5	transfac_public-M00038	0.0512316	4.04005	M2	Jdp2,Bach1,Fosb,Fosl1,Jund,Jun,Fos,Junb,Bach2,Fosl2,Batf,Sfpi1,Srf,Arnt,Tgif1,Tgif2,Gm7148	Pcdh17,Flnc,Cspg4,Hmox1,Ltbp2,Mafk,Sertad2,Nebl,Fhod1,Kcnn4,Dusp14,Atp1b1,Slc24a4,Igf1,Selp,Hmga1-rs1,Hmga1,Crb2,Tnfrsf12a,Itpkc,Sdc4,Mapk6,Cldn15,Cdkn1a,Nfatc2,Atp6v0d2,Gpr111,Vasn,D8Ertd82e,Esr2,Nedd9,Chst3,Clspn,1810041L15Rik,AI661453,Gal,Gpr56,Dusp4,Nfil3,Myom3,Pim1,Myo1d,Pde2a,Ereg,Tgif1,Pag1,Krt8,Sdk2,Gja5,Vcl,Ptpn5,Slc6a17,Mlph,Trib1,Hbegf,Hunk,Serpinb2,Cpeb4,Csrnp1,Kdm6b,Klf6,Fosl2,Col7a1…
6	transfac_public-M00490	0.0511209	4.02049	M2	Bach2,Fos,Jund,Fosl1,Junb,Fosb,Jun,Bach1,Jdp2,Fosl2,Batf,Sfpi1,Srf,Arnt	Itpkc,Map2k3,Col5a3,Gal,Fosb,Hmga1-rs1,Hmga1,Gpr56,Tnfrsf12a,Slc2a1,Hmox1,Mapk6,Flnc,Kcnn4,Csrnp1,Srxn1,Dtna,Abhd2,Slc6a17,Chst8,Kdm6b,Col7a1,Col12a1,Dll4,Pcdh17,Sdc4,Ifrd1,1810041L15Rik,Gadd45b,Dusp14,Mid1,Cspg4,Pappa2,Pdgfb,Krt8,Slc38a2,Ptn,Cgn,Areg,Arap3,Nos3,Gem,Fam83g,Lif,Nfatc2,Spats2,Clu,Mafk,Notch1,Ptp4a1,Trib1,Gata2,Lhx6,Nfil3,Pde4d,Notch3,Gpr3,Pde2a,Hbegf,Il1rl1,Ets1,Klhl4,Atp1b1,Slc7a1…
7	homer-M01484	0.0510901	4.01506	M2	Nfe2,Jun,Fos,Fosb,Jund,Fosl1,Junb,Jdp2,Batf,Sfpi1	Flnc,Itpkc,Lif,Gal,Hmox1,Arap3,Map2k3,Kdm6b,Kcnn4,Hmga1-rs1,Hmga1,Cspg4,Srxn1,Gpr56,Hbegf,Kank4,Csrnp1,Ptpn5,Fosl1,Micalcl,Sdc4,Bcl3,Slc6a17,Abhd2,Slc2a1,Dsg2,Aff1,Col12a1,Bag3,Eif4e,Vasn,Il11,Nos3,Chst3,Chst8,Notch3,Tnfrsf12a,Tie1,Ppp4r4,Pcdh17,Ereg,Fosb,Bcl10,Prr7,Adamts17,Itga3,Col6a2,Cldn18,Lrp4,Maff,Pde2a,Cdh5,Lrrc8e,Cdc42bpg,Mapk6,Hapln1,Bach1,Cd44,Ets2,Csdc2,Fam83g,Bai2,Serpine1,Micall2,Ad…
8	swissregulon-BACH2.p2	0.0510692	4.01136	M2	Bach2,Bach1,Fos,Fosb,Jund,Junb,Fosl1,Jun,Jdp2,Fosl2,Batf,Sfpi1,Srf,Arnt	Kcnn4,Hmox1,Itpkc,Hmga1-rs1,Kdm6b,Hmga1,Flnc,Map2k3,Gal,Hbegf,Bag3,Arap3,Gpr56,Slc2a1,Ereg,Mapk6,Sdc4,Csrnp1,Tnfrsf12a,Vasn,Pcdh17,Slc6a17,Il11,Pde2a,Col12a1,Col7a1,Notch3,Pdgfb,Dsg2,Csdc2,Atp1b1,Gata2,Chst8,Lhx6,1810041L15Rik,Mid1,Aff1,Fosl2,Kcnmb2,Srxn1,Pappa2,Cspg4,Lama5,Dtna,Dll4,Igf1,Pim1,Lrrc15,Mmp13,Cgn,Trib1,Abhd2,Nos3,Xirp1,Bcl3,Bhlhe40,Ifrd1,Cdkn1a,Fosb,Tinagl1,Sparc,Nfil3,Micalcl,Gja5,…
9	factorbook-NFKB1	0.0508256	3.96833	M1	Nfkb1,Bcl3,Nfkb2,Rela,Rel,Mzf1,Nfatc3,Zbtb7a,Ebf1,Relb,Ovol2,Churc1,Ap3b1,Ikzf2	Zbtb10,Nfkb2,Ier5,Nfkbia,Tnfsf18,Ripk2,Nfkbie,Ccl2,Icam1,Nfkbiz,Cxcl10,Zc3h12a,Sema7a,Cdk18,Ppp1r14c,Tnip1,Cd82,Cbfa2t3,Bcl3,C77080,Nfkbid,Napsa,Ints6,Wwc1,Tnfsf15,Chst8,Birc2,Ankrd33b,Cdh22,Tifa,Tnc,Epha2,Runx2,Rhbdf2,Mtss1l,Rgs16,Prr7,Tbc1d1,Cabp1,D8Ertd82e,Pou3f1,Rassf5,Adamtsl2,Tnfaip3,Sema4a,Gabpb1,Chst15,Tnfrsf19,Cd36,Astn2,Rel,Vdr,Lif,Nfkb1,Sele,Trp63,Rab11fip1,Nuak1,Ltbp2,Elfn1,Col7a1,Hcn…
10	homer-M00002	0.0507309	3.9516	M2	Jun,Batf,Fosl2,Junb,Fos,Fosl1,Sfpi1,Jund,Jdp2,Fosb,Bach1,Bach2,Nfe2,Nfe2l2,Maf,Nfe2l1,Nfe2l3,Mafk,Mafg,Maff,Mafb,Arnt,Srf,Nfatc1	Itpkc,Kdm6b,Hmox1,Flnc,Hmga1-rs1,Hmga1,Pcdh17,Gal,Map2k3,Kcnn4,Arap3,Cspg4,Kank4,Gpr56,Dtna,Pde2a,Col7a1,Bag3,Slc2a1,Slc6a17,Mapk6,Sdc4,Col12a1,Pappa2,Micalcl,Slc38a2,Aff1,Nos3,Fosb,Chst8,Ptpn5,Hbegf,Il11,Fam83g,Clu,Cldn18,Micall2,Bach1,Ereg,Csdc2,Prr7,Vasn,Bcl10,Bcl3,Abhd2,Kcnmb2,Eif4e,Itga3,Lif,Ptn,Lama5,Ifrd1,Pdgfb,Dsg2,Ltbp2,Csrnp1,Cd44,Mid1,Adora2b,Ablim3,Lrrc8e,Dgkg,Csf3,Mafk,Adamts9,Gata2,…
11	swissregulon-FOS_FOS_B-L1__JUN_B-D_.p2	0.0505366	3.91726	M2	Fosb,Fos,Junb,Fosl1,Jund,Jdp2,Batf	Map2k3,Kcnn4,Hbegf,Hmox1,Kdm6b,Gal,Hmga1-rs1,Hmga1,Csrnp1,Sdc4,Col12a1,Tnfrsf12a,Itpkc,Flnc,Slc2a1,Ereg,Bhlhe40,Arap3,Cspg4,Dsg2,Pde2a,Slc6a17,Gpr56,Aff1,Bag3,Nos3,Epha2,Vasn,Ifrd1,Fosb,Col7a1,Lama5,Pim1,Sertad2,Lrrc8e,Abhd2,Micalcl,Nuak1,Clu,Bcl10,Bmp2,Gpr3,Chst8,Krt8,Crabp2,Six4,Xirp1,Lif,Pappa2,Fam83g,Mafk,Itga7,Col5a3,Cldn4,Lrrc15,Nptx2,Ptpn5,Zswim6,Gata2,Csdc2,Cdc42bpg,Bai2,Chst3,Tmem2,Gadd4…
12	jaspar-PF0007.1	0.0496078	3.75318	M2	Jdp2,Fos,Arnt,Batf,Sfpi1	Kdm6b,Itpkc,Flnc,Hmox1,Map2k3,Gal,Arap3,Kcnn4,Hmga1-rs1,Hmga1,Hbegf,Cspg4,Fosb,Lif,Pde2a,Sdc4,Kank4,Slc2a1,Col7a1,Lama5,Micalcl,Fam83g,Csrnp1,Bag3,Epha2,Ereg,Bcl10,Crabp2,Nos3,Clu,Gpr56,Aff1,Lrrc8e,Ralgds,Ptpn5,Dtna,Vasn,Notch3,Mapk6,Prr7,Col12a1,Slc6a17,Tnfrsf12a,Cldn4,Slc38a2,Bcl3,AA986860,Lrrc15,Itga3,Epha5,Chst8,Bai2,Vps37b,Csdc2,Pcdh17,Maff,Srxn1,Dsg2,Pim1,Sertad2,Tmem35,Prox1,Hspb1,Moxd1,Il…
13	flyfactorsurvey-kay_Jra_SANGER_5_FBgn0001297	0.0495365	3.74057	M2	Fosl1,Fosl2,Fosb,Fos,Jdp2,Bach2,Junb,Jun,Jund,Batf,Sfpi1,Arnt,Srf	Map2k3,Itpkc,Hmox1,Hmga1-rs1,Hmga1,Gal,Pde2a,Bag3,Tac1,Kcnn4,Pcdh17,Epha2,Slc2a1,Cspg4,Dtna,Tnfrsf12a,Col12a1,Abhd2,Sdc4,Col7a1,Pappa2,Slc6a17,Kdm6b,Atp1b1,Csdc2,Ifrd1,Mapk6,Gpr56,Lhx6,Bach1,Chst8,Pde4d,Col5a3,Nfatc2,Dgkg,Ltbp2,Fosl2,Gem,Ptn,Kcnj2,Mmp13,Aff1,Mid1,Micalcl,Flnc,Slc38a2,Adora2b,Tmem200a,Six4,Usp2,Scn3a,Cdkn1a,Gadd45a,Itga3,Slc9a5,Clu,Csrnp1,Sv2c,1810041L15Rik,Car12,Lama5,Epas1,Egfla…
14	swissregulon-FOSL2.p2	0.0491146	3.66603	M2	Fosl2,Jun,Fosb,Junb,Fosl1,Jund,Fos,Batf,Sox4,Mybl1,Mybl2,Snapc4,Myb,Sfpi1	Flnc,Kdm6b,Kcnn4,Gal,Itpkc,Hmox1,Hmga1-rs1,Hmga1,Map2k3,Arap3,Sdc4,Cspg4,Srxn1,Tnfrsf12a,Aff1,Col12a1,Ereg,Nos3,Slc2a1,Lif,Pcdh17,Gpr56,Eif4e,Hbegf,Csrnp1,Fosb,Cldn4,Pgm5,Mafk,Pde2a,Bcl10,Il11,Mapk6,Bcl3,Chst3,Micalcl,Dusp14,Adora2a,Ralgds,Maff,Lama5,Gfra2,Vasn,Col6a2,Xirp1,Notch3
15	transfac_pro-M03563	0.0489866	3.64343	M1	Rela,Nfkb2,Nfkb1,Rel,Bcl3,Ovol2,Churc1,Ap3b1,Relb,Ebf1,E2f1,Mzf1,Irf1	Zbtb10,Nfkbia,Icam1,Zc3h12a,Nfkb2,Sema7a,Ier5,Nfkbid,Ripk2,Tnfaip3,Tnfsf18,Bcl3,Nfkbiz,Nfkbie,Tifa,Cd40,AI661453,Ints6,Napsa,Pou3f1,Nfasc,Cbfa2t3,Cxcl10,Sema4a,Runx2,Sele,Tnfaip2,Celsr1,Ralgds,Epha2,Ccl2,Rassf5,Dusp2,Irf1,Sv2c,Csrnp1,Cd82,Col7a1,Mlph,Ier3,Gpr4,Mcoln2,Cdh22,Cldn5,Ccl22,Slc34a2,Gem,Cacna1c,Fmod,Slc8a2,Chst8,Sdc4,Rcan1,Elfn1,Palld,Cxcl1,Wwc1,Tnip1,Sphk1,Nfatc2,Skil,Cldn18,Nr4a3,Chdh…
16	yetfasco-403	0.0488316	3.61605	M2	Fosb,Fos,Jund,Fosl1,Junb,Jun,Nfe2,Jdp2,Fosl2,Batf,Sfpi1	Flnc,Itpkc,Lif,Kdm6b,Gal,Hmox1,Arap3,Kcnn4,Map2k3,Gpr56,Srxn1,Hmga1-rs1,Hmga1,Csrnp1,Ptpn5,Eif4e,Cspg4,Kank4,Fosb,Micalcl,Hbegf,Col12a1,Abhd2,Cldn18,Itga3,Maff,Chst8,Chst3,Pde2a,Adamts17,Dsg2,Nos3,Slc6a17,Bcl3,Hapln1,Pcdh17,Notch3,Sdc4,Slc38a5,Col6a2,Tgm2,Fosl1,Fam83g,She,Epha2,Kcnk3,Il11,Vasn,Tie1,Ppp4r4,Gja5,Trib1,Nfatc2,Aff1,P4ha3,Lama5,Sparcl1,Csdc2,Sparc,Gata2,Ets2,Col7a1,Tnfrsf12a,Clu,Lrp4,…
17	homer-M00084	0.0487037	3.59344	M2	Arnt,Jun,Fosl1,Fosb,Jund,Junb,Fos,Jdp2,Fosl2,Bach2,Batf,Sfpi1,Nfatc1,Irf8	Kdm6b,Itpkc,Flnc,Hmox1,Map2k3,Hmga1-rs1,Hmga1,Kcnn4,Gal,Arap3,Gpr56,Pcdh17,Pde2a,Dtna,Cspg4,Col7a1,Sdc4,Kank4,Gata2,Slc38a2,Ets2,Slc6a17,Clu,Pappa2,Fam83g,Nos3,Ablim3,Slc2a1,Micalcl,Bag3,Ptpn5,Csdc2,Col12a1,Fosb,Lif,Eif4e,Lama5,Bcl10,Aff1,Ereg,Itga3,Kitl,Hbegf,Dsg2,Atp6v0d2,2010300C02Rik,Gprc5a,Mapk6,Xirp1,Pknox2,Micall2,Runx1,AA986860,Epha2,Csrnp1,Tnfrsf12a,Ptn,Vasn,Crabp2,Tac1,Cldn18,Bcl3,Ccdc1…
18	transfac_public-M00517	0.048684	3.58997	M2	Junb,Jun,Jund,Fos,Fosb,Fosl1,Jdp2,Nfe2,Fosl2,Bach2,Bach1,Mafk,Batf,Sfpi1,Arnt,Mafa	Map2k3,Pcdh17,Itpkc,Hmga1-rs1,Hmga1,Hmox1,Flnc,Fosb,Cspg4,Gal,Eif4e,Slc2a1,Kcnn4,Clu,Slc6a17,Pde2a,Col12a1,Chst8,Bag3,Kdm6b,Dll4,Slc38a5,Dtna,Xirp1,Gadd45a,Sdc4,Col7a1,Adamts9,Abhd2,Kcnk3,Maff,Bach1,Gna13,Fosl1,Atp6v0d2,Actc1,Mapk6,Gata2,Abtb2,Usp2,Cdh6,Bcl3,Gpr56,Kcnmb2,Vdr,Rspo4,Csdc2,Sipa1l2,Csrnp1,Lamc3,Ets2,Dsg2,Tnfrsf12a,Itga3,Gprc5a,Tnfrsf10b,Lif,Pappa2,Sdk2,Micalcl,Ptn,Aff1,Car12,Col5a3,G…
19	yetfasco-1363	0.0486471	3.58345	M2	Jdp2,Nfe2,Fosl1,Bach2,Junb,Jund,Fos,Fosb,Jun,Fosl2,Bach1,Batf,Sfpi1,Arnt	Hmox1,Flnc,Cspg4,Gal,Kcnn4,Hmga1-rs1,Hmga1,Fosl1,Itpkc,Gpr56,Map2k3,Pcdh17,Arap3,Csrnp1,Kdm6b,Hbegf,Sdc4,Slc6a17,Kank4,Bag3,Aff1,Dsg2,Nos3,Mafk,Ptpn5,Tnfrsf12a,Cldn18,Micalcl,Chst8,Lif,Pappa2,Abhd2,Chst3,Slc2a1,Ereg,Col12a1,Kcnk3,Srxn1,Bcl10,Itga3,Pde2a,Tmem200a,Maff,Cdc42bpg,Eif4e,Bach1,Bcl3,Sdc1,Mapk6,Gprc5a,Akap2,Adamts9,Col6a2,Pim1,Vasn,Ltbp2,Sertad2,Zfand5,Il11,Micall2,Adamts17,Ifrd1,Bhlhe40…
20	transfac_pro-M01267	0.0486225	3.5791	M2	Fosl1,Jun,Junb,Fosb,Fosl2,Fos,Jund,Bach2,Nfe2l2,Batf,Sfpi1	Itpkc,Flnc,Kdm6b,Hmox1,Hmga1-rs1,Hmga1,Cspg4,Pcdh17,Gpr56,Map2k3,Gal,Kcnn4,Col12a1,Arap3,Prdm1,Kank4,Col7a1,Ptpn5,Nos3,Micalcl,Slc6a17,Mafk,Lif,Fosb,Il11,Pde2a,Ltbp2,Ereg,Csrnp1,Clu,Col6a2,Itga3,Maff,Aff1,Slc38a2,Eif4e,Hbegf,Chst8,Fam83g,Rrad,Gprc5a,P4ha3,Dtna,Abhd2,Sdc4,Adamts9,Selp,Srxn1,Bcl3,Cd44,Vps37b,Bag3,Pappa2,Gem,Nedd9,Lrrn3,Gna13,Csdc2,Ets1,Nfatc2,Notch3,Cldn18,Olr1,Fmod,Bcl10,Cdk18,Mlp…
21	yetfasco-1445	0.0486041	3.57584	M2	Jdp2,Bach2,Bach1,Fosb,Jun,Jund,Junb,Fos,Fosl1,Srf,Batf,Sfpi1,Arnt	Col12a1,Hmga1-rs1,Hmga1,Dkk2,Maff,Itpkc,Pcdh17,Fosb,Lif,Gpr56,Col5a3,Eif4e,Tinagl1,Hmox1,Sertad2,Gprc5a,Xirp1,Nfatc2,Notch1,Ints6,Tnfrsf12a,Serpinb2,Tac1,Ptpn5,Mpzl2,Fbn2,Gem,Bdnf,Pappa2,Fosl2,Clu,Pik3r5,Ablim3,Cldn18,Scube2,Ets2,Mylk,Mid1,Chrm2,Krt8,Sparc,Kcnmb2,Gpr176,Scn3a,Pdgfb,Bach1,Plagl1,Chst8,Rad52,Syt6,Selp,Hdx,Usp6nl,Pde2a,Ltbp2,Upk1b,Tgif1,Ereg,Adamts9,Ifrd1,Nfil3,Col27a1,Cd36,Dll4,Map…
22	transfac_public-M00053	0.0485721	3.57019	M1	Rel,Rela,Nfkb1,Nfkb2,Yy1,Bcl3,Relb,Ovol2,Ebf1,Zbtb7a	Nfkb2,Nfkbia,Zbtb10,Icam1,Nfkbid,Grem1,Ints6,Ier5,Ripk2,Nfkbie,Zc3h12a,Tnfaip3,Relb,Sele,Cacna1c,Tifa,Cldn5,Hcn4,Gadd45b,Nfkbiz,Rassf5,Birc3,Slc8a3,Pcdh10,Ccl2,Cxcl1,Pik3r3,Six4,AI661453,Irf1,Chst8,Chdh,Runx1,Cxcl2,Asxl3,Cxcl10,Sdc4,Tmtc2,Pde4b,Tnfsf18,Itga3,Gabpb1,Mylk,Crabp2,Csf2rb2,Runx2,Sv2c,Ralgds,Cd82,Tnfaip2,Dusp2,Reln,Tnfsf15,Mid1,Rcan1,Cbfa2t3,Cadm1,Tnip1,Lect1,Nr4a3,Nfasc,Gpr4,Pou3f1,Il…
23	transfac_public-M00174	0.0483494	3.53085	M2	Fosl1,Jun,Jund,Fosb,Fos,Junb,Fosl2,Bach2,Jdp2,Batf,Sfpi1,Arnt,Srf	Itpkc,Flnc,Hmox1,Map2k3,Eif4e,Hmga1-rs1,Hmga1,Kdm6b,Maff,Gal,Lif,Kcnk3,Pde2a,Slc6a17,Fosb,Cspg4,Tnfrsf12a,Pcdh17,Kcnn4,Abhd2,Gpr56,Hdx,Bag3,Arap3,Sdc4,Mafk,Ptpn5,Col6a2,Clu,Ereg,Ablim3,Xirp1,Abtb2,Il11,Atp6v0d2,Micalcl,Nfatc2,Bcl3,Col7a1,Aff1,Gja5,Gprc5a,Adamts9,Nos3,Gria3,Lrp4,Chst8,Slc2a1,Gna13,Col12a1,Gadd45a,Pappa2,Sema7a,Lrrn3,Ralgds,Csdc2,Gem,Mid1,Fam83g,Ets2,Bach1,Dtna,Adora2a,Mt1,Mlph,Cdh…
24	yetfasco-2091	0.048347	3.53042	M2	Jdp2,Bach2,Fos,Fosl1,Fosb,Jun,Jund,Junb,Batf,Sfpi1,Arnt	Gal,Hmga1-rs1,Hmga1,Itpkc,Hmox1,Kcnn4,Map2k3,Sdc4,Csrnp1,Slc2a1,Fosl1,Tnfrsf12a,Kdm6b,Hbegf,Bag3,Arap3,Bhlhe40,Slc6a17,Kank4,Ifrd1,Flnc,Pappa2,Col12a1,Mapk6,Megf11,Bach1,Lif,Gpr56,Abhd2,Kitl,Pim1,Mid1,Csdc2,Nos3,Nfatc2,Chst8,Dsg2,Cspg4,Pde2a,Six4,Pcdh17,Xirp1,Col7a1,Aff1,Srxn1,Egflam,Fosl2,Zc3h12a,Als2cl,Trib1,Klhl21,Ptn,Adora2b,Ereg,Cldn18,Mafk,Tgif1,Gpr3,Gadd45a,Nebl,Tinagl1,Sv2c,Il11,Sertad2,A…
25	jaspar-MA0101.1	0.0478168	3.43675	M1	Rel,Rela,Nfkb2,Nfkb1,Yy1,Bcl3,Relb,Ovol2,Ebf1,Zbtb7a	Nfkb2,Nfkbia,Icam1,Zbtb10,Nfkbid,Grem1,Ints6,Ier5,Ripk2,Zc3h12a,Nfkbie,Tnfaip3,Hcn4,Gadd45b,Relb,Tifa,Cacna1c,Sele,Cldn5,Nfkbiz,Slc8a3,Birc3,Rassf5,Pcdh10,Irf1,Ccl2,Pik3r3,Cxcl1,Six4,AI661453,Chst8,Cxcl2,Gabpb1,Chdh,Cxcl10,Runx1,Asxl3,Tmtc2,Sdc4,Pde4b,Dusp2,Mylk,Itga3,Tnfsf18,Runx2,Rcan1,Top1,Csf2rb2,Crabp2,Cbfa2t3,Reln,Cd82,Sv2c,Tnfaip2,Cadm1,Ralgds,Gpr4,Mid1,Tnfsf15,Nr4a3,Tnip1,Nfasc,Lect1,Gcnt…
26	encode-UW.Motif.0032	0.0476421	3.40589	M3		Vasn,Nrarp,Sema3f,Ralgds,Zc3h12a,Obscn,1810041L15Rik,Fgfr3,Sema7a,Klhl30,Crabp2,Flt4,Chst8,Lama5,Fam83h,Xirp1,Gal,Map2k3,N4bp3,Jag2,Adamtsl2,Relt,Egfl7,Usp2,Lamc3,Slc9a3r1,Cdh22,Pde2a,Zfp185,Plxnd1,Ninj1,Itgb4,Rhbdf2,Col8a2,Mtss1l,Tnip1,Bcar1,Adamts8,Irf1,Nr4a1,Cdk18,Rrad,Fam83g,Sdc4,Kcnc4,Emid1,Plekha7,Cbfa2t3,Vdr,Chdh,Mmp15,Adora2a,Rasd1,Notch1,Aqp1,Tgif2,Nrtn,Has1,Cspg4,Sox18,Atp6v0d2,Plxdc1,N…
27	jaspar-MA0061.1	0.0475572	3.3909	M1	Rela,Nfkb1,Nfkb2,Rel,Ovol2,Bcl3,Relb,Churc1,Ap3b1,Ebf1,Stat6,Mzf1	Zbtb10,Nfkb2,Nfkbia,Ier5,Tnfsf18,Ripk2,Nfkbid,Cxcl10,Pou3f1,Nfkbiz,Nfkbie,Tnfaip3,Bcl3,Celsr1,Ccl2,Sele,Relb,Zc3h12a,Tifa,Icam1,Sema4a,Mlph,Cd40,Rassf5,Wwc1,Nfasc,Napsa,Sema7a,Cadm1,Runx2,Chst15,Rel,Cbfa2t3,Palld,Sphk1,Tnc,Lrp4,Cd36,Chdh,Mid1,Csf2rb2,Cacna1c,Ints6,Top1,Ankrd33b,Tnfsf15,Epha2,Cxcl1,Skil,Tnfaip2,Calcrl,Rgs16,Pde4b,Vdr,Nfkb1,Tmem200a,Gabpb1,D16Ertd472e,Tnip1,Baz1a,Mcoln2,Ppp1r14c,Ha…
28	encode-UW.Motif.0052	0.0474601	3.37373	M1	Nfkb1,Rela,Nfkb2,Rel,Deaf1,Bcl3,Ebf1,Ovol2,Zbtb7a	Nfkbia,Ints6,Nfkb2,Tnfaip3,Hcn4,Zbtb10,Icam1,Ier5,Cpeb4,Nfkbie,Ripk2,AI661453,Ccl2,Zc3h12a,Pde4b,Tifa,Cd82,Pcdh12,Nfkbiz,Celsr1,Sv2c,Ppp1r14c,Chst15,Tnfaip2,Astn2,Runx2,Tmtc2,Cacna1c,Cbfa2t3,Ptprk,Ccl22,Gem,Mid1,Sele,Lrp4,Sema7a,Nfasc,Nr4a3,Grem1,C77080,Ptprd,Cd36,Tnip1,Epha2,Mcoln2,Pla2g5,Cdh6,Sfmbt2,Cadm1,Plekha7,Tnn,Hmga1-rs1,Hmga1,Dusp2
29	hdpi-SMAD3	0.0474084	3.3646	M3	Smad3	Vasn,Adamtsl2,Nrarp,1810041L15Rik,Ltbp2,Fgfr3,Obscn,Ralgds,Crabp2,Notch1,Fam83g,Plxnd1,Sema7a,Lamc3,N4bp3,Pde2a,Cbfa2t3,Cdh5,Bcar1,Pim3,Lif,Sdc4,Egfl7,Relt,Fmod,Cdk18,Sema3f,Nr4a1,Klhl30,Emid1,Lama5,Zc3h12a,Slc9a3r1,Aqp1,Sox18,Slc6a6,Jag2,Chst8,Kcnk3,Cspg4,Grrp1,Col8a2,Gal,Gpr56,Ninj1,Zfp185,Hmga1-rs1,Tnip1,Hmga1,Flt4,Bcam,Myh7,Irf1,Xirp1,Vdr,Prr7,Krt14,Fbln7,Pou3f1,Crb2,Rasd1,Nfasc,Kcnj15,Bai2,U…
30	elemento-TGACTCA	0.0473949	3.36221	M2	Bach1,Batf,Sfpi1	Flnc,Itpkc,Map2k3,Kdm6b,Hmox1,Gal,Lif,Kcnn4,Arap3,Hmga1-rs1,Hmga1,Srxn1,Cspg4,Gpr56,Csrnp1,Ptpn5,Fosb,Col12a1,Itga3,Micalcl,Hbegf,Kank4,Sdc4,Il11,Bag3,Slc6a17,Bcl3,Pde2a,Nos3,Eif4e,Dsg2,Aff1,Vasn,Chst8,Cldn18,Tnfrsf12a,Abhd2,Slc2a1,Col6a2,Notch3,Pcdh17,Fosl1,Cdh5,Lrp4,Cd44,Tie1,Bcl10,Chst3,Col7a1,Ereg,Maff,Prr7,Csdc2,Fam83g,Hapln1,Tmem35,Pappa2,Gem,Dusp14,Nfatc2,Elfn1,Lrrc8e,Mapk6,Tinagl1,Ltbp2,G…
31	transfac_public-M00054	0.0473875	3.36091	M1	Rela,Nfkb1,Nfkb2,Rel,Ovol2,Bcl3,Relb,Churc1,Ap3b1,Ebf1,Stat6	Zbtb10,Nfkb2,Ier5,Nfkbia,Tnfsf18,Ripk2,Nfkbid,Cxcl10,Pou3f1,Nfkbiz,Tnfaip3,Nfkbie,Celsr1,Bcl3,Ccl2,Sele,Relb,Tifa,Zc3h12a,Wwc1,Icam1,Sema4a,Cd40,Nfasc,Rassf5,Cadm1,Mlph,Runx2,Sema7a,Rel,Chst15,Napsa,Cbfa2t3,Palld,Tnc,Sphk1,Chdh,Cd36,Ankrd33b,Cacna1c,Tnfsf15,Mid1,Csf2rb2,Lrp4,Top1,Ints6,Epha2,Cxcl1,Skil,Rgs16,Nfkb1,Tnfaip2,Tnip1,Tmem200a,Calcrl,Gabpb1,Mcoln2,Vdr,Lif,Pde4b,Tnfrsf19,Slc6a14,Cabp1,Gn…
32	homer-M00142	0.0472436	3.33548	M1	Nfkb1,Rela,Rel,Nfkb2,Bcl3,Mzf1,Churc1,Ap3b1,Yy1,Relb,Ovol2,Ebf1,E2f1,Usf2,Stat1	Zbtb10,Nfkb2,Nfkbia,Zc3h12a,Ripk2,Nfkbie,Tnfsf18,Nfkbid,Pou3f1,Ccl2,Icam1,Sele,Cxcl10,Ier5,Epha2,Tnfaip3,Tnfsf15,Chst8,Tnip1,Ints6,Tifa,Wwc1,Nfkbiz,Napsa,Rassf5,C77080,Tnfrsf19,Pcdh12,Nfasc,AI661453,Runx2,Celsr1,Cd82,Lrp4,Bcl3,Sema7a,Rel,Vcam1,Ier3,Grem1,Tnc,Ppp1r14c,Cdh22,Prdm1,Chdh,Lect1,Gabpb1,Slco5a1,Ltbp2,Birc2,Tnfaip2,Prr7,Cd36,Irf1,Npnt,Plekha7,Rcan1,Rgs16,Ralgds,Mlph,Il10,Mcoln2,Cbfa2t3,V…
33	homer-M00562	0.0471575	3.32027	M1	Rela,Rel,Relb,Nfkb1,Nfkb2,Ovol2,Yy1	Zbtb10,Nfkb2,Ripk2,Nfkbid,Zc3h12a,Nfkbia,Icam1,Relb,Nfkbiz,Gadd45b,Vcam1,Irf1,Rassf5,Tifa,Mid1,Ints6,Cacna1c,Slco4a1,Ccl2,Cxcl10,Cd40,Chst8,Ikzf4,Hcn4,Nfasc,Sele,Tnfsf18,Ccrn4l,Wwc1,Slco5a1,Tnfsf15,Actg2,Ier3,Gimap8,Pde4b,Cilp2,Sv2c,Il10,Fhod3,Top1,Runx2,Cd36,Actn1,Cxcl1,Grem1,Tnfaip3,Tnfrsf19,Nfkbie,Rcan1,Palld,Rel,Osmr,Cldn5,Gem,Chl1,Birc2,Fhad1,Tnip1,Baz1a,Ppp1r14c,Csmd1,Cxcl5,Nrp2,Tnc,Chdh,Sa…
34	transfac_public-M00199	0.0471033	3.3107	M2	Fos,Junb,Fosb,Jund,Fosl1,Jun,Nfe2,Batf,Sfpi1,Arnt	Itpkc,Flnc,Kdm6b,Hmox1,Hmga1-rs1,Hmga1,Gal,Pcdh17,Map2k3,Gpr56,Arap3,Kcnn4,Itga3,Cspg4,Ptpn5,Kank4,Slc6a17,Lif,Col12a1,Nos3,Pappa2,Eif4e,Pde2a,Col7a1,Bcl3,Dtna,Col5a3,Ets2,Micalcl,Sdc4,Il11,Bag3,Gprc5a,Chst8,Aff1,Ablim3,Fam83g,Fosb,Srxn1,Clu,Slc38a2,Cabp1,Vasn,Kitl,Slc2a1,Notch3,Mapk6,Ereg,Prr7,Atp6v0d2,Hdx,Gata2,Bcl10,Chst3,Ltbp2,Micall2,Kcnmb2,Gja5,Gem,Ddx3y,Abhd2,AI661453,Cldn18,Lrrn3,Gcnt1,Gn…
35	encode-UW.Motif.0001	0.0470652	3.30397	M2	Bach1,Jdp2,Bach2,Fosl1,Fosl2,Jund,Fosb,Junb,Jun,Fos,Batf,Sfpi1	Gpr56,Itpkc,Hmox1,Flnc,Hmga1-rs1,Hmga1,Kdm6b,Cspg4,Kank4,Micalcl,Nos3,Gal,Kcnn4,Slc38a2,Map2k3,Pcdh17,Col12a1,Ptpn5,Cldn18,Arap3,Dtna,Eif4e,Pappa2,Aff1,Pde2a,Sdc4,Col7a1,Lif,Adamts17,Zfand5,Bag3,Bcl3,Chst8,Gem,Bach1,Ptn,Chst3,Dll4,Vdr,Mapk6,Adamts9,Itga3,Cd44,P4ha3,Gprc5a,Bcl10,Clu,Mmp25,Runx2,Maff,Vps37b,Csrnp1,Hbegf,Nfatc2,Csf3,Slc6a17,Ablim3,Ltbp2,Igf1,Panx1,Xirp1,Slc2a1,Tmem2,Pecam1,Fam83g,Ak…
36	transfac_pro-M02095	0.0470012	3.29267	M2	Fosl1,Fosb,Jund,Junb,Fos,Jun,Fosl2,Batf,Sfpi1	Itpkc,Flnc,Kdm6b,Hmox1,Gal,Map2k3,Gpr56,Hmga1-rs1,Hmga1,Arap3,Kcnn4,Cspg4,Col12a1,Pcdh17,Lif,Fosb,Srxn1,Itga3,Micalcl,Col5a3,Il11,Nos3,Slc6a17,Pde2a,Kank4,Col6a2,Nfatc2,Vasn,Krt8,Aff1,Csrnp1,Hbegf,Col7a1,Ptpn5,Bcl3,Gata2,Slc2a1,Gprc5a,Notch3,Abhd2,Chst8,Tie1,Cd44,Ltbp2,Gja5,Eif4e,Prr7,Hdx,Xirp1,Sdc4,Adamts9,Ereg,Hcn4,Art4,Gem,Ppp1r14c,Lrrn3,Ddx3y,Fbn2,Dsg2,Clu,Relb,Rrad,Bcl10,Cnksr3,Cdh5,Fam83g,M…
37	homer-M00123	0.0468881	3.27267	M1	Nfkb2,Rela,Nfkb1,Rel,Bcl3,Ovol2,Ebf1,Stat6	Ripk2,Tnfaip3,Ccl2,Nfkbia,Nfkbiz,Nfkb2,Rgs16,Nfkb1,Runx2,Tnip1,Cabp1,Ints6,Tnfsf15,Zc3h12a,Rel,Ier5,Sele,Cxcl1,Epha2,Ankrd33b,Nfkbid,Cxcl5,Zbtb10,Kdm6b,C77080,Tnfrsf19,Slc6a14,Cacna1c,Tifa,Cxcl3,Pou3f1,Cdh22,Celsr1,Gpr176,Mylk,Tslp,Relb,Trp63,Grem1,St14,Cxcl10
38	yetfasco-1628	0.0468868	3.27245	M2	Junb,Fos,Jund,Jun,Fosl1,Fosb,Jdp2,Bach1,Fosl2,Bach2,Batf,Sfpi1,Srf,Arnt,Irf8	Flnc,Itpkc,Pcdh17,Lif,Cspg4,Hmga1-rs1,Hmga1,Hmox1,Map2k3,Gal,Kcnk3,Kcnn4,Fosb,Eif4e,Sdc4,Bach1,Hdx,Slc6a17,Chst8,Gpr56,Gprc5a,Maff,Ptpn5,Slc2a1,Kank4,Dtna,Ifrd1,Col12a1,Bag3,Cldn18,Serpinb2,Ptn,Adamts9,Micalcl,Tnfrsf12a,Abhd2,Aff1,Mlph,Kdm6b,Atp6v0d2,Nfil3,Pde2a,Adamts17,Arap3,Vasn,Hbegf,Pappa2,Ets2,Bcl10,Bcl3,Gadd45a,Csrnp1,Kcnmb2,Selp,Col6a2,Mafk,Mapk6,Dkk2,Mid1,Abtb2,Fosl1,Lrp4,Tac1,Adora2b,Tm…
39	transfac_pro-M03815	0.0468155	3.25985	M2	Fos,Jun,Fosl1,Jund,Junb,Fosb,Fosl2	Flnc,Lif,Hcn4,Kdm6b,Itpkc,Hmox1,Gal,Eif4e,Cspg4,Arap3,Il11,Fosb,Kcnn4,Hmga1-rs1,Hmga1,Maff,Srxn1,Pcdh17,Col12a1,Nova2,Slc6a17,Gpr56,Ptpn5,Nos3,Kank4,Col6a2,Chst8,Dusp14,Hdx,Rrad,Slc38a5,Notch3,Fosl1,P4ha3,Kcnk3,Micalcl,Sdc4,Pde2a,Slc3a2,Bcl10,Map2k3,Gabpb1,Fam83g,Gria3,Ppp1r14c,Ralgds,Art4,Xirp1,Dtna,Mid1,Lrrn3,Gna13,Cdh17,Epha2,Pde4b,Mafk,Hapln1,Ereg,Cdh11,Gem
40	yetfasco-1362	0.0468044	3.25789	M2	Jdp2,Fosl1,Jund,Fos,Junb,Jun,Fosb,Batf,Sfpi1,Arnt	Flnc,Itpkc,Hmox1,Gal,Map2k3,Cspg4,Kcnn4,Hmga1-rs1,Lif,Hmga1,Csrnp1,Arap3,Kdm6b,Gpr56,Hbegf,Sdc4,Dsg2,Col12a1,Pcdh17,Slc6a17,Nos3,Aff1,Ptpn5,Micalcl,Slc2a1,Vasn,Nfatc2,Kank4,Chst8,Abhd2,Bcl3,Bcl10,Ereg,Bag3,Tnfrsf12a,Cldn18,Dusp14,Ptn,Pde2a,Col6a2,Lrrn3,Chst3,Ltbp2,Mafk,Cd44,Trib1,Csdc2,Cnksr3,Itga3,Cxcl1,Pappa2,Adrb2,Mapk6,Bhlhe40,Notch3,Tmem35,Ifrd1,Il11,Fosb,Serpine1,Abtb2,Tie1,Mlph,Slc25a25,Cd…
41	transfac_pro-M00774	0.0466297	3.22703	M1	Nfkb1,Nfkb2,Rela,Rel,Bcl3,Ovol2,Relb,Ebf1,Mzf1,Churc1,Ap3b1,Ikzf2,Zbtb7a	Zbtb10,Ier5,Nfkbia,Nfkb2,Sema7a,Nfkbid,Bcl3,Nfkbie,Ripk2,Ccl2,Tifa,Ints6,Tnfsf18,Zc3h12a,Icam1,Cxcl10,Rassf5,Cbfa2t3,Pou3f1,Lrp4,Napsa,Mlph,Usp6nl,Nfkbiz,Sema4a,Wwc1,Nfasc,Top1,Col7a1,Ppp1r14c,Slc34a2,Cacna1c,Plekha7,Runx2,Cdh22,Map2k3,Cd82,Ralgds,Tnc,Rgs16,AI661453,Cabp1,Epha2,Pcdh12,Tnip1,Cdk18,Tnfsf15,Gabpb1,Nr4a3,Sele,Chst15,C77080,Il6,Cd40,Nfatc2,Gem,Cxcl1,Lect1,Sphk1,Birc2,Wscd2,Sv2c,Dusp2,…
42	yetfasco-601	0.0466101	3.22356	M2	Jdp2,Fos,Fosb,Jund,Junb,Fosl1,Fosl2,Jun,Bach2,Bach1,Batf,Sfpi1	Hmox1,Cspg4,Gpr56,Kcnn4,Itpkc,Csrnp1,Hmga1-rs1,Hmga1,Kcnk3,Gal,Eif4e,Flnc,Lif,Sdc4,Nos3,Fosl1,Cldn18,Arap3,Ablim3,Ppp4r4,Kank4,Pde4b,Maff,Bag3,Pde2a,Bach1,Map2k3,Slc6a17,Kdm6b,Hbegf,Micalcl,Sertad2,Cdc42bpg,Pappa2,Pcdh17,Abhd2,Zfand5,Chst3,Mafk,Aff1,Srxn1,Gpr176,Adamts17,Tinagl1,Hdx,Bdnf,Tnfrsf12a,Ptpn5,Akap2,Itga3,Lama5,Cntn1,Clspn,Fhod1,Csf3,Nfatc2,Chst8,Adamts9,Arl4c,Xirp1,Col12a1,Ptn,Bcl3,Bcl…
43	jaspar-MF0003.1	0.046396	3.18574	M1	Rel,Rela,Nfkb2,Nfkb1,Deaf1,Bcl3,Ovol2,Relb,Yy1,Ebf1,Stat6,Zbtb7a,Churc1,Ap3b1	Zbtb10,Nfkbia,Nfkb2,Ints6,Nfkbid,Zc3h12a,Nfkbie,Tnfaip3,Tnfsf18,Relb,Ripk2,Icam1,Ier5,Gadd45b,Cd40,Nfkbiz,Rassf5,Sele,Birc3,Grem1,Pde4b,Tifa,Hcn4,Cxcl1,Cd82,Cxcl10,Bcl3,Palld,Ccl2,Tnfaip2,Cldn5,Napsa,Wwc1,Sema7a,Ppp1r14c,Slc8a3,Slco5a1,Epha2,Tnc,Csf2rb2,Chdh,Skil,Cd36,Nfasc,Runx2,Sema4a,Gem,Rel,Mlph,C77080,Sv2c,Prdm1,Cacna1c,Pcdh10,Baz1a,Pou3f1,Ankrd33b,Vcam1,Tnip1,Tnfrsf19,Dusp2,Elfn1,Rgs16,Dll4…
44	yetfasco-884	0.0462521	3.16031	M2	Jdp2,Fosl1,Fosb,Junb,Jund,Jun,Fos,Bach1,Bach2,Batf,Sfpi1,Arnt,Nfatc1,Srf	Hmga1-rs1,Hmga1,Itpkc,Pcdh17,Flnc,Hmox1,Map2k3,Gal,Chst8,Kcnn4,Sdc4,Kdm6b,Cspg4,Eif4e,Bach1,Ptpn5,Tac1,Pde2a,Micalcl,Slc2a1,Gpr56,Abhd2,Aff1,Mapk6,Adamts9,Kank4,Pik3r5,Fosl2,Bag3,Tnfrsf10b,Lif,Csf3,Cldn18,Nos3,Cntn1,Chst3,Pdgfb,Kcnmb2,Arap3,Clu,Pappa2,Ptn,Dtna,Atp1b1,Ddx3y,Usp2,Gdnf,Col12a1,Adora2b,Ltbp2,Csrnp1,Htr1d,Nfatc2,Ablim3,Lama5,Itga3,Cd44,Ifrd1,Slc6a17,Mlph,Csdc2,Hbegf,Fbn2,Lhx6,Tinagl1,…
45	homer-M00293	0.0462496	3.15988	M1	Rel,Rela,Nfkb1,Nfkb2,Deaf1,Bcl3,Ovol2,Relb,Ebf1,Stat6,Yy1,Zbtb7a,Churc1,Ap3b1	Zbtb10,Nfkbia,Nfkb2,Ints6,Nfkbid,Zc3h12a,Nfkbie,Tnfsf18,Tnfaip3,Relb,Ripk2,Ier5,Icam1,Gadd45b,Cd40,Rassf5,Nfkbiz,Birc3,Grem1,Sele,Pde4b,Hcn4,Cxcl1,Tifa,Cxcl10,Palld,Cd82,Bcl3,Ccl2,Tnfaip2,Cldn5,Napsa,Ppp1r14c,Wwc1,Sema7a,Tnc,Csf2rb2,Slco5a1,Slc8a3,Chdh,Epha2,Cd36,Rel,Skil,Sema4a,C77080,Runx2,Nfasc,Prdm1,Gem,Baz1a,Vcam1,Tnip1,Pcdh10,Tnfrsf19,Sv2c,Ankrd33b,Mlph,Rgs16,Dll4,Cacna1c,Elfn1,Chst8,Pou3f1…
46	transfac_pro-M03551	0.0461943	3.1501	M2	Junb,Fos,Jund,Fosl2,Fosb,Jun,Fosl1,Batf,Sfpi1	Kdm6b,Flnc,Itpkc,Hcn4,Hmox1,Gal,Kcnn4,Hmga1-rs1,Hmga1,Map2k3,Cspg4,Fosb,Eif4e,Arap3,Col12a1,Csrnp1,Pcdh17,Srxn1,Gpr56,Ptpn5,Sdc4,Lif,Il11,Slc6a17,Col7a1,Maff,Nos3,Pde2a,Micalcl,Col6a2,Pde4b,Cldn18,Dtna,Kank4,Fam83g,Notch3,Bcl3,Dsg2,Rrad,Kcnk3,Hdx,Runx1,Hbegf,Dusp14,Aff1,Slc2a1,Bcl10,Chst8,Abhd2,Col5a3,Vasn,Ablim3,Ptn,Ltbp2,Lrrn3,Cd44,Ets2,Ddx3y,Csdc2,Prr7,Epha2,Gabpb1,Krt8,Tnfrsf12a,Ereg,Ets1,Ser…
47	yetfasco-663	0.0461906	3.14945	M4		Bcam,Egfl7,Kcnn4,Myh14,Vasn,Sema3f,Cspg4,Tbx4,Lamc3,Bai2,Il11,Pou3f1,1810041L15Rik,Lama5,Jag2,Col8a2,Cebpb,Arhgap27,Nrarp,Lif,Tgif2,Relt,Has1,Gpr56,P2rx1,Grap,Lrp4,Elavl3,Cdc42bpg,Flnc,Plxnd1,Tmem189,Tnfaip2,Xirp1,Map2k3,Zc3h12a,Pim3,Fgfr3,Fbxo2,Cdh5,Aqp1,Als2cl,Itgb4,Sema7a,Kcnk3,Comp,Elfn1,Crabp2,Eps8l2,Mtss1l,Adora2a,Pde2a,Fam83h,Myom3,Adamtsl2,Nr4a1,Slc6a6,Evpl,Itga3,Chst8,Nfkb2,Emid1,Rhbdf2
48	transfac_pro-M00717	0.046102	3.1338	M4	Pax8,Pax2	Maff,Chd7,Ptp4a1,Dusp5,Spry4,Dkk2,Fgfr3,Tal1,Dll1,Reln,Itga6,Pappa2,Tmtc2,Hsd11b1,Selp,St8sia4,Wscd2,Nr4a2,Cntn1,Gng2,Lrrc15,Col11a2,Col25a1,Fam134b,Pik3r5,Gprc5a,Tmem108,Cbfa2t3,Hmgb3,Chdh,Nptx1,Plxnc1,Mid1,Pcdh12,Sertad2,Prox1,Irx1,Dos,Bdnf,Homer1,Fosl2,Adcy1,Cpeb4,Spon1,Casz1,Serpine2,Fosl1,Relt,Syt6,Gpr3,Nt5dc3,Nfatc1,Chrm2,Bdkrb1,Trp63,Nedd9,Fosb,Epas1,Ptpn5,Slc1a2
49	yetfasco-1455	0.0459925	3.11446	M2	Jdp2,Jund,Jun,Fosl1,Fos,Junb,Fosb,Bach1,Bach2,Fosl2,Srf,Batf,Sfpi1,Arnt,Mybl2,Mybl1,Snapc4,Myb	Itpkc,Pcdh17,Hmga1-rs1,Hmga1,Hmox1,Flnc,Eif4e,Col12a1,Ptpn5,Bach1,Lif,Tac1,Cspg4,Hdx,Maff,Map2k3,Pde2a,Cldn18,Pappa2,Serpinb2,Chst8,Kcnk3,Dtna,Gprc5a,Ets2,Gal,Ptn,Gpr56,Nfatc2,Mid1,Kcnn4,Pik3r5,Ifrd1,Kcnmb2,Ereg,Tinagl1,Adamts9,Mlph,Epas1,Micalcl,Csf3,Atp1b1,Usp6nl,Gem,Kdm6b,Clu,Xirp1,Fosl2,Aff1,Tnfrsf12a,Lonrf3,Ablim3,Dsg2,Nfil3,Akap2,Scn3a,Pde4d,Ltbp2,Sdc4,Slc2a1,Bag3,Runx2,Dkk2,Lhx6,Gdnf,Adora…
50	transfac_public-M00208	0.0458499	3.08925	M1	Nfkb1,Nfkb2,Rela,Rel,Bcl3	Ier5,Nfkbia,Zbtb10,Celsr1,Nfkb2,Ripk2,Cxcl10,Sema4a,Tifa,Ccl2,Pou3f1,Tnfaip3,Chst15,Nfkbiz,Mlph,Bcl3,Gja5,Nfasc,Cacna1g,Wscd2,Tgif1,Nfkbid,D8Ertd82e,Bai2,Dsg2,C77080,Tnfsf18,Icam1,Nfkbie,Cabp1,Nfkb1,5730508B09Rik,Mmrn2,Top1,Epha2,Cdh22,Mylk,Lect1,Wwc1,Zc3h12a,Rgs16,Rgs4,Adamts4,Gfra1,Bdnf,Vdr,Tnip1,Racgap1,Cx3cl1,Rassf5,Cdk18,Chdh,AI661453,Ikzf4,Runx2,Il6,Ppp1r14c,Chst8,Cbfa2t3,Usp6nl,Marcksl1,Ma…
51	transfac_public-M00194	0.0456887	3.06078	M1	Nfkb1,Rel,Rela,Nfkb2,E2f1,Mzf1,Bcl3,Ovol2,Ebf1,Stat6	Zbtb10,Ier5,Pou3f1,Nfkb2,Ripk2,Cxcl10,Nfkbia,Nfkbie,Ccl2,Nfkbid,Sema7a,Zc3h12a,Nfkbiz,Bcl3,Nfasc,Cd40,Ints6,Tnfsf18,Lrp4,Sema4a,Icam1,Top1,Pcdh10,Dsg2,Sele,Tnip1,Wwc1,Adamts4,Cadm1,Cx3cl1,Ccl22,Cbfa2t3,Lect1,Sphk1,Map2k3,Tifa,Il6,Mmrn2,Plekha7,Vdr,Mylk,Maff,Gja5,Epha2,Chrm2,Tnfaip2,Esam,Nuak1,Celsr1,Tnfsf15,Runx1,Rel,Specc1,AA986860,Micall2,Ccdc141,AI661453,Arnt2,Rassf5,Cdh5,Kdm6b,Cacna1c,Wscd2,C…
52	encode-UW.Motif.0326	0.0456493	3.05382	M4		1810041L15Rik,Plxnd1,Pde2a,Flt4,Adora1,Maff,Fam83g,Sema3f,Bcar1,Prr7,Foxo6,Sema7a,Dusp5,Col8a2,Map2k3,Mmrn2,Relt,Egfl7,Irf1,Chst3,Zc3h12a,Nrarp,Nfatc2,Bcl3,Adamtsl2,Mical3,Rasgrp3,Grap,Hbegf,N4bp3,Gpr56,Fhod1,Crb2,Lif,Nkx6-2,Cacna1g,Ppfia4,Cdh22,Lamc3,Clu,Dll4,Kcnk3,Pdgfb,Grik4,Ralgds,Adora2a,Chad,C77080,Xirp1,Elfn1,Adamts14,Cdh5,Usp2,Krt19,Arl4c,Fgfr3,Lrrc15,Itpkc,Col6a2,Nfasc,Nptx1,C1qtnf6,Cbfa…
53	transfac_pro-M02022	0.0456457	3.05317	M2	Mafk,Nfe2,Junb,Fosl1,Jund,Fos,Fosb,Jun,Dbp	Hmox1,Map2k3,Flnc,Bag3,Itpkc,Prr7,Kcnn4,Clu,Hunk,Hmga1-rs1,Hmga1,Fam83g,Gal,Gna13,Srxn1,Il11,Mafk,Lif,Csdc2,Prdm1,Slc2a1,Notch3,Pde2a,Timp1,Gata2,Gadd45a,Rtn4rl2,Arap3,Kank4,Gpr56,Eif4e,Nrarp,Sipa1l2,Abtb2,Ralgds,Dtna,Cabp1,Sema7a,Slc6a17,Usp2,Xirp1,Krt14,Pip5k1b,Sv2c,Chst8,Sh3bgrl2,Car12,Slc3a2,Mapk6,Ablim3,Nfatc2,Nos3,Ddx3y,Itga3
54	transfac_pro-M03552	0.0456272	3.04991	M2	Jund,Fosb,Fosl2,Junb,Fos,Fosl1,Jun,Batf,Sfpi1	Itpkc,Flnc,Kdm6b,Hmox1,Cspg4,Gal,Kcnn4,Map2k3,Fosb,Hmga1-rs1,Hmga1,Eif4e,Arap3,Lif,Il11,Pcdh17,Srxn1,Rrad,Pde2a,Slc6a17,Gpr56,Micalcl,Fam83g,Nos3,Dtna,Col6a2,Nova2,Sdc4,Clu,Ptpn5,Col7a1,Bcl10,Notch3,Slc38a2,Dusp14,Aff1,Col12a1,Akap2,Ppp1r14c,Slc2a1,Prdm1,Csrnp1,Lrrn3,Hapln1,Abhd2,Kcnk3,Ltbp2,Kank4,Bcl3,Chst8,Maff,Tnfrsf12a,Adrb2,Ets2,Hdx,Slc3a2,Ereg,Ptn,Sdcbp2,Slc38a5,Lonrf3,Itga3,Moxd1,Rab31,Hbe…
55	transfac_pro-M00924	0.0456014	3.04535	M2	Jund,Jun,Fosb,Fosl1,Fos,Junb,Fosl2,Sox4,Batf	Flnc,Hcn4,Fosb,Nos3,Map2k3,Kdm6b,Eif4e,Tnfrsf12a,Slc38a5,Hmga1-rs1,Hmga1,Col12a1,Pcdh17,Kcnn4,Itpkc,Gpr56,Csrnp1,Slc24a4,Hmox1,Arid5b,Aff1,Cspg4,Hmgb3,Pde4b,Lonrf3,Nfatc2,Col6a2,Maff,Pde2a,Tnip1,Gabpb1,Wisp1,Irs2,Chst3,Adamts9,Sparc,Slc2a1,Abhd2,P4ha3,Dkk2,Dusp14,Itga3,Lif,Sdc4,Adora2a,Dll4,Gcnt1,Ereg,Mafk,Il11,Ptn,Acan,Igf1,Srxn1,Trim69,Gpr4,Csdc2,Col23a1,Ets2,Adamts17,Hapln1,Gja5,Pgm5,Ddx3y,Vas…
56	transfac_pro-M03538	0.0453824	3.00667	M2	Fosl1,Fos,Fosl2,Jun,Junb,Jund,Fosb,Batf,Sfpi1,Irf8,Arnt	Flnc,Itpkc,Lif,Kdm6b,Hmox1,Gal,Eif4e,Fosb,Map2k3,Kcnn4,Hmga1-rs1,Hmga1,Arap3,Cspg4,Slc38a5,Kcnk3,Gpr56,Micalcl,Col12a1,Nos3,Maff,Slc6a17,Ptpn5,Dtna,Pde2a,Fam83g,Col6a2,Srxn1,Ets2,Abhd2,Cldn18,Hdx,Notch3,Bcl3,Sdc4,Csrnp1,Col7a1,Il11,Clu,Slc2a1,Chst8,Ablim3,Mlph,Kank4,Rrad,Aff1,Tnfrsf12a,Hapln1,Rnf217,Pcdh17,Cd44,Epha2,Tinagl1,Adrb2,Itga3,Gja5,Slc38a2,Vps37b,Cabp1,Rspo4,Vasn,Lrrc15,Adamts17,Gria3,L…
