# Supplementary material for: RNA‐sequencing reveals differential fibroblast responses to bleomycin and pneumonectomy
Source: Physiol Rep. 2024 Jul 11;12(13):e16148. doi: 10.14814/phy2.16148 (PMC11239319; doi:10.14814/phy2.16148)
Supplement: Supplementary file 5 — Data S4. RNA‐Sequencing of cultured normal human lung fibroblasts overexpressing ITPKC. [file PHY2-12-e16148-s005.xlsx]

## Sheet: Table1
Gene Symbol	Control_1 FPKM	Control_2 FPKM	ITPKC_1 FPKM	ITPKC_2 FPKM	ITPKC_3 FPKM	log2FC (ITPKC/Control)	p-value	FDR
A1BG	3.03	2.6	1.81	1.96	2.22	-0.599086	0.00325104	0.00896923
NAT2	0	0.06	0	0	0	-1.67155	0.713193	0.846245
ADA	1.06	0.89	1.87	1.13	1.46	0.496344	0.25806	0.408171
CDH2	6.93	6.24	3.65	4.64	4.05	-0.833365	1.00058e-09	6.31691e-09
AKT3	17.41	17.62	29.26	31.62	29.29	0.611743	1.56092e-15	1.53677e-14
MED6	7.66	6.98	13.39	15.14	13.56	0.841755	1.68251e-11	1.23972e-10
DDTL	0.84	0.62	0.58	0.51	0.47	-0.325221	0.479458	0.650924
NAALADL1	0.34	0.39	0.41	0.51	0.41	0.197541	0.700842	0.840378
ACOT8	21.52	17.79	10.97	12.29	11.64	-0.869852	2.06988e-08	1.16087e-07
ABI1	23.49	26.94	31.73	33.56	32.14	0.28959	0.000145615	0.00050962
GNPDA1	56.01	58.08	54.79	57.75	53.24	-0.13279	0.0496336	0.102456
KCNE3	0.67	0.49	0.87	0.72	0.41	-0.492838	0.283409	0.439693
ZBTB33	4.84	4.61	5.28	5.78	5.23	0.095502	0.409836	0.582531
CDH3	0	0.04	0	0.04	0.02	-0.228214	0.920838	0.950911
TANK	24.83	26.1	40.99	41.39	35.34	0.553025	2.63206e-11	1.91246e-10
POM121C	14.55	15.66	18.08	17.61	18.35	0.153872	0.0293828	0.0650391
ZSCAN30	5.32	6.08	6.76	6.87	7.59	0.219284	0.0650796	0.129417
SRA1	35.34	34.81	45.57	38.68	41.12	0.144592	0.138996	0.246779
TMEM170B	0.82	0.79	0.53	0.62	0.61	-0.559973	0.0113953	0.0279288
ZGLP1	0.67	1.07	2.04	1.54	1.74	0.932755	0.0112379	0.027568
MINAR2	0.03	0	0	0	0	-1.55794	0.732379	0.853776
C8orf88	7.71	5.87	10.23	9.92	9.32	0.421448	0.0463382	0.0966122
FAM229A	0.68	1.05	1.63	1.12	1.3	0.538688	0.373867	0.544181
TRAPPC3L	0.07	0.08	0.14	0.23	0.15	1.20668	0.224007	0.365205
CTAGE4	0.53	0.35	1.43	0.79	1.17	1.27446	0.00304215	0.00844463
C19orf71	0.26	0	0	0	0.26	-0.677426	0.804814	0.907695
OST4	754.28	668.57	488.55	521.35	456.67	-0.662504	2.94337e-20	3.86376e-19
ZBTB42	0.51	0.46	1.67	1.63	1.46	1.62728	8.61243e-08	4.52808e-07
KHDC1L	0.24	0.14	0	0	0.37	-0.734736	0.73275	0.853825
SMIM27	23.39	19.82	18.18	26.76	22.88	-0.181953	0.559783	0.725149
SMIM10L1	9.73	9.21	10.39	10.1	10.42	0.0187513	0.833099	0.912308
MKRN2OS	0	0	0.04	0	0.04	0.814387	0.858321	0.912308
ETDB	0.02	0	0	0	0	-1.55794	0.732379	0.853776
ZNF730	0.13	0.3	0.11	0.03	0.09	-1.34053	0.183777	0.310384
FAM47E	0.28	0	0.29	0.42	0.35	1.22163	0.224169	0.365432
TCF24	0.02	0	0	0.03	0	-0.598799	0.867952	0.914602
CCDC152	0.15	0.21	0.25	0.09	0.17	-0.203747	0.780001	0.888302
ZNF737	2.12	1.77	1.65	1.65	1.71	-0.242558	0.265275	0.416538
TMEM269	0.04	0.02	0.07	0.12	0.14	1.94113	0.119198	0.216669
HDAC6	8.27	9.83	12.14	9.96	11.19	0.172126	0.114765	0.209762
C17orf107	0.18	0.02	0.08	0.09	0.11	-0.22482	0.828379	0.912308
TMEM221	0.12	0.03	0.32	0.22	0.29	1.56083	0.134939	0.240644
ATP6V1FNB	0.31	0.27	0.47	0.57	0.56	0.778788	0.0744656	0.145457
LRRC70	0.06	0.06	0.06	0	0.03	-1.14565	0.53898	0.706377
LRRC69	0	0	0.05	0	0.08	1.70582	0.634751	0.788736
EFCAB10	0.05	0.26	0.15	0.33	0.12	0.986717	0.492017	0.661939
TSTD3	6.07	3.8	3.54	5.6	4.64	0.111298	0.715216	0.848087
SYCE1L	0.15	0.08	0	0.08	0	-2.18624	0.380634	0.550918
ZNF316	7.5	8.17	11.18	9.97	9.35	0.258549	0.00758245	0.0194322
NEMP2	1.71	1.43	2.54	2.39	2.01	0.312412	0.150473	0.263434
C11orf91	0.27	0.31	0.58	0.28	0.45	0.37442	0.72722	0.853776
SP9	0.02	0	0.05	0	0	0.317618	0.91907	0.950406
ZNF705E	0.03	0	0	0.05	0.03	0.651295	0.754034	0.868413
ARMCX4	4.35	4.58	2.52	2.47	2.58	-0.925818	2.75393e-16	2.83993e-15
PET100	27.44	27.47	16.05	16.37	15.08	-0.904843	5.59971e-07	2.69121e-06
ZNF717	2.83	2.69	5.47	5.15	5.47	0.75519	8.68488e-05	0.000314256
INSYN2B	6.21	6.52	19.05	21.14	21.08	1.5697	4.91442e-76	3.15164e-74
ZNF705G	0	0	0.02	0	0	0.814387	0.858321	0.912308
NPIPB5	3.03	2.56	5.12	5.47	4.69	0.763022	2.0234e-07	1.02178e-06
NBPF10	4.3	4.23	3.81	4.39	4.81	-0.0756063	0.446483	0.619479
GOLGA8F	0	0.01	0	0	0	-1.67155	0.713193	0.846245
PRR23D2	0	0.04	0	0	0	-1.67155	0.713193	0.846245
LOC100133315	0.02	0.08	0.3	0.3	0.22	1.63886	0.0447243	0.0936236
CD24	0	0	0.03	0.09	0.13	4.0173	0.0509303	0.104839
TEN1	12.26	14.67	13.41	13.18	15.46	-0.0445862	0.802411	0.906308
UPK3BL1	16.57	18.97	23.92	20.28	26.19	0.297781	0.0262332	0.0587243
JMJD7	2.22	2.22	3.92	2.35	2.69	0.337796	0.297481	0.456806
PLA2G4B	0.16	0.83	1.32	0.6	0.98	0.894817	0.308777	0.469959
HDAC5	4.6	4.32	4.88	4.61	4.43	-0.0334132	0.777809	0.886419
CTAGE8	0	0.15	0	0	0	-4.02028	0.35786	0.525789
KLLN	1.05	1.05	0.79	0.99	0.77	-0.413082	0.130847	0.234561
PDCD6IP	44.49	47.26	43.38	44.4	43.46	-0.206806	0.000204453	0.000698073
PDCD6	107.84	107.76	94.24	99.16	94.27	-0.276145	9.17576e-05	0.000330397
BCL2L10	0	0	0.06	0	0.05	1.70582	0.634751	0.788736
SRRM5	0.22	0.2	0.61	0.31	0.42	0.977252	0.132878	0.237544
EPOP	0.05	0.02	0.08	0.13	0.07	1.20437	0.329216	0.493581
BCL2L11	0.39	0.39	1.58	1.62	1.55	1.83389	9.88618e-11	6.8054e-10
TOMM6	133.03	105.13	121.7	111.75	113.33	-0.157445	0.134068	0.239355
SH2B3	23.36	23.46	65.3	60.05	62.97	1.35231	5.01106e-110	6.50435e-108
C2CD4D	0	0.1	0	0.04	0.13	0.173241	0.936386	0.960392
CDH4	0.81	0.69	0.86	0.7	0.69	-0.0823495	0.745474	0.862982
GNE	8.78	9.97	10.31	11.08	10.53	0.123304	0.164642	0.283398
INSL5	0	0.12	0	0	0	-1.67155	0.713193	0.846245
FRAT1	1.33	0.78	2.77	2.35	2.31	1.11944	7.45e-05	0.000272735
TROAP	1.73	0.55	0.9	0.91	1.19	-0.0674936	0.873222	0.917856
MED16	15.97	13.24	16.29	15.6	16.97	0.0555724	0.589862	0.754891
PIGK	15.79	16.37	12.59	12.85	12.46	-0.449352	1.24025e-08	7.09556e-08
ARHGEF33	0.1	0.03	0.18	0.09	0.2	1.14793	0.164228	0.282957
ERVV-2	0	0.02	0.04	0.06	0.04	2.05214	0.320024	0.483328
MEF2B	0.59	1.13	1.67	0.8	0.51	0.1237	0.830525	0.912308
RASA4B	1.63	1.99	3.35	2.29	2.61	0.446774	0.0345348	0.07486
CMC4	9.47	9.52	6.36	7.12	7.77	-0.534451	0.0231015	0.0525329
FAM90A26	0	0	0.12	0.14	0.04	3.72007	0.083601	0.160388
WASHC1	38.41	44.11	52.6	44.56	48.22	0.163777	0.322587	0.486068
MANSC4	0	0	0.04	0.04	0.04	2.29548	0.428504	0.601477
SMKR1	0	0	0.16	0.08	0.31	3.50693	0.11712	0.213394
TTC34	0.01	0.02	0.05	0.02	0.02	0.839748	0.573951	0.739487
TIMM23	97.85	90.13	95.44	101.77	93.61	-0.0613297	0.40893	0.581599
NBPF20	1.64	1.4	1.19	1.54	1.7	-0.147151	0.295676	0.45451
NPIPA5	29.81	30.86	81.75	74.54	80.67	1.28812	1.01297e-48	3.66863e-47
ERVMER34-1	0.03	0.04	0	0.02	0.02	-1.74214	0.389023	0.56026
DUX4	0	0.12	0.09	0.32	0.04	1.83199	0.394117	0.565438
LIMS4	2.57	2.45	7.83	6.45	7.44	1.51639	3.60889e-09	2.16868e-08
TMEM239	0.04	0	0	0	0	-1.55794	0.732379	0.853776
FRG2C	0	0.03	0.03	0	0	-0.69234	0.842875	0.912308
CLDN34	0.07	0	0	0	0	-1.55794	0.732379	0.853776
B3GALT9	1.32	0.93	1.57	1.61	1.39	0.324926	0.201013	0.334336
TMEM225B	0.4	0.17	0.86	0.56	0.28	0.86796	0.29171	0.449752
CNTNAP3C	0.04	0	0	0	0	-1.55794	0.732379	0.853776
ZNF605	3.75	3.89	3.93	4.37	4.54	0.0620149	0.544146	0.711366
ZNF783	1.92	1.83	3.09	2.5	2.7	0.454609	0.0111858	0.02749
ZNF587B	1.68	1.77	3.26	3.1	3.21	0.80244	9.78749e-08	5.1111e-07
GPR75-ASB3	2.26	1.31	0.64	2.84	1.73	-0.146211	0.855326	0.912308
TMED7-TICAM2	7.5	6.87	6.89	7.38	6.3	-0.173814	0.156116	0.271168
PET117	4.42	2.89	3.76	3.69	3.45	-0.114762	0.705132	0.844399
SPDYE2B	0.07	0.09	0.02	0.01	0.1	-1.1096	0.28814	0.445713
ANKRD61	0.09	0.1	0	0.09	0.09	-0.743521	0.671525	0.814677
SAP25	0.85	0.93	2.13	1.65	1.6	0.797097	0.0858665	0.164058
CHAF1A	5.06	4.2	4.56	3.9	4.39	-0.217892	0.158899	0.27517
PARP2	12.25	14.58	13.52	13.69	15.44	-0.0188095	0.883511	0.924837
ZBED6	4.8	4.95	4.51	5.89	5.04	-0.0234011	0.874302	0.91876
PARP3	16.2	14.51	19.79	17.76	19.23	0.195358	0.0539265	0.11021
CDH6	27.52	28.99	10.18	11.31	11.52	-1.70444	8.81925e-107	1.04447e-104
TOM1L1	6.57	6.82	11	11.2	10.92	0.623578	4.05217e-06	1.75887e-05
HMGXB4	7.4	7.3	10.42	10.77	10.69	0.429912	1.36655e-05	5.54444e-05
LOC100421372	8.54	9.81	12.85	12.42	12.98	0.380128	3.30124e-05	0.000127318
TOM1	39.85	40.99	47.47	46.31	46.74	0.110804	0.10976	0.201911
SH2D3C	0.02	0	0.02	0	0.02	0.289927	0.921933	0.950911
SH2D3A	0.04	0	0.06	0	0.03	0.289927	0.921933	0.950911
MAMLD1	1.71	1.74	1.24	1.41	1.18	-0.556671	0.00794351	0.0202392
MTRNR2L1	31.17	37.66	40.71	34.91	38.5	0.0410871	0.709382	0.846245
MTRNR2L2	1589.78	1610.57	2498.87	2096	2193.62	0.392945	4.7084e-10	3.06065e-09
MTRNR2L3	11.78	13.83	17.72	14.86	15.41	0.217394	0.192016	0.321812
MTRNR2L4	0	0	0.04	0	0
MTRNR2L6	15.59	18.25	17.55	17.2	18.89	-0.0230908	0.859354	0.91292
MTRNR2L8	840.81	872.2	1387.62	1252.26	1051.8	0.417176	0.0038461	0.010444
MTRNR2L9	151.51	215.46	240.21	191.62	212.31	0.10541	0.659344	0.806301
MTRNR2L10	3.92	3.27	5	3.46	4.33	0.136807	0.655229	0.804053
RANBP9	22.91	22.16	25.97	26.66	26.93	0.153935	0.0494973	0.102253
DNAJB6	74.69	77.36	81.81	83.91	77.96	0.020583	0.742909	0.861164
CCDC180	0.27	0.55	0.39	0.51	0.44	0.0930991	0.795887	0.901827
CDH7	0.01	0.02	0.01	0.02	0	-0.744978	0.709727	0.846245
IQCJ-SCHIP1	0.14	0.12	0	0.16	0.11	-0.39882	0.749582	0.865486
INAFM2	9.61	9.79	10.17	9.96	10.22	-0.0491338	0.649653	0.800776
LRRC3C	0.05	0	0	0	0.05	-0.598704	0.868829	0.914602
SPATA1	0	0.07	0.26	0.09	0.11	2.83786	0.124907	0.225481
SPDYE18	0.3	0.16	0.23	0.53	0.33	0.566145	0.428238	0.601477
CEBPZOS	90.73	71.8	54.13	76.81	56.92	-0.397903	7.59187e-06	3.18784e-05
APELA	0	0	0.1	0	0	0.814387	0.858321	0.912308
ARL17B	0.86	1.84	0.67	2	2.18	0.0487704	0.870625	0.915898
GVQW3	0.42	0.22	0.38	0.34	0.39	0.586239	0.0945252	0.17798
TMEM35B	38.23	32.66	63.15	63.6	58.33	0.689981	9.59079e-11	6.61329e-10
HSFX1	0.37	0.32	0.23	0.16	0.34	-0.596863	0.425288	0.59914
KRBOX1	12.53	11.92	8.25	8.62	7.62	-0.694109	0.00812426	0.0206673
TTLL10-AS1	0	0.06	0	0	0	-3.27212	0.27415	0.427399
SPTY2D1OS	0	0.57	0	0	0	-2.68673	0.445758	0.618684
THEGL	0.51	0.5	0.57	0.46	0.88	0.308106	0.61492	0.775762
C16orf95	3.24	2.78	3.64	4.77	2.82	0.198608	0.580774	0.746171
OCLN	0.12	0.51	0.34	0.3	0.33	0.0868914	0.862385	0.914602
SLFN12L	0.15	0.14	0.2	0.09	0.22	0.402582	0.374236	0.544529
LRCOL1	0	0	0.03	0	0	0.814387	0.858321	0.912308
LOC100507221	0	0	0.06	0	0	0.814387	0.858321	0.912308
ZNF865	4	3.47	5.64	4.99	5.66	0.434893	0.00236845	0.00670646
TMEM178B	0.03	0.06	0.07	0.04	0.05	0.0206898	0.980152	0.986597
MICA	39.38	46.92	42	43.75	43.22	-0.10375	0.280972	0.436497
TGFBR3L	1.64	1.4	2.36	2.41	2.44	0.501951	0.0560782	0.113976
NPIPB9	0.95	1.51	1.47	1.69	2.19	0.407227	0.201238	0.33464
RNF212B	0.08	0	0	0	0.04	-1.53984	0.612024	0.773291
C13orf46	0.18	0.04	0.28	0.49	0.37	1.54462	0.0205419	0.0472821
SMC4	6.44	7.01	6.79	7.13	6.76	-0.0651906	0.522895	0.690765
GJC1	3.25	3.06	3.65	3.85	3.8	0.158209	0.162303	0.280176
LY75-CD302	0	0.03	0	0.04	0.04	0.639485	0.672738	0.815904
ARPC4-TTLL3	4.06	4.07	3.94	3.21	3.14	-0.350061	0.0237126	0.0537193
MSANTD3-TMEFF1	5.99	5.3	4.36	5.24	3.59	-0.464785	0.0114673	0.0280884
RBM14-RBM4	3.48	4.28	3.74	2.45	1.2	-0.304406	0.404548	0.577088
CENPS-CORT	3.96	3.49	4.43	4.71	3.58	0.0785577	0.747253	0.864381
ATP5MF-PTCD1	0.27	0.16	0	0	0	-6.84669	7.44373e-07	3.51702e-06
ABHD14A-ACY1	0.53	0	0.72	0.23	0.37	0.640555	0.701403	0.840986
CCDC169-SOHLH2	1.16	0.86	0.03	0.81	0.51	-1.26161	0.349104	0.515867
RNF103-CHMP3	0	0	0.11	0.27	0.1	5.35819	0.00187356	0.00542056
STIMATE-MUSTN1	0.51	0.08	0	2.3	1.57	2.11675	0.350912	0.51816
ARPIN-AP3S2	2.69	2.21	3.04	2.21	2.5	-0.0270976	0.867446	0.914602
PHOSPHO2-KLHL23	0	0	0.09	0	0.06	4.0337	0.0600825	0.120978
FPGT-TNNI3K	0.38	0.15	0.34	0.25	0.19	-0.230847	0.737698	0.857143
RPL17-C18orf32	22.72	26.14	21.52	24.29	20.77	-0.241118	0.0222568	0.0508257
PMF1-BGLAP	3.68	2.83	3.93	2.16	2.86	-0.241234	0.510881	0.678749
TLCD4-RWDD3	0.87	0.68	0.36	0.35	0.59	-1.01207	0.117573	0.214073
POC1B-GALNT4	0.13	0.06	0.54	0.33	0.33	2.14231	0.000222535	0.000754416
ARMCX5-GPRASP2	0.96	1.14	1.79	1.17	2.02	0.571582	0.0120207	0.0292626
NEDD8-MDP1	0.74	0	0	0	0.26	-2.46778	0.531776	0.699932
BCL2L2-PABPN1	9.93	8.68	11.6	9.78	10.11	0.0452045	0.743651	0.861716
RPL36A-HNRNPH2	0.27	1.89	2.78	0.63	2.19	0.658611	0.571367	0.736859
CORO7-PAM16	0	0	0.6	0.17	0	6.05887	0.149037	0.261305
ZNF559-ZNF177	0.11	0.55	0.13	0	0.16	-2.13273	0.183794	0.310384
RPS10-NUDT3	8.16	8.3	8.55	8.4	7.92	-0.0931623	0.471805	0.643594
ZNF816-ZNF321P	0.1	0.2	0.35	0.27	0.41	1.21592	0.100432	0.187494
HSPE1-MOB4	0.15	0.2	0.36	0.09	0	-0.249847	0.89015	0.929595
CKLF-CMTM1	0.17	0	0.46	0	0	0.902109	0.750762	0.866305
SYNJ2BP-COX16	0.07	0.17	0.07	0.21	0.15	0.241851	0.839049	0.912308
CHURC1-FNTB	2.83	3.28	4.84	4.75	4.54	0.521853	0.00238815	0.00675753
AP1M2	0	0	0.04	0	0	0.814387	0.858321	0.912308
NDUFC2-KCTD14	1.2	1.39	1.39	1.28	0.88	-0.238515	0.521045	0.68905
COMMD3-BMI1	3.81	6.79	3.03	2.88	2.03	-1.10344	0.00368652	0.0100426
MICOS10-NBL1	0.22	0.4	1.94	1.46	1.44	2.33325	4.32193e-07	2.10013e-06
C8orf44-SGK3	1.29	0.93	1.27	1.75	2.1	0.523084	0.0400375	0.0850608
ZHX1-C8orf76	0.44	0.82	0.64	0.2	0.58	-0.51679	0.496739	0.666523
ZNF664-RFLNA	0.05	0	0	0.01	0	-1.55794	0.732379	0.853776
BIVM-ERCC5	1.43	0.34	1.26	2.74	1.28	0.898086	0.292258	0.450449
TVP23C-CDRT4	3.04	2.81	3.62	3.59	3.56	0.19637	0.296159	0.455079
RBAK-RBAKDN	0.1	0.13	0.22	0	0.1	-0.144406	0.947907	0.965946
TNFAIP8L2-SCNM1	0.12	0.16	0.68	0.18	0.18	1.37041	0.156911	0.272229
URGCP-MRPS24	0.13	0	0.54	0.76	0.64	3.44838	0.0463861	0.0966873
ISY1-RAB43	12.73	12.56	15.04	16.54	15.14	0.198254	0.0149033	0.0355702
UBA2	35.48	33.89	43.36	44.08	40.45	0.184972	0.0103994	0.0257368
SAE1	56.39	59.23	48.05	48.38	45.88	-0.388713	3.45875e-09	2.08308e-08
FARSB	26.91	23.01	15.07	16.13	15.8	-0.687038	1.45976e-12	1.17541e-11
ABCC5	9.92	9.22	10.28	9.96	10.19	-0.0523343	0.572501	0.738147
ABCB6	13.29	13.8	8.12	8.45	8.47	-0.803725	4.93345e-14	4.37884e-13
DNM1L	15.6	15.32	19.57	18.17	18.63	0.177357	0.0194804	0.045127
ABCC9	2.15	1.74	4.29	4.01	4.57	0.998049	7.65865e-16	7.6878e-15
ABCF2	12.97	12.95	10.2	10.68	11.61	-0.35972	6.41861e-05	0.000237442
NR1H3	22.15	22.45	16.59	14.22	15.26	-0.655631	3.53191e-08	1.93599e-07
COX17	61.56	62.09	51.17	57.01	48.03	-0.369094	0.0263209	0.0589043
FAM47E-STBD1	0.1	0.06	0	0	0	-4.35938	0.036985	0.079418
TIMM23B	8.17	9.23	11.05	12.2	10.82	0.283405	0.0228072	0.0519218
LOC100652777	0	0.16	0	0	0	-2.68673	0.445758	0.618684
KIAA2012	0.04	0.05	0.06	0.07	0.1	0.677377	0.533256	0.701141
LOC100653049	0	0	0.24	0.13	0.25	4.70671	0.0100262	0.0249119
CEP295NL	0.09	0.07	0.15	0.18	0.12	0.866921	0.452063	0.625038
SCAMP2	53.5	52.95	56.35	53.82	54.65	-0.0566844	0.371898	0.541898
SCAMP3	89.56	80.05	81.69	74.11	77.1	-0.235167	0.00149764	0.00440842
IL18BP	1.68	2.58	13.19	13.42	13.81	2.22534	4.00144e-30	8.16645e-29
RWDD2B	10.43	10.07	11.67	11.28	11.52	0.0617509	0.549375	0.717104
MUC12	0.02	0.03	0.02	0.03	0.04	0.313384	0.683113	0.826265
DPP3	33.62	36.42	24.44	23.12	23	-0.676659	7.67573e-18	8.77651e-17
SNUPN	23.81	22.66	30.02	28.2	28.53	0.216623	0.036127	0.0777504
HUWE1	25.85	20.47	19.06	23.33	22.92	-0.189535	0.285785	0.442787
PTPRU	1.37	1.08	1.98	1.84	1.79	0.501484	0.0106777	0.0263532
TSSC4	29.73	29.29	32.52	30.82	32.83	0.0704698	0.446704	0.61968
ATP9A	24.6	26.55	14.73	18.67	17.4	-0.692009	3.16586e-16	3.25513e-15
CDH10	0.11	0	0	0.04	0.02	-1.64629	0.376823	0.547306
PDCD7	11.02	10.38	13.87	13.86	12.73	0.22933	0.0292105	0.0646928
GPC6	6.15	6.63	2.69	2.52	2.88	-1.36139	1.11719e-32	2.51755e-31
PQBP1	31.65	36.44	36.73	35.67	35.58	-0.0351732	0.76194	0.874044
EDIL3	28.47	26.36	9.06	9.98	8.44	-1.68174	6.88594e-88	5.64264e-86
FSBP	0.1	0.13	0.81	0.62	0.47	2.46669	1.85944e-07	9.42794e-07
CYP3A7-CYP3A51P	0	0	0.2	0	0	3.32499	0.454522	0.627253
TMEM265	1.62	2.02	2.93	2.62	3.48	0.625476	0.0358176	0.0771664
CERT1	19.76	22.97	26.05	28.22	28.4	0.308495	0.000100132	0.000359035
CCDC200	0.11	0	0.12	0	0	-0.598832	0.867645	0.914602
PTGES3L	0.27	0.1	0	0.11	0.21	-1.12181	0.422814	0.596727
PTGES3L-AARSD1	0.07	0.17	0.28	0.46	0.12	1.19792	0.22237	0.363082
KCNK7	0.11	0	0.07	0	0	-1.54014	0.609884	0.772171
CDH11	41.03	45.26	28.04	27.16	28.6	-0.715579	1.50811e-27	2.76486e-26
UST	10.86	10.2	10.62	11.58	11.37	-0.000717938	0.993744	0.995954
ARPC5	30.27	31.88	26.52	27.25	23.63	-0.370013	5.29112e-08	2.83703e-07
ARPC4	125.43	124.59	90.2	93.91	88.38	-0.563456	1.17273e-18	1.40528e-17
ARPC3	242.77	243.95	171.27	183.09	172.02	-0.578716	4.15525e-20	5.41953e-19
ARPC1B	148.62	138.88	118.8	116.38	120.48	-0.384062	2.2347e-10	1.49394e-09
ACTR3	58.96	60.39	44.72	46.3	44.08	-0.511798	2.58901e-20	3.41796e-19
ACTR2	141.71	150.46	106.08	120.07	109.51	-0.486423	4.6389e-15	4.41703e-14
TSPAN5	19.58	19.72	21.69	21.87	21.8	0.0460384	0.551021	0.718675
TSPAN3	140.98	133.94	166.83	163.92	167.61	0.186249	0.000576577	0.00182287
CTXND1	0.01	0.02	0	0.01	0.01	-1.35455	0.533785	0.701325
LOC100996598	0	0.16	0	0	0
SPEGNB	0	0	0.17	0.08	0	2.31507	0.450722	0.623814
LOC100996709	3.63	2.19	2.04	2.53	1.69	-0.739476	0.011372	0.0278759
NOTCH2NLC	1.16	1.23	1.7	1.44	1.73	0.341001	0.0363414	0.0781599
SPDYE11	0.02	0.1	0.07	0.04	0.11	0.610109	0.704021	0.843442
NPY4R2	0.04	0.01	0	0	0	-2.59296	0.438476	0.612085
NOTCH2NLB	5.17	5.57	8.91	8.34	8.05	0.276244	0.0255513	0.0574196
FMC1-LUC7L2	4.79	4.46	1.18	3.98	5.73	-0.450647	0.563976	0.729769
PYURF	38.69	33.14	41.39	42.62	39.82	0.0934822	0.340199	0.504869
ADAM8	0.36	0.47	1.22	0.92	1.03	1.23861	0.00103594	0.00313761
CDH12	0.04	0	0.02	0.03	0.03	0.649933	0.741398	0.860148
TSPAN2	1.7	1.74	0.54	0.68	0.51	-1.68045	5.37086e-08	2.87788e-07
NUBP2	23.53	20.61	24.91	17.24	23.59	-0.0841842	0.555917	0.723259
TSFM	15.89	19.42	16.23	16.07	15.82	-0.120496	0.300297	0.460261
TSPAN1	0.35	0.13	0.62	0.77	0.55	1.29734	0.0690748	0.136409
PPIF	54.07	52.28	70.33	69.75	70.47	0.297941	2.51602e-06	1.12026e-05
LOC101059906	0.03	0.1	0.06	0.09	0.14	0.549044	0.687659	0.830154
GOLGA8R	0.34	0.04	0.41	0.77	0.71	1.64071	0.101296	0.188803
NPIPA7	33.65	33.75	95.38	93.24	89.45	1.37934	1.11572e-58	5.32427e-57
NPIPA8	4.07	3.94	9.51	8.92	9.3	1.10934	7.14956e-13	5.86163e-12
CTDSP2	42.72	40.7	63.28	63.18	63.2	0.499919	5.14372e-20	6.67654e-19
ZNF891	0.47	0.55	0.75	0.83	0.72	0.279705	0.269973	0.42228
NBPF19	5.37	5.43	4.4	5.41	5.5	-0.182773	0.0550361	0.112096
OPN1MW3	0.03	0	0	0	0
TBC1D3G	1	1.17	1.46	1.4	1.26	0.246111	0.33347	0.497841
LOC101060341	5.13	5.23	10.99	9.76	11.2	0.91716	9.58531e-09	5.54444e-08
TBC1D3K	0.48	0.56	1.36	0.35	0.67	0.598183	0.411944	0.584963
TBC1D3L	4.45	4.22	9.06	6.61	6.7	0.730969	1.54588e-05	6.22378e-05
TBC1D3D	0.15	0.59	0.36	0.38	0.66	0.143506	0.812882	0.912308
NBPF26	2.03	2.49	2.83	2.7	2.78	0.196225	0.200043	0.333045
ARPC2	271.52	265.01	160.48	165.47	161.38	-0.822363	1.51894e-52	6.07014e-51
SGK2	0.07	0	0.07	0.14	0.03	1.14139	0.531328	0.699441
RAD50	12.2	12.77	13.21	14.11	13.23	0.013563	0.845306	0.912308
KIF20A	2.48	2.55	0.68	0.88	0.93	-1.69703	1.36021e-10	9.24956e-10
PREB	22.99	21.76	22.78	20.04	22.45	-0.142581	0.138103	0.245561
HIPK3	10.3	9.04	10.69	11.91	11.48	0.128796	0.12864	0.231344
FEM1B	12.94	12.93	14.83	16.32	15.78	0.17277	0.0162452	0.0384392
ENAM	0.08	0.04	0.26	0.18	0.22	1.63981	0.0188631	0.0438472
CDH13	32.31	32.24	31.07	30.31	29.81	-0.162793	0.0366605	0.0787732
ACTR1B	24.52	21.59	14.83	12.01	14.2	-0.862178	4.49769e-15	4.2876e-14
ACTR1A	135.83	139.43	111.23	107.68	108.11	-0.43895	8.50526e-18	9.71815e-17
ARL4C	7.59	7.35	13.83	14.09	14.49	0.816031	4.80855e-18	5.5411e-17
ARL4A	3.35	3.22	3.48	3.09	3.52	-0.0682863	0.709321	0.846245
DNAL4	13.41	12.85	13.1	15.79	16.51	0.101358	0.478621	0.650061
ZNF263	10.45	11.25	15.58	13.52	14.89	0.340867	0.000727668	0.00226524
LRPPRC	32.67	35.3	30.67	32.41	31.88	-0.231152	0.0001514	0.000528612
FRY	2.27	2.33	1.34	1.51	1.54	-0.749975	7.0455e-10	4.50431e-09
CDH15	0.22	0.17	0.13	0.06	0.1	-1.07845	0.216044	0.354596
PDIA6	177.58	183.64	183.94	187.07	177.82	-0.084261	0.104531	0.19392
TRAP1	20.26	19.8	17.1	17.09	17.96	-0.308514	0.00136626	0.00404887
OPTN	106.33	114.1	82.13	82.76	84.28	-0.500618	1.06846e-19	1.35861e-18
BCAP31	241.4	248.44	272.5	282.09	278.35	0.0821968	0.125617	0.226685
NAMPT	49.58	54.6	355.19	341.9	330.08	2.61525	0	0
RBM12	12.34	13.07	13.3	14.09	12.73	-0.0262981	0.729641	0.853776
YAF2	5.17	3.37	10.85	12.21	10.98	1.20992	3.33372e-19	4.12898e-18
ARFRP1	14.53	15.46	11.24	9.95	12.65	-0.519694	0.000107438	0.000383539
TOB1	25.69	30.07	30.26	29.5	28.36	-0.0142144	0.871863	0.916903
MMP24OS	55.13	51.17	28.98	25.22	28.23	-1.05738	1.10182e-32	2.48637e-31
AKAP9	3.34	3.19	3.62	4.5	4.47	0.228945	0.0580842	0.117587
FAM13A	4.92	4.49	8.33	9.23	9.37	0.764652	4.71816e-13	3.92173e-12
G3BP1	19.6	19.42	18.04	19.49	18.3	-0.169227	0.00538831	0.0142317
SUGP2	19.99	23.34	20.41	17.68	19.57	-0.29227	0.000408125	0.00132357
EBI3	0	0	0.12	0.3	0.12	3.88355	0.0617598	0.123693
CDH17	0	0	0.05	0.02	0	2.73155	0.327701	0.492037
MBNL2	18.22	18.42	19.36	19.75	20.45	0.0181501	0.801378	0.905671
ABI2	14.44	15.25	12.71	14.74	13	-0.220008	0.00793179	0.0202125
CEBPZ	13.96	12.33	23.53	22.6	23.23	0.70981	1.66801e-16	1.7608e-15
PLXNC1	0.69	0.78	0.88	0.79	0.75	0.0074186	0.974245	0.98303
TRIM28	57.78	58.49	54.68	51.91	57.26	-0.189934	0.00242453	0.00684733
RASA4	2.1	2.2	2.02	2.41	1.99	-0.0415303	0.833367	0.912308
AASS	1.37	1.35	1.2	1.27	1.06	-0.320882	0.117022	0.213263
PDZK1IP1	0	0	0.1	0	0.18	2.28083	0.461634	0.63362
ATP6AP2	128.92	138.81	124.53	133.25	123.79	-0.176351	0.00356148	0.00974287
CDH18	0.09	0.02	0.07	0.06	0	-0.441767	0.763839	0.875603
FARP1	41.22	39.45	22.68	21.23	22.01	-0.940601	6.57662e-51	2.51664e-49
LPAR6	5.67	5.65	10.87	10.16	9.42	0.734289	1.21406e-06	5.60563e-06
LPCAT3	36.55	31.89	19.83	19.45	18.54	-0.932439	1.50146e-24	2.45329e-23
WASF2	33.06	34.77	39.03	40.04	39.05	0.114769	0.0455169	0.0950343
SLC25A13	5.76	5.61	7.15	8.06	6.88	0.286663	0.0321073	0.0702228
SLC25A15	15.48	18.25	41.9	44.23	41.81	1.23861	3.19289e-57	1.45519e-55
ZNF197	4.77	4.93	6.62	7.78	6.89	0.548855	3.63947e-07	1.78573e-06
SERF2	146.9	138.49	100.98	101.33	99.08	-0.605442	5.14109e-29	9.9421e-28
CDK2	17.34	17.02	13.41	12.17	13.67	-0.493465	4.1872e-06	1.81505e-05
DHRS9	0.04	0	0.09	0	0.09	1.28632	0.605457	0.768726
RCL1	4	3.79	7.42	7.58	6.79	0.783742	6.59181e-06	2.79103e-05
ZNF256	1.49	1.58	2.96	2.87	2.14	0.672263	0.014544	0.0347894
SORBS3	40.55	38.13	32.28	28.59	32.5	-0.323118	7.86806e-05	0.000286533
CNIH1	31.94	31.08	46.35	46.81	43.2	0.426102	5.64623e-12	4.33349e-11
RBM7	7.79	8	9.54	9.36	7.97	0.0793554	0.489624	0.659429
CDK3	1.31	1.89	2.58	1.83	3.01	0.531469	0.119473	0.217096
RBM6	18.84	21.12	25.47	21.1	20.95	0.0770236	0.438461	0.612085
RBM5	24.26	24.12	33.62	30.33	32.39	0.26384	0.000351198	0.00115255
LHFPL2	35.66	33.94	38.27	39.39	39.08	0.0584585	0.325651	0.489367
LHFPL6	47.2	44.09	29.93	29.3	30.16	-0.720189	9.09167e-21	1.22825e-19
TNK2	6.2	6.34	8.24	6.67	8.01	0.168709	0.154714	0.269368
ALYREF	41.67	44.32	35.95	35.12	36.43	-0.367762	0.000256135	0.000859522
CDK4	88.16	82.87	86.13	85.29	83.92	-0.111039	0.0750926	0.146457
TXNDC9	36.34	38.11	30.45	30.33	26.7	-0.456566	2.6723e-06	1.18497e-05
LOC101927345	1.44	0.46	1.97	3.87	2.88	1.48399	0.0658855	0.130844
PANO1	0.72	0.92	0.42	0.51	0.49	-0.878718	0.0470865	0.0979586
HSFX4	0	0.03	0.17	0	0.03	2.32112	0.483203	0.653695
FAM243A	0.07	0.04	0	0.04	0	-1.55794	0.732379	0.853776
PIGBOS1	3.88	3.53	8.84	8.3	7.83	1.02002	0.000182272	0.000626824
HSFX3	0	0.03	0	0	0.03
CCDC92B	0.02	0.01	0.01	0.05	0.04	0.279488	0.872175	0.917053
CFAP97D2	0	0	0.01	0	0	0.814387	0.858321	0.912308
MYMX	0.09	0.21	0	0.29	0	-0.753779	0.722468	0.853776
LOC101929805	0.02	0	0	0	0.02	-0.598704	0.868829	0.914602
LOC101929937	0	0.1	0.13	0	0.04	0.203393	0.924983	0.952094
RNF41	21.81	20.34	24.78	22.77	22.12	0.0406074	0.595248	0.759926
LOC101930420	0	0	0.05	0	0	0.814387	0.858321	0.912308
LOC101930434	0.08	0	0	0.03	0.05	-1.25631	0.614483	0.7755
TSHZ1	2.48	2.3	3.25	3.01	3.05	0.289492	0.054051	0.110395
ALG3	23.03	21.98	29.43	30.33	29.09	0.295372	0.00289348	0.00806777
PRMT3	4.67	5.78	5.24	5.81	5.84	0.00019522	0.999041	0.999287
PSME3	56.35	59.81	54.51	53.71	55.88	-0.187728	0.00191823	0.00553696
MPHOSPH9	4.07	4.02	3.46	3.26	3.32	-0.339362	0.0097078	0.0242024
MPHOSPH10	13.89	13.85	14.22	15.66	14.95	0.00502158	0.963562	0.976258
ADAM10	45.56	47.5	45.28	46.26	45.91	-0.139316	0.0139147	0.0334271
CDK5	23.84	21.45	22.63	23.37	21.31	-0.113777	0.372237	0.542247
MPHOSPH6	140.83	140.56	165.41	158.27	147.07	0.0618066	0.356691	0.524498
NME6	7.32	6.47	7.51	8.55	7.45	0.0712498	0.554293	0.722072
DHRS2	0	0	0.28	0.43	0.88	6.05554	0.000194	0.000664904
CALCRL	1.18	1.2	1.81	1.67	1.9	0.530516	0.00634486	0.0165135
NUTF2	47.86	39.82	29.96	29.08	30.16	-0.666217	2.33883e-14	2.11879e-13
TRIM13	5.11	5.69	5.83	5.66	5.69	-0.00325864	0.97368	0.982643
PATJ	0.85	1.05	0.88	0.93	1	-0.0388713	0.858202	0.912308
USPL1	3.83	3.62	3.84	3.84	4.04	-0.0456645	0.732473	0.853824
EIF1	264.03	278.28	323.83	336.05	300.44	0.136551	0.017176	0.0404002
CDK6	8.21	8.3	5.64	6.7	6.33	-0.507803	1.09503e-09	6.8944e-09
TOPORS	7.77	8.23	10.91	11.68	9.82	0.330844	0.00163802	0.00479209
FLOT1	71.59	74.54	55.04	52.78	53.47	-0.608305	4.89178e-19	5.99917e-18
DDX39A	19.69	16.3	19.09	19.11	19.48	0.0066478	0.95593	0.971011
PSMD14	64.57	65.55	77.21	75.77	69.28	0.0830325	0.257363	0.407427
AK6	14.69	13.59	18.66	18.56	14.9	0.193176	0.144304	0.25452
PRG4	0.17	0.18	0.23	0.41	0.24	0.624964	0.251339	0.399841
CTDSPL	17.7	16.59	14.22	14.79	15.63	-0.268452	0.00085894	0.00264095
ANGPTL7	0	0	0.03	0	0	0.814387	0.858321	0.912308
KLRG1	0.23	0.34	0.49	0.81	0.51	1.01544	0.113895	0.208449
CDK7	36.64	35.71	32.77	30.97	29.32	-0.330914	0.000525538	0.00167325
GDF11	10.02	11.53	4.22	4.05	4.24	-1.76692	1.4068e-68	7.87079e-67
TRIB1	6.39	7.37	13.76	12.84	12.73	0.835719	1.13713e-14	1.05008e-13
ZNF443	0.59	0.85	0.68	0.8	0.49	-0.206649	0.63655	0.788736
CD96	0.67	0.95	0.77	0.9	0.69	0.14935	0.66086	0.807656
PLIN3	93.36	94.21	64.04	63.27	62.83	-0.668376	7.05038e-30	1.42102e-28
MFSD10	58.27	55.3	56.52	53.24	57.38	-0.140234	0.0568789	0.115415
STX6	12	12.16	15.62	15.39	15.24	0.253972	0.00117017	0.00350748
C11orf98	58.44	60.69	56.61	62.27	58.38	-0.122316	0.294925	0.453612
COQ7	3.29	3.12	2.98	3.11	2.63	-0.249184	0.21264	0.350689
RCAN2	0.07	0.13	0	0	0	-4.93359	0.0070365	0.0181535
LRRC23	2.64	3.16	3.62	3.27	3.29	0.173944	0.522786	0.690676
LRRC17	24.58	24.64	22.53	24.57	24.79	-0.122631	0.177416	0.301959
RASGRP2	0.02	0.04	0.13	0	0	0.875518	0.668912	0.813336
HNRNPR	50.93	52.13	44.36	48.57	45.28	-0.25678	0.000199927	0.000683772
SLC35B1	41.82	37.69	40.67	38.84	42.83	-0.0724025	0.409702	0.582493
DCAF7	29.76	30.94	33.43	35.5	34.77	0.0863815	0.144668	0.255065
AP3S2	13.38	13.91	16.23	16.6	16.82	0.177737	0.0145658	0.0348364
CDK8	8.63	8.51	11.88	12.3	11.67	0.372336	0.000465073	0.00149333
MRPS31	6.45	6.46	15.87	16.98	14.88	1.19726	7.85336e-15	7.32724e-14
CALCOCO2	28.32	28.11	32.24	31.93	31.78	0.0790371	0.230779	0.373467
GPHN	2.47	2.11	1.98	1.84	2.02	-0.358903	0.0760849	0.147913
RABEPK	18.51	20.7	15.71	16.15	15.11	-0.404361	0.00124508	0.00371487
TIMM17B	29.99	24.4	30.77	25.82	29.18	-0.0142147	0.915671	0.949314
RIDA	34.13	31.22	32.72	32.57	26.58	-0.202185	0.110059	0.202356
POP7	24.96	26.54	31.12	28.87	28.37	0.0865932	0.523369	0.691266
CDK9	19.62	21.15	23.31	21.45	23.49	0.0564844	0.530126	0.698466
SRRM1	20.38	18.89	24.35	23.17	23.36	0.155778	0.0381871	0.081664
SPRY3	0.43	0.37	0.44	0.41	0.49	0.08739	0.752953	0.867799
SPRY1	5.86	4.49	4.52	5.04	4.34	-0.361547	0.0296369	0.065521
SPRY2	18.32	18.6	63.78	62.64	65.44	1.68662	4.13088e-113	5.63223e-111
STAM2	9.84	10.38	12.46	13.44	11.68	0.20829	0.0170894	0.0402022
CNKSR1	0	0	0.1	0.05	0.12	4.16524	0.0350471	0.0757983
ABCC4	67.29	67.18	42.3	47.56	46.26	-0.672623	5.21229e-29	1.00678e-27
CDKN1A	732.52	723.75	962.01	904.22	931.68	0.255611	1.84867e-08	1.04185e-07
DENND4A	6.4	6.24	9.19	8.55	9.55	0.479616	3.6866e-09	2.21128e-08
SF3B4	61.99	60.29	59.49	55.08	58.59	-0.187647	0.0116977	0.0285579
CDK2AP2	13.67	11.7	13.58	13.91	15.24	0.0512279	0.774443	0.883949
IRX5	0.03	0.06	0.03	0.03	0.06	-0.349104	0.847083	0.912308
RAMP2	0.1	0.24	0.11	0	0.1	-1.3494	0.535017	0.702431
RAMP1	8.19	8.13	14.74	14.48	12.87	0.674585	0.00150238	0.00442018
ZMPSTE24	48.04	51.68	35.38	39.71	36.41	-0.525399	6.31505e-13	5.19319e-12
CDKN1B	8.92	9.11	17.42	17.03	15.69	0.787611	1.41868e-12	1.14404e-11
AKAP8	8.89	7.38	10.95	9.36	10.52	0.231249	0.0440389	0.092496
FSTL3	13.18	14.36	11.02	9.69	11.13	-0.477649	2.9637e-05	0.000114819
FAM243B	0.07	0.04	0	0.04	0	-1.55794	0.732379	0.853776
KCNE1B	0.26	0.23	0.03	0	0	-5.26381	0.00029604	0.000983668
LOC102723502	0.02	0	0	0	0	-2.49308	0.506214	0.674188
SMIM11B	19.04	11.62	8.1	13.54	8.78	-0.588063	0.010874	0.0267766
SPDYE16	0	0.1	0	0.21	0.07	0.512879	0.801384	0.905671
LOC102723728	12.65	12.21	0	3.87	7.66	-1.79688	0.421194	0.59507
TBC1D3E	1.73	2.33	2.98	2.3	2.41	0.20381	0.422877	0.596728
PTTG1IP2	0.1	0	0	0	0	-1.55794	0.732379	0.853776
LOC102723996	0.24	0.14	0.1	0.07	0.26	-0.565768	0.503514	0.67283
GATD3B	37.07	34.29	34.62	33.91	33.19	-0.176406	0.0474243	0.0985727
LOC102724159	6.28	6.98	7.89	7.98	8.46	0.191512	0.119017	0.216414
LOC102724197	0.07	0	0	0.04	0.03	-1.55794	0.732379	0.853776
LOC102724200	1.17	1.02	2.24	2.03	1.92	0.810281	0.00125599	0.00374536
LOC102724250	7.45	7.01	7.59	8.4	9.5	0.138443	0.220938	0.361144
SIK1B	1.41	1.07	3.59	3.2	3.85	1.41054	1.76166e-14	1.60849e-13
LOC102724474	0.7	0.58	0.76	1	1.02	0.418492	0.469956	0.64159
LOC102724488	0.12	0.17	0.22	0.13	0.22	0.441399	0.30257	0.462748
CBSL	13.17	10.79	18.66	16.05	19.83	0.485141	3.72141e-05	0.000142405
U2AF1L5	47.62	16.75	49.99	36.57	49.05	0.396474	0.480372	0.651468
CRYAA2	0.16	0.16	0.15	0.15	0.14	-0.258436	0.767443	0.877936
LOC102724770	0	1.59	0	0	1.24	-1.02389	0.806855	0.909365
LOC102724813	0.06	0.22	0	0.17	0.95	1.04812	0.578667	0.744263
TBC1D3I	0.31	0.3	0.25	0.33	0.4	-0.122148	0.825513	0.912308
STUB1	113.82	114.05	74.61	67.96	73.41	-0.764165	8.50089e-28	1.57811e-26
STAG1	13.69	12.49	9.4	9.53	10.08	-0.549971	5.50892e-11	3.87775e-10
NET1	4.16	3.99	4.35	4.67	5.43	0.130539	0.369383	0.53885
UBE4B	16.09	16.07	9.79	11.6	10.22	-0.712381	1.96492e-16	2.0555e-15
EFS	0.85	0.92	0.82	0.61	0.51	-0.534157	0.19759	0.329622
CDKN1C	0.14	0.24	0.4	0.53	0.25	0.844544	0.307855	0.468833
SIGMAR1	84.43	81.54	67.84	63.97	69.19	-0.412889	1.52045e-09	9.47365e-09
TPTEP2-CSNK1E	0.49	0.57	0.88	0.64	0.53	0.271433	0.49559	0.665366
BET1	38.9	40.57	68.71	67.71	55.78	0.582483	7.43766e-10	4.73611e-09
CWC27	15.68	15.58	20.39	21.81	20.14	0.372682	0.000480475	0.00153974
SAP18	71.18	66.58	70.55	71.31	72.17	-0.0497037	0.426565	0.600731
SMNDC1	18.08	17.3	20.78	19.35	20.07	0.0407296	0.65031	0.801189
BCAS2	38.72	35.11	51.26	57.64	51.9	0.431926	5.29919e-06	2.27038e-05
RGS19	6.26	5.41	4.37	3.74	4.63	-0.586038	0.00569207	0.0149537
EIF1B	61.21	60.64	109.26	110.98	101.98	0.711219	1.73921e-18	2.06126e-17
CDKN2A	21.27	16.1	35.7	32.21	34.67	0.742328	2.84945e-08	1.57306e-07
SPEG	0.25	0.41	0.43	0.31	0.25	-0.041395	0.925781	0.952492
SF3A1	22.72	22.42	27.74	26.43	27.63	0.170585	0.0076015	0.0194708
TRAIP	1.13	0.97	0.61	0.69	0.43	-1.03584	0.0231702	0.0526521
DNAJA2	30.11	27.3	32.02	34.55	33.28	0.110173	0.15013	0.262996
BCKDK	37	33.02	24.2	22.36	23.79	-0.664366	3.1779e-13	2.67852e-12
MAEA	42.99	44.8	32.29	32.74	31.75	-0.544278	3.98302e-13	3.33459e-12
APC2	0.01	0.01	0.06	0.04	0.06	2.07429	0.0478375	0.0993807
PAK4	10.62	10.34	14.64	12.77	14.31	0.323799	0.00189554	0.00548026
MARCHF6	33.84	33.67	30.77	33.35	33.8	-0.10191	0.111134	0.204092
ADAR	68.73	66.94	107.64	107.97	110.18	0.578427	1.96631e-33	4.58382e-32
CDKN2B	10.68	11.74	21.24	18.97	18.96	0.712835	1.37238e-15	1.35774e-14
KATNB1	11.05	8.55	9.07	7.7	8.54	-0.323006	0.0181763	0.0424602
SNAPC5	11.4	10.46	10.82	12.28	11.66	0.00748465	0.962393	0.975438
APBB3	4.67	6.46	11.89	10.35	10.32	0.864355	4.497e-08	2.4297e-07
ZNF267	2.2	2.2	4.17	5.13	4.83	0.999603	2.00737e-08	1.12776e-07
CCNO	0	0	0.31	0.15	0.43	4.87328	0.0067247	0.0174183
CDKN2C	3.13	3.63	2.28	1.5	2.79	-1.0264	0.000487791	0.00156164
VPS26C	37.68	40.55	43.68	42.48	43.93	0.0464076	0.48294	0.653695
TCIRG1	30.84	30.84	45.98	38.33	41.85	0.361028	1.00348e-05	4.13866e-05
RTN3	94.27	92.44	76.82	79.17	73.92	-0.396063	1.32559e-11	9.84334e-11
LANCL1	22.05	20.64	18.2	18.3	19.34	-0.301032	4.06098e-05	0.00015467
NMUR1	0	0	0.02	0	0	0.814387	0.858321	0.912308
B3GALT5	0	0	0.01	0	0	-0.132572	0.952081	0.968637
TNIP1	39.01	37.78	66.35	58.27	64.99	0.593741	3.5105e-17	3.87205e-16
LAMC3	0.03	0.09	0.21	0.16	0.1	1.10648	0.145965	0.257003
CDKN2D	7.35	8.02	9.52	9.55	9.24	0.144161	0.432767	0.606621
CRISP3	0	0.03	0	0	0	-1.67155	0.713193	0.846245
SMYD5	11.77	10.96	16.17	14.5	15.4	0.329152	0.00193738	0.00558463
KLHL41	0.22	0.11	0.21	0.3	0.27	0.544313	0.483881	0.654083
RRAGB	9.76	6.93	7.33	5.88	6.57	-0.447666	0.00992975	0.0247026
SIRPB1	2.03	1.78	3.89	3.57	2.8	0.73163	0.0202034	0.0466022
AKR1A1	56.42	60.59	36.05	38.93	37.57	-0.714818	6.46983e-17	6.9982e-16
EMC8	19.83	17.46	21.2	16.63	20.49	-0.138278	0.214515	0.352993
RXYLT1	6.92	6.97	6.07	7.5	6.84	-0.149642	0.354737	0.522259
CDKN3	5.35	3.43	2.3	2.01	2.12	-1.12141	0.00399899	0.0108374
CNPY2	82.39	85.06	87.24	84.44	86.39	-0.0634443	0.355993	0.523739
TLR6	0.91	0.78	0.81	0.99	0.96	-0.00351208	0.987925	0.992082
IRAG1	10.43	10.74	2.22	2.2	2.34	-2.3319	1.10429e-106	1.29835e-104
PCGF3	9.79	10.12	12.66	12.03	11.97	0.193571	0.0138352	0.0332557
TFG	108.85	113.12	117.3	112.74	112.5	-0.0593592	0.30312	0.463361
CCL26	2.15	2.02	8.24	5.2	4.7	1.47652	0.00449036	0.0120383
TRDN	0	0	0.01	0.01	0	1.72744	0.628197	0.785836
TRIM22	38.4	40.63	61.73	59.57	58.62	0.499843	4.69126e-15	4.46426e-14
ABCA7	0.87	0.7	1.35	0.93	1.22	0.539981	0.0201552	0.0465109
ABCA10	0.33	0.39	0.55	0.49	0.42	0.327438	0.339896	0.504648
ABCA9	0.18	0.18	1.72	1.42	1.87	3.07632	1.19296e-22	1.79553e-21
ABCA8	7.8	8.96	9	9.76	9.54	0.0333338	0.7185	0.851049
WARS2	3.24	2.35	2.85	3	2.78	-0.0549301	0.792955	0.899712
CDO1	0.36	0.51	1.06	0.55	0.61	0.663448	0.293898	0.452463
NPM3	36.6	31.41	31.16	31.16	30.55	-0.244815	0.0513952	0.105676
NPM2	1.03	1.33	1.15	0.54	0.25	-0.865396	0.150876	0.263932
HMG20B	26.86	27.45	22.15	17.99	20.16	-0.51535	3.45741e-06	1.51326e-05
HMG20A	14.6	14.82	30.06	31.56	29.38	0.867622	3.27098e-28	6.18551e-27
KLF2	1.01	1.21	1.51	1.52	1.34	0.295653	0.314211	0.476233
MICU1	68.16	66.04	58.14	61.66	57.33	-0.291229	7.30817e-06	3.07668e-05
CITED2	134.28	130.28	252.6	259.22	246.57	0.831226	6.17163e-59	2.97136e-57
SEMA3A	21.26	21.89	38.18	39.72	39.53	0.758578	1.26991e-40	3.68592e-39
TUBA1B	826.34	831.17	355.98	369.88	360.58	-1.2983	6.60157e-168	1.59866e-165
IRF9	43.64	46.61	62.46	52.89	55.56	0.236234	0.00554165	0.0146034
CDR1	0	0	0.05	0	0	0.814387	0.858321	0.912308
BPNT1	14.65	14.19	12.09	12.86	13.47	-0.27306	0.0122034	0.0296808
TUBB3	193.17	201.71	21.01	21	23.82	-3.25799	0	0
TUBB4A	0	0	0.06	0	0	1.73594	0.652195	0.801717
TUBB4B	301.98	291.69	189.27	184.95	188.73	-0.765947	2.59569e-50	9.77147e-49
BTN3A3	10.02	9.74	22.66	23.39	22.22	1.10663	5.19756e-33	1.19279e-31
BTN2A2	6.25	7.87	18.39	17.32	18.8	1.24778	1.48107e-27	2.71837e-26
SYCP2	0.3	0.29	0.83	0.79	0.85	1.36624	1.81467e-05	7.25734e-05
SCML2	0.74	0.69	1.05	1.34	1.07	0.607813	0.0450802	0.0942924
CDR2	36.99	41.59	46.33	44.79	45.69	0.113226	0.113999	0.208574
CEPT1	16.14	17.37	19.23	20.48	17.63	0.0955332	0.357389	0.525287
CORO2B	26.28	27.02	55.95	54.35	55	0.944312	3.54851e-52	1.40426e-50
MYL12B	338.77	349.42	186.68	207.25	183.05	-0.947797	4.40428e-48	1.57054e-46
NOD1	1.02	0.74	1.62	1.22	1.48	0.603619	0.0193082	0.0447663
ANAPC10	17.42	14.85	18.89	23.07	23.25	0.464101	0.00528004	0.0139799
DLC1	26.27	28.15	27.27	26.57	27.58	-0.12434	0.0512322	0.105407
ATP8A1	0.41	0.41	0.17	0.17	0.15	-1.4315	8.89213e-05	0.000321253
NDRG1	58.42	62.74	57.75	57.39	57.24	-0.176225	0.00365377	0.00996344
MYL9	272.02	282.77	125.96	128.98	136.8	-1.18954	2.92332e-105	3.36389e-103
RACK1	878.79	823.82	597.95	574.42	588.77	-0.641913	1.03886e-38	2.85202e-37
ADARB1	3.27	3.46	5.76	5.35	6.07	0.619389	6.68205e-08	3.54301e-07
CDS1	0.01	0.06	0.03	0.03	0.04	-0.295866	0.834369	0.912308
PEMT	16.06	14.66	18.19	17.99	19.92	0.175652	0.247886	0.395239
PIAS3	15.69	17.18	16.3	15.19	14.69	-0.196486	0.0387912	0.0828141
ST3GAL6	0.71	0.81	0.91	1.15	0.94	0.284364	0.377984	0.548354
NDC80	2.12	1.48	1.61	1.51	1.86	-0.222696	0.464179	0.635714
CPQ	29.72	28.43	21.49	23.07	21.3	-0.509385	4.07294e-08	2.21311e-07
BASP1	137.14	123.05	131.69	120.85	124.79	-0.153235	0.01752	0.0411259
CDSN	0.05	0.03	0	0	0	-3.14625	0.271726	0.424512
IFITM3	1595	1282.29	3115.91	3178.37	3212.6	1.02884	5.13003e-53	2.07052e-51
RAPGEF3	0.17	0.11	0.18	0.11	0.19	0.139986	0.853189	0.912308
NSA2	50.36	47.35	46.32	46.63	46.6	-0.226878	0.011697	0.0285579
YAP1	63.31	62.43	86.31	95.08	88.57	0.415975	4.15671e-13	3.47463e-12
SPON2	261.9	256.25	184.55	176.83	182.23	-0.617973	6.13777e-34	1.44746e-32
SPON1	0.18	0.17	0.25	0.16	0.16	0.033695	0.952824	0.969187
PRMT5	37.08	37.94	42.18	44.85	42.33	0.0971349	0.184986	0.311833
TESK2	3.06	2.64	3.41	3.28	3.87	0.204631	0.269196	0.421309
CD2BP2	36.29	42.48	37.76	37.19	37.4	-0.17369	0.0186787	0.0434622
UBAC1	14.78	16.13	15.15	11.93	13.49	-0.295958	0.0200605	0.0463253
CDIPT	98.11	91.94	87.87	80.51	87.22	-0.267112	4.23046e-05	0.000160748
PGRMC2	70.49	71.51	99.44	100.95	93.2	0.363975	6.88598e-10	4.41078e-09
ARIH2	25.3	26.81	33.58	32.05	34.05	0.2801	2.64122e-05	0.000103113
TUBGCP3	4.23	4.97	4.86	5.03	4.96	0.0218622	0.875606	0.919231
SEC24B	14.43	14.19	17.05	17.76	17.32	0.188172	0.0136968	0.0329474
CFDP1	26.14	29.59	20.43	21.86	22.21	-0.566666	2.08945e-06	9.40209e-06
TMEM147	118.4	113	141.6	138.68	152.36	0.209866	0.00546709	0.0144327
RBM14	9.07	10.37	13.03	13.53	12.77	0.332418	0.000122533	0.000433419
LYPLA1	14.78	15.01	14.89	16.21	15.27	-0.0877475	0.406105	0.578646
CDC42EP2	24.4	25.98	31.13	28.86	31.06	0.166454	0.0617082	0.123622
EMG1	7.4	7.36	7.36	8.34	7.43	-0.0375403	0.715705	0.848511
IFI30	23.91	20.41	96.8	96.09	102.78	2.04341	2.66404e-90	2.27495e-88
C1D	6.5	5.21	7.4	8.1	7.43	0.280173	0.0727217	0.142642
OLFM1	1.74	1.82	1.28	1.32	1.39	-0.624366	0.073332	0.143609
TIMM17A	64.66	64.8	50.63	52.81	48.73	-0.455782	6.63609e-10	4.26756e-09
N4BP2L2	10.77	11.26	15.31	15.46	15.54	0.374546	0.000109601	0.000390829
ZER1	21.1	20.91	21.82	19.4	22.11	-0.082394	0.291202	0.449377
MCRS1	20.72	20.22	18.6	17.81	18.08	-0.265324	0.00800114	0.0203797
LRRN2	0	0	0.02	0.04	0	2.31002	0.452339	0.625038
FAM3C	57.82	61.82	70.9	74.6	68.01	0.146947	0.0276408	0.0615357
ACAA2	32.56	33.59	28.85	31.51	30.78	-0.224647	0.00256523	0.00721207
CDX2	0	0.04	0	0	0	-2.68673	0.445758	0.618684
PPIE	26.44	23.69	30.79	32.02	31.11	0.228275	0.0312326	0.0685722
TOMM40	33.27	32.7	30.06	28.64	30.38	-0.287073	0.00184916	0.00535763
TAB1	7.23	7.13	7.3	8.63	8.67	0.0911065	0.46783	0.639473
ECI2	60.84	53.48	44.42	47.56	47.09	-0.407576	3.21583e-06	1.41209e-05
HAX1	83.56	83.35	90.24	86.53	86.3	-0.0309409	0.675677	0.818858
GPNMB	334.01	336.65	326.57	326.31	323.48	-0.146	0.00109201	0.00329205
BAIAP2	5.54	7.1	6.66	6.76	5.26	-0.0423437	0.800816	0.905511
MAD2L2	16.9	16.25	16.95	15.92	16.97	-0.100617	0.496885	0.666608
TACC3	5.92	5.51	6.57	6.14	7.09	0.106292	0.456941	0.629575
MERTK	0.01	0	0.26	0.12	0.29	4.69745	0.00284794	0.00794631
SLC30A9	25.67	26.42	23.08	23.7	22.81	-0.304119	1.65011e-05	6.627e-05
PIBF1	4.84	4.5	4.89	5.37	5.67	0.0720385	0.63148	0.788736
PPIH	9.47	8.56	6.06	8.71	9.02	-0.190927	0.445889	0.618814
COG5	16.16	15.25	14.15	13.6	15.24	-0.207208	0.011688	0.0285469
ZNHIT1	152.46	142.43	94.56	93.33	102.12	-0.712291	1.95376e-17	2.18318e-16
FST	52.36	53.6	108.6	96.67	102.31	0.857439	2.38546e-38	6.48309e-37
TIMM44	15.21	14.17	15.78	15.44	14.77	-0.0431247	0.709463	0.846245
CLGN	19.08	16.5	55.38	53.04	53.64	1.49698	2.1454e-82	1.56095e-80
PFDN6	80.43	82.69	87.68	88.13	89.72	0.0315815	0.757889	0.871245
ZBTB18	1.37	1.55	2.13	1.36	1.73	0.166341	0.46925	0.640875
HMGN4	44.46	45.98	50.38	49.7	46.08	0.00693688	0.926207	0.95287
TADA3	54.12	54	56.08	53.46	56.64	-0.0665963	0.334073	0.498345
TRIM38	18.34	17.93	35.54	34.54	34.76	0.821675	9.86845e-33	2.23625e-31
ATP5PD	319.3	304.35	246.01	277.44	259.84	-0.367941	3.71674e-07	1.82133e-06
UBE2E3	52.02	49.89	52.66	47.76	51.9	-0.0970916	0.225204	0.366641
SLC25A17	12.4	12.21	12.91	11.13	13.07	-0.0958203	0.423213	0.597066
SLC9A6	11.66	10.38	8.75	9.53	9.27	-0.379598	6.43032e-05	0.000237768
EIF3M	56.82	57.68	55.02	55.89	58.82	-0.148223	0.0442369	0.0928398
NXF1	22.28	24.8	34.88	27.21	30.22	0.350333	0.057421	0.11637
SEC23B	23.26	23.81	20.6	20.5	21.81	-0.265204	0.00091955	0.00281823
SEC23A	64.22	67.5	41.29	48.33	41.57	-0.688193	9.60392e-23	1.45087e-21
CAP2	21.07	21.23	8.48	9.46	9.59	-1.30703	8.4287e-40	2.39502e-38
CAP1	238.03	240.5	180.47	191.73	185.45	-0.464926	7.54441e-20	9.71492e-19
CREB3	73.94	75.59	57.33	53.71	55.07	-0.53754	1.30744e-13	1.13077e-12
LRRC41	47.6	50.19	58.21	53.88	57.36	0.106475	0.0738139	0.144345
VTI1B	21.77	21.19	16.08	14.92	16.07	-0.555198	8.97119e-15	8.34619e-14
LINC02210-CRHR1	0.24	0.41	0.35	0.37	0.32	-0.00887793	0.987985	0.992082
CRTAP	104.44	97.33	96.27	96.27	97.48	-0.223248	2.32689e-05	9.1502e-05
SYNCRIP	69.77	77.36	62.18	66.18	66.81	-0.214483	0.000356151	0.00116691
VAT1	504.46	511.19	313.37	310.3	325.91	-0.784574	1.02093e-62	5.34341e-61
STK25	58.82	59.27	41.06	36.42	41.61	-0.668697	2.44919e-19	3.05209e-18
ENOX2	3.14	2.87	4.39	4.85	5.06	0.492515	0.00102905	0.00311906
UNC13B	15.09	15.54	12.02	11.69	11.21	-0.500529	7.23651e-12	5.49683e-11
CARM1	36.17	34.39	31	28.15	30.71	-0.329362	5.82984e-06	2.48526e-05
NCOA2	6.04	5.89	8.7	9.87	9.87	0.567987	5.48764e-11	3.86613e-10
CEBPA	0.07	0.08	0.07	0.17	0.27	1.13079	0.276001	0.429845
SEMA6C	1.36	1.36	1.99	1.79	1.63	0.382543	0.0887966	0.168861
SEMA4F	3.53	3.24	3.24	3.01	2.73	-0.190825	0.257986	0.408116
SEMA4D	0.47	0.43	0.62	0.55	0.58	0.284798	0.403203	0.575523
SEMA4B	4.77	4.64	6.1	5.51	5.61	0.174858	0.17929	0.304509
CEBPB	125.7	134.35	410.21	365.28	389.59	1.46903	6.93805e-135	1.21043e-132
SEMA3C	8.92	8.95	10.64	10.3	10.23	0.115213	0.192852	0.322946
APPBP2	11.74	11.5	13.55	14.64	12.82	0.131768	0.0969898	0.181989
MYBBP1A	15.97	17.19	15.95	16.66	16.2	-0.122894	0.111805	0.205092
FBLN5	138.87	129.42	75.54	81.52	79.41	-0.867057	1.83431e-46	6.18747e-45
FBXW10	0.15	0.13	0.76	0.43	0.6	2.03934	0.000778491	0.00241234
CIB2	7	5.89	6.03	5.47	5.26	-0.307872	0.125688	0.226727
SPDYE13	0	0	0.05	0	0	1.73594	0.652195	0.801717
SPDYE15	0.02	0	0	0	0
CIB1	67.15	63.87	50.5	53.83	49.25	-0.455857	1.03312e-07	5.37602e-07
CEBPD	43.23	39.69	56.67	45.85	51.21	0.199068	0.0467529	0.0973518
ZNF211	3.55	4.09	5.19	4.8	4.89	0.280518	0.0505938	0.104226
DDX17	59.45	61.74	76.64	76.01	73.3	0.212072	5.72962e-05	0.00021312
DEAF1	12.54	11.43	12.3	10.88	12.47	-0.0892806	0.466437	0.638228
CHERP	11.42	12.4	15.56	13.09	13.85	0.148615	0.116636	0.212703
KAT5	20.26	22.12	22.76	23.5	21.24	0.0071336	0.943002	0.963382
HYOU1	51.76	50.02	52.61	52.75	52.32	-0.0563925	0.303954	0.464461
IPO8	14.51	14.82	20	19.94	20.18	0.364243	1.92873e-07	9.7579e-07
IPO7	44.22	42.23	41.93	45.57	42.1	-0.102641	0.0892005	0.169431
NOP56	44.85	52.24	41.49	41.27	40.12	-0.347313	2.51741e-05	9.84691e-05
NEBL	0.01	0	0	0	0	-1.55794	0.732379	0.853776
CEBPE	0	0	0.12	0	0	1.73594	0.652195	0.801717
PITRM1	58.43	57.37	35.71	35.22	35.3	-0.810412	1.38212e-41	4.13743e-40
ATG7	19.64	20.42	22.81	21.7	22.42	0.107878	0.18757	0.315436
ZNRD2	20.6	20.78	20.7	21.6	17.42	-0.166161	0.324519	0.488208
RNASEH2A	7.55	5.68	4.34	3.69	3.96	-0.835052	0.00093352	0.00285354
P3H3	52.46	56.11	44.98	42.85	43.42	-0.41352	4.67246e-10	3.03972e-09
LOC105369669	0.07	0.35	0.4	0.39	0.3	0.717726	0.545348	0.712593
LOC105369869	0	0.01	0	0	0	-1.67155	0.713193	0.846245
LOC105371063	0	0	2.08	1.98	1.89	1.70582	0.634751	0.788736
LOC105371932	0.06	0.27	0.12	0.18	0.52	0.697918	0.573791	0.739339
LOC105372412	0	0.04	0.19	0.23	0.16	3.58064	0.0351124	0.0759092
LOC105372704	0	0.09	0.08	0.04	0.08	0.523281	0.786508	0.893846
LOC105373102	1.49	2.58	2.02	1.12	1.9	-0.374247	0.356013	0.523739
LOC105374103	0.02	0.01	0	0.01	0.01	-1.30033	0.553952	0.721801
LOC105374301	0.36	0.7	0.63	0.54	0.49	-0.0284661	0.932369	0.958115
UPK3B	0.15	0.1	0.33	0.05	0.21	0.611689	0.602175	0.765824
LOC105376341	0	0	0.01	0.01	0	1.72744	0.628197	0.785836
LOC105376722	0.21	0.08	0.11	0.07	0.04	-1.10108	0.407457	0.57981
LOC105376747	0	0	0.05	0	0	0.814387	0.858321	0.912308
LOC105377310	0.09	0.2	0.05	0.04	0.09	-1.35183	0.377674	0.54815
LOC105377805	0.11	0.09	0.13	0.1	0.18	0.418341	0.581381	0.746688
LOC105379198	0	0	0.04	0	0	0.814387	0.858321	0.912308
LOC105379554	6.47	2.56	5.37	3.35	4.4	-0.189691	0.730389	0.853776
LOC105379561	0.09	0.08	0.19	0.05	0.12	0.26751	0.853058	0.912308
LOC105379752	0.01	0	0.02	0.04	0.01	2.74773	0.149193	0.261494
GLRX3	91.81	87.94	84.65	89.08	80.44	-0.192526	0.00680672	0.0176111
CEBPG	10.09	8.83	21.62	21.69	19.78	1.05908	8.74078e-31	1.83942e-29
DCTN2	115.54	112.79	75.23	68.07	71.21	-0.778594	2.64495e-35	6.51203e-34
ANP32B	72.96	72.48	89.79	91.16	99.71	0.259472	0.000340644	0.00111995
LAMTOR5	275.44	223.26	209.9	252.97	184.42	-0.317847	0.106709	0.197372
PROCR	51.28	53.75	67.63	60.45	63.09	0.17156	0.0352372	0.0761383
TM9SF1	65.99	64.94	72.04	70.4	69.8	0.0307771	0.617376	0.777832
PRDX4	110.4	100.93	100.31	93.74	94.65	-0.242589	0.00177084	0.00514724
ARL6IP5	183.28	172.98	79.7	84.01	79.15	-1.24117	2.73217e-99	2.7706e-97
ARPC1A	108.03	103.01	76.52	75.84	76.34	-0.573451	2.69565e-19	3.35406e-18
HTATIP2	69.5	69.89	60.99	62.2	58.11	-0.302427	3.69977e-05	0.000141644
AGPAT1	95.59	91.84	72.35	70.51	71.06	-0.463607	4.05814e-15	3.88685e-14
AGPAT2	41.41	42.33	43.87	36.48	42.91	-0.133053	0.156972	0.272305
RPP30	11.62	9.96	15.66	15.71	14.2	0.425935	4.98669e-05	0.00018755
RPP38	17.36	17.52	18.75	20.75	19.92	0.128736	0.321338	0.484905
SPTLC1	59.08	56.54	55.07	60.62	54.09	-0.170727	0.00807654	0.0205524
SLC35A1	20.81	19.34	19.65	22.27	20.79	-0.047925	0.647689	0.798902
CEL	0.4	0.44	0.75	0.44	0.73	0.52275	0.304374	0.464843
SLC19A2	8.2	8.77	32.95	32.29	30.75	1.80585	3.79876e-103	4.19285e-101
IFI44	29.3	32.09	83.02	75.85	75.44	1.26818	2.42862e-57	1.10998e-55
ARFGEF2	12.29	12.05	13.37	15.51	14.81	0.155607	0.0396111	0.0842761
ARFGEF1	11.43	11.47	11.32	12.81	12.16	-0.0162768	0.835129	0.912308
AKAP3	0.14	0.14	0.22	0.49	0.31	1.19654	0.0669677	0.132717
RABAC1	258.97	228.13	245.55	237.34	253.32	-0.0983016	0.159145	0.275495
SLC34A2	0.01	0	0	0	0	-1.55794	0.732379	0.853776
SLU7	15.24	15.94	23.81	24.95	23.33	0.531505	4.65978e-11	3.30875e-10
DPYSL4	0.5	0.62	0.54	0.81	0.94	0.349758	0.419027	0.592738
SIVA1	42.82	41.27	47.48	43.59	44.4	0.0136805	0.906412	0.941771
MRPL28	49.36	52.64	43.52	38.62	41.9	-0.436635	2.69005e-06	1.19186e-05
CCT7	161.48	156.04	128.53	138.56	127.5	-0.371528	5.848e-10	3.77271e-09
CCT4	84.57	85.63	74.93	78.58	73.54	-0.271688	6.65799e-06	2.81831e-05
CCT2	86.75	90.57	66.3	71.13	68.91	-0.468786	8.94532e-13	7.30437e-12
NPC2	327.73	292.1	306.46	301.9	292.8	-0.152027	0.0161593	0.038264
GNLY	0	0	0.47	0	0.23	3.30069	0.178923	0.304141
TACC2	9.42	9.75	24.7	23.62	24.76	1.2373	5.14897e-52	2.01306e-50
CENPA	1.46	0.59	0.9	0.78	0.81	-0.415484	0.443019	0.616677
SORBS1	0.28	0.33	0.29	0.33	0.3	-0.103468	0.793241	0.899869
IFITM2	143.91	128.61	235.25	253.06	240.45	0.727128	1.6613e-26	2.93623e-25
COLEC10	0.79	0.73	0.54	0.52	0.53	-0.617238	0.111025	0.203937
POMT1	26.99	26.24	18.5	17.64	18.07	-0.64237	3.77152e-16	3.85346e-15
TXNRD2	12.75	12.84	10.57	10.12	11.01	-0.380575	0.00223297	0.0063606
MTHFS	1.71	1.75	2.26	2.55	2.36	0.360842	0.163672	0.282238
DRAP1	171.58	172.14	115.33	112.1	120.46	-0.675351	2.27767e-20	3.01922e-19
CENPB	56.93	52.62	63.31	64.83	67.28	0.146945	0.0220563	0.0504246
SCGN	0	0	0.12	0	0	1.73594	0.652195	0.801717
DNPH1	29.41	27.87	22.56	23.8	20.14	-0.473067	0.00485562	0.0129385
SMC2	4.53	4.93	3.74	3.78	4.05	-0.36644	0.00297297	0.00826674
PRPF8	59.17	57.28	37.27	38.07	36.88	-0.740029	6.13947e-46	2.03292e-44
ERN2	0.02	0.02	0.04	0.04	0.02	0.595074	0.751389	0.866542
TRAPPC2B	10.33	10.04	10.16	9.2	8.74	-0.227657	0.34452	0.5103
AHSA1	71.41	75.18	73.86	77.08	73.74	-0.0754516	0.305385	0.46599
CENPC	2.21	2.18	2.67	2.59	2	0.0595832	0.761408	0.873681
USP16	11.77	12.64	11.95	13.49	12.14	-0.0635591	0.54774	0.715259
CDC42EP3	2.5	1.89	1.3	1.83	1.88	-0.494915	0.0159676	0.0378376
SH2B2	1.06	0.83	1.49	1.26	1.96	0.66398	0.0639946	0.127541
PAIP1	39.41	38.38	45.98	46.05	45.69	0.138569	0.0356977	0.0769592
PAICS	20.94	21.17	27.4	27.8	27.33	0.289448	4.28941e-05	0.000162797
TBL3	7.36	6.8	7.19	7.38	6.96	-0.0830419	0.355901	0.523669
MXD4	40.04	36.02	25.87	23.33	24.37	-0.736314	1.05485e-23	1.66164e-22
P3H4	14.43	15.22	12.25	10.87	12.95	-0.424359	0.000222879	0.000755424
ST6GALNAC2	9.72	10.67	9.89	8.73	9.68	-0.201292	0.156179	0.271249
PDLIM5	13.84	14.21	13.45	14.38	13.89	-0.114689	0.131102	0.23492
TRIM3	11.02	10.98	7.76	8.05	8.33	-0.555836	1.27598e-06	5.87482e-06
ERLIN1	38.91	41.05	29.13	33.26	30.61	-0.466445	6.96325e-10	4.45675e-09
HEXIM1	23.82	24.14	34.55	35.19	34.56	0.433899	1.02908e-10	7.0749e-10
SPAG5	1.7	1.74	1.65	1.5	1.45	-0.26634	0.232926	0.376266
RBCK1	72.82	75.81	101.52	90.66	102.04	0.236887	0.000736565	0.0022903
STAMBP	18.55	18.24	24.44	24.18	25.88	0.254415	0.00431145	0.0115989
TGOLN2	86.89	90.57	68.48	72.12	70.05	-0.438241	2.05849e-17	2.29863e-16
CENPE	1.15	0.99	0.58	0.66	0.77	-0.768562	0.00037415	0.00121924
ARID3B	0.49	0.52	1.27	1.17	1.16	1.14744	0.000110199	0.000392788
POLR3F	9.06	9.57	10.57	9.99	9.44	-0.00357852	0.97811	0.985276
POLR3G	3.19	3.34	4.4	5.01	4.42	0.395418	0.0136422	0.0328405
POLR3C	13.56	15.58	15.55	15.82	16.29	0.0662104	0.486338	0.656664
IVNS1ABP	11.74	11.33	10.17	10.75	9.47	-0.286782	0.00248787	0.00701281
TRIM16	19.65	20.08	13.18	13.73	13.02	-0.664152	2.11301e-13	1.8025e-12
MYL12A	523.82	565.46	307.05	344.3	310.04	-0.87055	2.09164e-40	6.00654e-39
TXNIP	105.39	105	149.66	152.69	150.83	0.419575	8.12561e-17	8.74257e-16
TAF6L	7.51	7.94	10.04	9.67	10.21	0.259579	0.0633758	0.126463
CENPF	1.62	1.36	0.89	1.05	1.18	-0.608429	0.000403886	0.00131061
PDPN	0.13	0.15	0.77	0.4	0.65	2.02382	0.0012664	0.0037736
POSTN	81.31	84.66	43.46	40.63	41.23	-1.08444	2.93029e-72	1.74154e-70
ATP5MG	102.1	90.74	65.2	65.54	58.61	-0.718243	1.86633e-17	2.08836e-16
RASL10A	0	0	0.33	0.26	0.06	4.30887	0.028665	0.0636064
GAS2L1	14.96	14.75	15.92	13.87	15	-0.104763	0.306937	0.467735
RAD51AP1	1.76	2.09	2.25	1.97	2.36	0.0933083	0.732948	0.853825
RGS14	0.9	0.94	1.11	1.2	0.97	0.104132	0.773357	0.883145
LEFTY1	0.12	0.04	0.05	0.04	0.04	-1.10909	0.543654	0.710895
EXOC5	18.12	20.07	16.17	17.67	16	-0.291713	5.29659e-05	0.00019824
NPRL2	10.38	9.04	9.12	9.54	8.62	-0.195292	0.234095	0.377779
IGF2BP1	3.53	3.89	6.26	6.09	5.81	0.604496	1.70065e-10	1.1484e-09
IGF2BP3	16.68	16.6	17.98	18	16.72	-0.0274274	0.723991	0.853776
IGF2BP2	17.83	18.11	18.71	16.16	16.59	-0.14796	0.0855203	0.163493
CAMKK2	17.84	18.87	15.49	14.92	15.81	-0.323922	1.75313e-05	7.02365e-05
PRELID3A	2.32	2.28	2.83	3.27	2.82	0.274655	0.30841	0.469502
MTX2	24.2	25.19	27.42	29.48	27.57	0.11214	0.288309	0.445888
YKT6	63.94	63.98	54.24	55.95	54.49	-0.321791	8.62461e-08	4.53302e-07
SPINT2	7.52	5.62	14.12	13.65	13.88	0.975905	2.68728e-10	1.78037e-09
PMVK	38.73	37	22	23.44	22.43	-0.845559	1.21026e-12	9.81821e-12
KHDRBS3	4.79	5	15.68	16.77	14.74	1.57151	4.72112e-28	8.86576e-27
KHDRBS1	51.41	52.74	36.22	38.72	37.02	-0.582498	7.52852e-18	8.61426e-17
CELF1	13.97	14.05	19.55	20.49	20.61	0.389843	1.8388e-08	1.037e-07
CELF2	8.97	8.52	6.51	7.25	7.61	-0.440972	3.88678e-07	1.89834e-06
CES1	62.08	68.78	70.88	69.93	69.38	-0.00419855	0.951148	0.96821
LBX1	0.03	0	0	0.07	0	0.303867	0.922779	0.950911
KLF1	0.04	0	0	0	0	-1.55794	0.732379	0.853776
CTCF	11.93	12.25	18.44	17	17.47	0.440994	2.09023e-07	1.05388e-06
CD226	0.02	0.07	0.02	0.09	0.04	-0.0589242	0.950845	0.968028
FARS2	8.2	7.17	7.33	6.98	6.97	-0.227661	0.178191	0.303087
CGRRF1	6.74	6.36	10.18	9.91	8.48	0.429946	0.00477865	0.0127585
CGREF1	0.06	0.18	0.14	0.03	0.16	-0.256461	0.834189	0.912308
RRAGA	116.31	110.95	103.16	104.23	108.84	-0.21249	0.000673018	0.00210643
PRH1-TAS2R14	0.91	1.18	1.1	1.36	1.25	0.147643	0.72116	0.853265
DCTN6	42.63	40.73	43.26	46.46	43.57	-0.0142787	0.885774	0.926249
GNA13	21.37	20.61	14.26	16.59	15	-0.563434	1.09548e-13	9.52531e-13
TNFSF13B	4.73	4.52	18.03	16.66	15	1.73565	2.03828e-41	6.03488e-40
CSPG5	0.06	0.14	0.22	0.06	0.06	0.126963	0.918381	0.950406
AVIL	0.4	0.27	1.43	1.12	1.52	1.95668	1.96711e-06	8.87796e-06
B3GNT2	13.36	12.93	10.79	10.84	10.62	-0.393256	0.000165071	0.00057228
GNB5	6.6	6.79	6.42	7.14	6.52	-0.0632624	0.597068	0.76171
EBP	16.54	17.5	9	8.73	8.88	-1.04538	1.93463e-10	1.30139e-09
DLL3	0.06	0.11	0.19	0.54	0.09	1.64314	0.126843	0.228543
CLDN16	0.17	0.2	0.34	0.2	0.2	0.266025	0.690411	0.831929
GET1-SH3BGR	1.07	1.23	0.33	2.39	0.39	-0.164941	0.892429	0.931468
PNMA2	0.66	0.64	0.45	0.5	0.43	-0.604217	0.0733409	0.143609
CETN2	46.46	43.05	29.03	30.02	28.67	-0.719608	7.0131e-15	6.57731e-14
GMEB1	3.3	4.17	3.89	4.63	4.33	-0.0117947	0.937918	0.961504
RRH	0.03	0.08	0	0.07	0	-1.34051	0.55604	0.723322
CCT6B	1.52	1.75	1.62	2.27	1.33	-0.0863755	0.806731	0.909352
CCT8	104.6	110.73	99.95	99.8	97.11	-0.223806	0.00019224	0.000659148
CNPY3	27.34	28	36.58	32.11	34.02	0.20611	0.0363235	0.0781318
CORIN	0.21	0.26	0.06	0.05	0.13	-1.53625	0.0464439	0.0967954
ADCY1	0.23	0.3	0.31	0.27	0.29	0.781064	0.021609	0.0494997
CETN3	8.62	7.8	8.6	9.64	8.24	0.000217442	0.998716	0.999129
CNPY3-GNMT	0.2	0.1	0.25	0.24	0.23	0.469552	0.736394	0.85661
CETP	0	0	0.05	0	0	0.814387	0.858321	0.912308
FAM189B	41.06	41.24	38.91	35.16	39.83	-0.219726	0.00188108	0.00544134
USP39	27.63	25.63	25.54	25.65	25.39	-0.176869	0.0396791	0.0844098
POLD3	4.56	4.51	6.17	5.53	5.91	0.357392	0.00790621	0.02016
CERS1	2.7	2.9	2.08	1.94	2.52	-0.302151	0.240866	0.386514
TBR1	0	0	0.02	0.05	0.03	3.29301	0.156399	0.271457
AP4B1	6.12	6.58	5.52	5.37	6.44	-0.205115	0.235375	0.379505
CFL1	616.06	626.29	444.84	434.13	462.15	-0.579608	1.84074e-30	3.82407e-29
POLQ	0.48	0.33	0.3	0.26	0.35	-0.527231	0.100766	0.187967
SLC12A7	15.89	14.61	23.56	22.01	23.39	0.488579	1.29995e-11	9.66179e-11
OGA	39.85	42.03	52.23	59.4	53.79	0.326131	1.45688e-06	6.66607e-06
NFAT5	6.18	6.05	8.6	11.72	11.17	0.68753	6.44966e-05	0.000238319
NUDC	57.89	64.29	66.96	63.17	69.76	0.0138861	0.851748	0.912308
PTGES3	125.12	123.99	113.29	121.85	116.33	-0.185959	0.00173943	0.00506479
BOLA2-SMG1P6	21.83	20.85	15.02	16.92	17.66	-0.39457	0.000572513	0.00181072
CFL2	26.45	23.63	19.62	19.25	20.23	-0.464568	8.65978e-09	5.03421e-08
YME1L1	125.94	131.27	117.63	125	119.65	-0.190483	0.000290237	0.00096577
SETDB2-PHF11	0	0	0.35	0	0	5.13333	0.245311	0.392382
TCFL5	6.32	5.54	6.26	6.47	5.73	-0.0230583	0.878342	0.921208
PLK4	0.73	0.67	0.49	0.36	0.57	-0.677739	0.0737404	0.144236
STAG3	0.54	0.72	0.68	0.85	0.86	0.230941	0.497245	0.666926
STAG2	10.58	9.99	15.28	18.03	16.41	0.588997	3.65979e-12	2.85344e-11
RBBP9	9.92	9.32	9.09	8.92	9.1	-0.194379	0.0524259	0.10755
RAI2	3.94	3.64	5.09	5.3	4.91	0.344155	0.0535793	0.109594
RAI1	9.28	10.07	13.76	12.21	13.67	0.36098	4.26633e-06	1.84787e-05
PHTF1	14.58	14.53	12.46	13.77	13.79	-0.224313	0.0181774	0.0424602
MAP3K2	4.78	5.1	5.28	5.95	5.69	0.0917692	0.289364	0.447263
MASP2	0.02	0	0.03	0	0.02	0.289927	0.921933	0.950911
KIF1C	71.7	70.02	38.49	39.94	41.75	-0.939651	3.21052e-62	1.66957e-60
CTSC	54.13	50.32	39.19	35.93	41.23	-0.774046	4.10717e-24	6.55249e-23
GRAP	0.17	0.04	0.04	0.38	0.12	0.728659	0.547713	0.715259
CHL1	0	0	0.01	0	0	0.814387	0.858321	0.912308
CAPN9	0.04	0.07	0.03	0.09	0.03	0.0381668	0.979768	0.986508
GIPC1	65.58	63.91	41.97	43.14	45.95	-0.672973	2.76705e-19	3.43762e-18
TRAF3IP2	4.77	4.72	6.08	6.73	6.33	0.324072	0.00216812	0.00619544
PLAC1	0.07	0.38	0.21	0.21	0.07	-0.554973	0.687951	0.83029
NUP50	11.56	11.67	11.71	12.08	12.79	-0.019904	0.810797	0.912308
NES	15.37	17.44	7.1	7.72	6.85	-1.28422	3.4298e-46	1.14268e-44
KDM5B	13.13	13.82	19.67	19.55	20.09	0.449388	1.72329e-11	1.26747e-10
TOB2	35.63	35.97	33.66	33.85	33.81	-0.176933	0.00315193	0.00872549
HBS1L	9.32	9.52	7.46	7.89	7.61	-0.464284	5.27745e-08	2.83063e-07
AHCYL1	42.93	42.2	29.09	29.44	31.6	-0.596496	1.04261e-19	1.32782e-18
PLK2	44.48	43.96	123.11	120.24	116.55	1.33688	2.19349e-120	3.26508e-118
ZMYND11	33.74	35.85	33.65	35.88	35.19	-0.105593	0.107735	0.198862
SRSF10	18.89	22.12	21.52	20.69	20.96	-0.0545403	0.505321	0.674188
ZBTB6	3.41	3.21	4.02	4.81	4.58	0.330147	0.025913	0.0580876
POP4	12.71	13.45	11.92	10.93	11.89	-0.277692	0.010685	0.0263672
ARPP19	22.53	23.99	25.98	28.88	26.85	0.131368	0.0610187	0.122545
ZNF234	3.66	4.04	4.35	4.51	3.94	0.0183776	0.901021	0.938441
ZNF266	4.97	6.18	7.11	6.03	6.1	0.110591	0.424309	0.598281
ZNF274	11.32	12.21	19.79	17.87	19.06	0.600741	2.37247e-09	1.45094e-08
NEK6	63.36	63.61	40.12	41.07	40.34	-0.760086	4.73994e-36	1.19604e-34
WDR4	5.44	6.77	8.16	7.08	6.72	0.276108	0.118291	0.215212
NCKAP1	70.25	67.06	64.64	68.74	66.85	-0.13774	0.0141731	0.0339873
IQGAP2	3.69	4.11	3.61	4.34	3.27	-0.156395	0.321738	0.485239
VAMP5	213.84	153.49	141.56	127.39	125.16	-0.592834	0.000673822	0.00210854
ZNF273	0.52	0.5	0.92	0.91	0.7	0.144262	0.712422	0.846245
ZNF460	0.41	0.24	0.42	0.51	0.44	0.356789	0.437531	0.612085
ZNF268	2.1	2.26	2.77	2.97	2.61	0.251563	0.0175297	0.0411368
MTHFD2	38.67	34.49	74.66	70.32	74.69	0.885889	1.69584e-37	4.51066e-36
SMIM34B	0.17	0.19	0.14	0.07	0.14	-0.413109	0.796118	0.901963
UPK3BL2	4.41	4.52	9.97	7.42	8.02	0.822588	6.58878e-06	2.79047e-05
LOC107984025	0	0.14	0	0.26	0.51	1.80192	0.425504	0.599393
LOC107984124	0	0	0.17	0	0.31	2.28083	0.461634	0.63362
LOC107984126	0.1	0.53	0.26	0.24	0.09	-0.899944	0.387284	0.558464
LOC107984153	0.01	0.04	0	0	0	-1.67155	0.713193	0.846245
LOC107984156	0.25	0.05	0	0	0.23	-1.44392	0.451144	0.624184
LOC107984203	0.75	0.94	0.87	1.01	1.35	0.250262	0.462114	0.634118
LOC107984264	0.02	0.02	0.02	0.02	0.02	-0.148285	0.944255	0.963635
SMIM38	0	0.04	0.02	0.01	0.02	-0.0702433	0.968612	0.97962
LOC107984449	0.08	0.11	0.12	0.11	0.06	-0.0246475	0.978606	0.985592
LOC107984638	1.72	2.81	5.86	5.96	6.17	1.31233	8.81671e-07	4.13085e-06
LOC107984817	0.07	0	0.14	0.05	0.11	1.43933	0.313496	0.475549
LOC107984832	0.17	0.09	0.13	0.11	0.13	-0.182652	0.818608	0.912308
LOC107984833	0	0	0.07	0	0.06	1.70582	0.634751	0.788736
LOC107985555	0.19	0.22	0.42	0.21	0.31	0.501633	0.755079	0.869109
LOC107985556	0	0	0.03	0	0	0.814387	0.858321	0.912308
LOC107985678	0.11	0.09	0.03	0.11	0	-1.19843	0.420479	0.594326
LOC107985795	0	0	0.11	0	0	0.814387	0.858321	0.912308
LOC107985876	0.01	0	0	0.01	0.02	0.859368	0.749235	0.865405
LOC107986762	0.3	0.32	0.51	0.32	0.28	0.197326	0.773844	0.883577
LOC107986800	1.99	3.22	5.04	5.56	5.79	0.980266	2.93392e-07	1.4553e-06
LOC107986982	0.01	0	0.01	0.01	0.03	1.28186	0.591433	0.756127
LOC107987004	0.11	0.43	0.34	0.35	0.3	0.17219	0.836839	0.912308
LOC107987067	0	0	0.38	0.1	0.3	3.29071	0.179415	0.304626
LOC107987158	0.01	0.03	0.05	0.01	0.04	0.55594	0.689025	0.831114
LOC107987238	0.11	0	0.12	0	0	-0.598832	0.867645	0.914602
LOC107987254	0.06	0.22	0	0.14	0.08	-0.464304	0.783561	0.891347
LOC107987269	0.05	0.05	0.2	0.05	0.23	1.84791	0.238093	0.383065
LOC107987372	0.09	0.11	0	0	0	-2.59296	0.438476	0.612085
LOC107987373	17.94	17.85	7.69	9.71	10.97	-1.0247	3.61134e-06	1.57596e-05
LOC107987457	0.41	0.45	1.02	0.71	0.89	0.966606	0.0234471	0.0531771
LOC107987464	0.01	0.04	0	0.09	0.19	2.92622	0.133975	0.239268
LOC107987477	0.01	0	0.11	0	0	2.73635	0.361969	0.530241
LOC107987478	0.17	0.13	0.12	0.12	0.12	-0.532694	0.669063	0.813336
LOC107987479	0.17	0.13	0.12	0.12	0.12	-0.532694	0.669063	0.813336
LOC107987545	0.14	0.04	0.09	0	0.26	0.141519	0.923948	0.95127
RPP40	9	7.41	6.59	5.92	7.48	-0.397504	0.0591752	0.119432
ADCY2	0	0	0.03	0	0	1.73594	0.652195	0.801717
CFTR	1.11	1.06	0.35	0.36	0.39	-1.66923	1.24592e-09	7.82011e-09
CYSLTR1	0.02	0.08	0.05	0	0	-1.76117	0.40452	0.577088
SEPTIN9	107.88	105.89	76.29	75.44	81.42	-0.568214	6.23747e-26	1.07434e-24
SEC24A	11.72	12.11	12.61	14.61	14.18	0.170447	0.0397914	0.0846375
CCR9	0.02	0	0	0	0	-1.55794	0.732379	0.853776
SDCCAG8	10.76	9.99	20.99	19.62	18.38	0.845456	8.37332e-17	8.9912e-16
ENTR1	18.11	17.31	19.7	18.89	20.67	0.059527	0.544424	0.711558
HSPH1	46.75	48.66	82.64	82.82	78.21	0.675447	3.60615e-30	7.41568e-29
STARD10	1.09	0.74	2.14	2.17	1.73	1.01816	0.0014746	0.00434666
CGA	1.25	1.3	0.97	0.59	1.6	-0.37471	0.608311	0.771022
WASF3	10.65	10.49	10.67	12.19	11.15	-0.000283286	0.997515	0.998576
NOXA1	0.09	0.05	0.48	0.37	0.39	2.60314	0.0202688	0.0467264
UTP14A	10.9	10.34	12.81	12.15	12.87	0.148424	0.179944	0.305365
CPLX2	0.01	0	0	0	0	-1.55794	0.732379	0.853776
CPLX1	0	0.07	0.03	0.09	0.03	0.527352	0.786941	0.894
FRS3	2.81	2.96	4.05	3.95	4.33	0.416511	0.0405804	0.086045
FRS2	6.19	5.91	6.79	7.68	7.35	0.169919	0.074472	0.145457
CGB3	0.25	0.34	1.26	0.72	0.76	1.64101	0.0765133	0.148585
NEU3	2.33	2.26	2.6	2.37	2.28	-0.107266	0.508549	0.676606
FAXDC2	4.92	4.03	7.14	6.16	5.88	0.382688	0.00888275	0.0223967
FAM114A2	10.69	11.31	9.75	10.13	10.1	-0.208607	0.0360221	0.0775555
ZNF275	3.5	3.77	4.8	5.09	4.69	0.317667	0.00490719	0.0130695
FTCD	0.12	0.25	0.22	0.13	0	-0.227856	0.827964	0.912308
TUBGCP2	34.33	32.24	27.22	26.1	28.22	-0.394868	1.08919e-08	6.27785e-08
CLPX	7.44	8.93	9.97	10.57	10.4	0.235164	0.0189304	0.0439849
PDE10A	0.01	0	0.01	0	0.02	1.27268	0.613248	0.774556
SRCAP	10.13	9.59	12.49	13.57	13.33	0.311643	4.31897e-06	1.86868e-05
PPP1R13L	0.63	0.81	1.27	1.29	1.33	0.758434	0.0162704	0.0384934
POLR1G	3.07	2.82	3	2.99	3.3	-0.0299216	0.877245	0.920452
HPSE	0.05	0.06	0.05	0.04	0.09	0.0673967	0.949363	0.967065
RUVBL2	36.78	36.67	29.69	27.85	27.04	-0.477177	2.10088e-07	1.05859e-06
PGRMC1	114.85	104.6	104.5	109.06	110.13	-0.128023	0.0443816	0.0930591
CYP46A1	0.14	0	0	0	0.03	-2.85642	0.224311	0.365589
SLC26A1	0.18	0.13	0.18	0.19	0	-0.709787	0.603932	0.767329
ADAM28	0.18	0.1	0.23	0.09	0.21	0.260675	0.71389	0.846886
ARID5A	3.73	3.76	4.51	4.06	4.68	0.202328	0.293696	0.45228
TSPAN9	9.89	8.74	6.29	5.96	6.56	-0.672282	5.40617e-10	3.49741e-09
USP20	6.54	6.26	6.76	5.88	6.45	-0.104529	0.361735	0.530241
USP19	12.03	11.15	15.49	14.98	16.22	0.317228	0.000125482	0.000443175
HCST	2.33	1.65	3.8	1.56	2.25	0.386782	0.565769	0.731494
ME3	8.16	7.5	6.04	4.8	5.16	-0.651287	5.87929e-05	0.000218437
FGL2	216.1	254.88	96.32	119.02	103.68	-1.24827	8.84893e-17	9.48935e-16
CEACAM8	0	0.03	0	0.05	0.03	0.207082	0.9433	0.963382
C1QL1	0.25	0.24	4.45	3.44	4.02	3.91612	1.6085e-14	1.47197e-13
MRPS30	22.19	19.81	29.49	30.74	26.16	0.349405	0.00113506	0.00341045
WDR3	3.74	4.19	4.21	4.47	4.06	-0.00151317	0.987695	0.991913
NPFFR2	0.03	0	0	0.03	0.06	0.283331	0.923804	0.951242
PROKR1	0.01	0	0	0	0.01	-0.598704	0.868829	0.914602
GPR83	0.07	0.09	0.09	0.19	0.15	0.705878	0.386406	0.557729
RAB10	90.47	91.67	64.88	69.13	65.17	-0.557976	4.36144e-23	6.68851e-22
PPARGC1A	0.08	0.06	0.27	0.24	0.32	1.77925	0.001882	0.00544304
MALT1	4.49	3.89	5.04	5.35	5.14	0.27465	0.0163637	0.0386914
MMP24	0.97	1.07	0.3	0.38	0.36	-1.66272	1.0592e-06	4.93128e-06
LYVE1	0.02	0	0.02	0.02	0	0.308722	0.916583	0.949523
YIF1A	103.99	98.02	78.22	78.07	71.13	-0.522199	2.14276e-11	1.56675e-10
CPSF4	17.01	15.39	17.71	15.65	19.45	0.0495189	0.673646	0.816762
JTB	81.41	69.58	90.19	78.34	85.85	0.0611054	0.472884	0.644643
ADCY3	13.42	14.16	14.54	14.28	15.26	0.061179	0.467652	0.639391
RUNDC3A	0.06	0.15	0.29	0.29	0.1	0.992581	0.34669	0.513046
DHRS4	66.42	63.92	49.7	52.75	52.79	-0.312299	0.00123174	0.00367911
BRD8	15.84	17.1	21.34	18.66	19.28	0.16942	0.0612841	0.12297
MTMR11	9.34	10.83	12.45	11.46	11.16	0.0990175	0.381926	0.552215
BLCAP	40.55	40.06	42.09	43.66	41.55	-0.0253506	0.733733	0.854311
MAN1A2	13.78	14.15	8.77	10.57	10.27	-0.707321	1.21403e-15	1.20474e-14
TRAFD1	10.13	9.75	12.7	12.78	12.95	0.28247	0.00883324	0.0222857
TXNL4A	20.79	19.59	14.64	14.41	15.05	-0.555895	2.07963e-11	1.52265e-10
PNPLA6	43.08	43.15	30.57	28.2	30.7	-0.632895	1.0829e-23	1.70417e-22
SUGT1	3.82	3.8	3.3	3.74	3.35	-0.239495	0.00812346	0.0206673
GADD45G	0.94	0.82	0.28	0.51	0.59	-1.05161	0.154546	0.269161
PAPOLA	31.97	31.48	41.49	43.5	41.78	0.308627	3.64045e-07	1.78573e-06
TCERG1	8.84	10.32	12.24	12.46	12.18	0.267363	0.00558525	0.0146992
MAGED2	110.38	111.3	80.12	73.61	77.76	-0.627508	3.16455e-25	5.29328e-24
EHMT2	14.06	13.71	13.85	11.94	13.55	-0.180226	0.0482283	0.100039
COPS8	28.41	27.4	28.31	28.75	26.51	-0.105182	0.146623	0.257966
RNPS1	54.05	47.69	65.36	61.73	68.05	0.258935	0.000705915	0.00220132
FASTK	33.11	33.15	30.19	28.32	31.21	-0.23584	0.00684426	0.0176969
SUB1	28.29	26.68	25.05	24.84	22.91	-0.280051	0.000201608	0.000689087
SMPDL3A	32.92	29.97	29.24	30.47	28.61	-0.201668	0.0266722	0.0596084
DBF4	1.98	1.85	2.91	3.11	2.56	0.470768	0.0155354	0.0369321
SPIN1	27.85	27.88	22.89	24.34	23.79	-0.336679	5.61721e-07	2.69882e-06
RALBP1	29.34	29.05	32.23	31.81	33.81	0.0579559	0.366085	0.535304
SRSF8	5.5	5.19	5.29	4.9	4.97	-0.183796	0.133441	0.238445
MORF4L1	164.7	153.19	125.83	135.25	128.92	-0.393318	2.99853e-11	2.16516e-10
PRDX3	166.67	160.74	152.92	155.74	145	-0.219393	0.000180726	0.000622696
GPR75	0.43	0.57	0.34	0.72	0.67	0.115563	0.83369	0.912308
EHD1	43.01	44.5	33.87	34.91	34.7	-0.444632	7.64835e-14	6.71144e-13
AFG3L2	20.58	20.78	19.87	20.84	22.51	-0.0758226	0.371882	0.541898
POP1	7.94	7.63	2.74	3.91	3.36	-1.28257	1.92092e-22	2.85411e-21
MSL3	12.25	11.02	14.27	14.45	14.47	0.213052	0.0486186	0.100758
C11orf58	46.36	44.19	53.85	56.01	52.44	0.157331	0.00910208	0.0228679
KDELR1	194.07	197.01	157.38	161.63	157.96	-0.402528	1.509e-13	1.2968e-12
SF3A3	24.75	26.55	25.22	27.68	26.84	-0.050278	0.539336	0.70673
AP3M2	13.61	13.91	20.21	19.64	18.83	0.39765	1.87513e-06	8.4723e-06
STARD3	21.97	23.37	25.85	26	27.09	0.113277	0.159327	0.275771
HNRNPA0	16.63	16.58	15.48	15.43	13.65	-0.262652	0.000183345	0.000630114
BTG3	45.7	34.12	66.84	59.15	54.3	0.490173	2.08961e-06	9.40209e-06
ERV3-1-ZNF117	0.51	0.65	0.49	0.49	0.96	0.0720377	0.811	0.912308
CBX1	46.85	43.26	40.9	42.08	40.51	-0.232741	0.0015736	0.00461526
SEC61B	253.03	238.7	170.63	186.46	173.18	-0.589639	9.00903e-14	7.87987e-13
TOMM34	32.55	31.59	39.63	37.84	41.56	0.205307	0.0114976	0.0281414
PDIA5	30.72	31.03	21.6	21.99	21.76	-0.606495	2.8833e-11	2.0866e-10
SERINC3	133.86	124.13	125.18	137.51	129.68	-0.189925	0.000317085	0.00104716
OS9	130.28	132.21	122.24	124.26	124.97	-0.1847	0.000358566	0.00117388
PNRC1	18.79	17.98	44.58	39.43	43.56	1.1055	7.56688e-36	1.89172e-34
TMED2	91.93	93.28	72.61	76.6	68.96	-0.451437	4.7485e-13	3.94492e-12
LMAN2	165.02	166.9	162.57	156.49	162.32	-0.152566	0.0053064	0.0140405
ERP29	97.62	106.21	133.95	131.52	132.39	0.230802	0.000218924	0.000743259
MLLT11	56.23	57.74	37.74	39.58	35.02	-0.708693	1.22083e-22	1.83406e-21
STIP1	85.94	90.58	68.42	70.51	71.67	-0.433653	4.13646e-12	3.2066e-11
IFI44L	13.35	13.83	61.53	54.18	56.74	2.06061	5.51454e-209	2.13032e-206
ACOT2	13.33	10.42	20.25	17.86	18.81	0.54618	7.41785e-05	0.000271619
RAB40B	4.78	4.05	1.74	1.99	1.98	-1.3819	4.22845e-10	2.75861e-09
EBNA1BP2	35.26	37.71	29.02	31.95	30.43	-0.363718	0.00025398	0.000852995
CKAP4	207.76	205.63	167.89	161.7	165.13	-0.428436	1.20223e-19	1.52392e-18
HTD2	2.72	2.97	3.26	2.72	3.15	0.00197168	0.991671	0.994548
YWHAQ	263.17	259.04	201.58	207.9	194.54	-0.4782	1.48318e-20	1.97736e-19
TMED10	87.16	86.57	77.23	79.51	76.05	-0.264892	3.76162e-07	1.84054e-06
ASCC3	18.17	19.26	10.95	12.06	11.68	-0.864186	4.42388e-33	1.01668e-31
ADIRF	58.19	55.34	23.72	26.83	22.83	-1.32658	1.23488e-19	1.56408e-18
UQCR11	88.3	74.02	60.66	63.42	60.7	-0.504113	3.01949e-09	1.82735e-08
CLP1	10.66	9.77	15.48	14.1	15.69	0.456496	0.000346828	0.00113936
FERMT2	27.69	28.32	24.74	26.77	26.27	-0.209258	0.00491584	0.0130904
COPS6	74.44	73.9	42.54	42.46	41.95	-0.914101	9.46732e-33	2.15136e-31
RAB32	81.87	79.71	54.41	56.22	54.28	-0.661699	8.7817e-16	8.78983e-15
MAPRE2	12.16	11.95	7.44	7.38	7.88	-0.768669	1.20887e-15	1.20037e-14
CCNI	66.53	61.26	70.28	63.85	69.76	-0.0319866	0.618896	0.779111
GCN1	28.68	29.02	20.51	20.31	20.89	-0.589426	1.88395e-26	3.32252e-25
COPS5	50.15	47.07	55.73	55.86	52.91	0.0679604	0.417112	0.590648
METAP2	27.09	24.11	30.76	32.84	30.09	0.18343	0.0185424	0.0432007
IMMT	38.54	36.85	30.45	29.05	30.11	-0.437786	1.49851e-09	9.34412e-09
LILRB5	0	0.09	0.06	0.08	0.04	0.197684	0.895599	0.933755
SF3B2	80.69	85.87	76.93	78.13	80.35	-0.188544	0.00107554	0.00324845
ILVBL	32.57	31.74	31.85	28.15	30.1	-0.200863	0.0136911	0.0329418
SLC27A5	0.21	0.24	0.35	0.53	0.22	0.635059	0.393316	0.564839
SLC27A4	19.17	22.25	16.17	14.13	15.61	-0.548326	8.11935e-09	4.73361e-08
SLC27A3	3.1	3.17	3.32	2.67	2.84	-0.197706	0.363564	0.532109
SLC27A2	0.05	0.06	0.03	0.05	0.05	-0.415447	0.795047	0.90119
KIF2C	1.77	1.33	1.21	1.22	0.97	-0.57138	0.0524205	0.10755
SPINK5	0.02	0	0	0	0	-1.55794	0.732379	0.853776
CCDC85B	100.2	92.65	72.51	75.2	76.93	-0.471797	7.14939e-09	4.18315e-08
IL24	2.4	3.01	103.43	100.69	99.13	5.16729	4.00521e-297	2.95384e-294
CFAP298-TCP10L	0.05	0.14	0.16	0.04	0.16	0.283361	0.756657	0.870383
GLIPR1	15.76	15	13.27	13.27	13.15	-0.289045	0.000330994	0.00109043
TLK2	13.65	13.12	15.99	16.09	17.09	0.140091	0.0740067	0.144687
ZNF765-ZNF761	0.69	0.53	0.99	1.45	1.12	0.861237	0.00154091	0.0045243
TMSB15A	0.54	0.15	0	0.14	0.14	-2.01145	0.304099	0.464552
KDELR2	151.41	153.61	115.9	117.78	116.7	-0.487289	3.38344e-22	4.99057e-21
KDELR3	83.85	83.86	34.15	33.82	32.23	-1.51676	1.30493e-86	1.04729e-84
ATF7	11.73	14.41	11.54	12.6	10.54	0.0501361	0.554991	0.722459
SNRNP27	32.88	32.38	34.88	32.97	33.93	-0.0485719	0.602585	0.766218
TMED1	27.08	29.3	33.73	33.78	32.5	0.129585	0.163843	0.282383
LIAS	3.85	4.15	5.65	4.94	6.16	0.225362	0.208364	0.344654
RCBTB2	11.89	10.82	7.99	7.64	7.14	-0.701857	1.83622e-09	1.13409e-08
IFT27	14.11	13.22	16.12	16.42	15.96	0.205908	0.181962	0.307983
RAB35	29.07	29.06	28.5	27.8	27.87	-0.154054	0.0344596	0.0747169
TDRKH	2.17	1.9	2.67	2.39	2.63	0.214805	0.323852	0.487476
LILRB3	0.01	0	0.13	0.09	0.06	4.17823	0.0342415	0.0743336
LILRA3	0.05	0	0	0	0	-1.55794	0.732379	0.853776
LILRA2	0.01	0	0.01	0	0.04	1.27268	0.613248	0.774556
RBPMS	40.94	37.45	38.09	35.1	35.01	-0.176908	0.0389044	0.0829793
RAB31	15.3	15.26	21.58	23.24	21.79	0.435797	3.10027e-08	1.70573e-07
ADAP1	6.66	6.52	8.54	7.13	8.33	0.170352	0.24771	0.395035
DSTN	173.98	178.81	105.05	112.64	104.9	-0.820956	2.22024e-47	7.74697e-46
ZNF660-ZNF197	0.44	0.57	0.29	0.19	0.79	-0.196434	0.861621	0.914602
GTF2A1L	0.15	0.18	0.17	0.04	0.21	-0.156577	0.903236	0.939845
STON1	3.21	3.31	4.44	4.19	4.67	0.350232	0.00520071	0.0137856
LOC110384692	0	0.11	0	0	0	-4.87001	0.263208	0.414249
RCC1	12.91	12.78	17.9	16.56	17.19	0.345296	0.000627719	0.00197455
PIM2	0.96	1.59	1.47	1.68	1.41	0.16089	0.641952	0.793514
B4GAT1	18.85	17.5	20.81	18.98	20.61	0.0430413	0.673458	0.816718
MID2	1.93	1.75	2.74	2.82	2.64	0.508571	0.000329069	0.00108453
TENT4A	9.35	9.07	11.64	11.29	11.82	0.313264	0.00110601	0.00333055
UPK1A	0.26	0.3	0.34	0.54	0.37	0.468881	0.594404	0.759267
SLC35D2	16.34	16.09	20.59	19.32	20.25	0.247178	0.0312979	0.0686878
ADRM1	83.6	83.4	78.22	72.2	74.74	-0.249216	0.000385889	0.00125547
CHD1	3.96	3.49	5.73	6.44	6.67	0.680523	2.22144e-10	1.48692e-09
NUDT21	18.66	17.93	19.08	20.22	17.73	-0.0472695	0.552838	0.720697
CPSF6	8.1	6.65	6.55	5.99	6.32	-0.333706	0.00107985	0.00325782
OGFR	28.37	33.2	40.35	37.74	38.18	0.230758	0.00528003	0.0139799
DDX52	4.93	5.14	8.97	9.08	9.13	0.747848	2.04104e-16	2.12964e-15
ABHD2	42.73	47.53	46.11	52.91	52.28	-0.0425916	0.533005	0.701074
WWP1	9.72	10.29	10	11.27	9.72	-0.0514582	0.617465	0.777884
EEF1AKMT4	2.53	3.43	3.97	3.73	3.88	0.270312	0.422587	0.596475
ASDURF	5.42	5.67	4.26	7.73	4.57	-0.118649	0.768082	0.878419
CHD2	10.27	10.7	15.01	17.3	17.09	0.544627	2.08652e-12	1.6595e-11
WWP2	11.24	12.11	13.33	13.02	14.49	0.111765	0.211949	0.349799
DUS4L	2.14	1.98	2.93	2.83	3.05	0.399415	0.0979785	0.183462
CNTRL	1.16	1.09	1.8	1.7	1.75	0.603229	0.00151008	0.00444021
UBE2C	7.72	5.92	3.3	4.85	5.76	-0.657434	0.0446175	0.0934571
SNRNP35	11.23	13.03	10.25	10.36	11.81	-0.309545	0.0492632	0.101847
DEPP1	1.84	1.62	1.34	2.03	1.23	-0.278158	0.389206	0.560474
CYB561D2	17.7	17.03	14.25	13.45	13.33	-0.446686	0.00202556	0.00581575
RAPGEF4	0.03	0.02	0.05	0.05	0.03	0.511933	0.745884	0.863378
CHD3	33.37	32.43	26.19	25.46	26.06	-0.446062	2.60206e-15	2.52654e-14
TMEM115	63.65	63.38	79.77	71.6	77.81	0.16293	0.0147811	0.0353097
DUSP14	27.53	27.57	19.85	20.53	20.16	-0.568673	5.9635e-08	3.17864e-07
TOPBP1	4.93	5.96	4.11	4.48	4.26	-0.394122	0.00102733	0.00311443
TPPP	0.14	0.15	0.14	0.13	0.08	-0.455414	0.463088	0.634717
HSF2BP	0.61	0.57	0.53	0.46	0.85	0.228869	0.639377	0.790934
TRIOBP	26.68	31.27	32.8	30.86	33.39	0.0669421	0.40471	0.577184
RER1	81.29	82.18	63.93	61.95	65.02	-0.463567	2.08925e-16	2.17714e-15
CHD4	45.9	43.55	46.48	47.81	49.42	-0.00122027	0.98282	0.988424
DNAJB4	18.93	18.53	25.27	26.87	23.46	0.322369	0.000212881	0.000724258
PNMA8C	0.08	0.09	0.1	0.1	0.14	0.394936	0.641931	0.793514
CCDC194	0	0	0.21	0	0.05	3.04563	0.244345	0.391014
C17orf113	0.05	0.04	0.1	0.06	0.05	0.663881	0.580794	0.746171
ESM1	0.06	0.3	0.4	0.51	0.44	1.26251	0.0937949	0.176807
DIDO1	9.58	9.59	10.12	10.34	9.37	0.0863192	0.286579	0.443677
ADAM29	0	0	0.02	0	0	0.814387	0.858321	0.912308
WDR5	14.89	14.83	13.77	13.81	14.7	-0.173378	0.0592073	0.119467
SPACA9	7.55	8.48	4.22	5.71	6.48	-0.611197	0.00576065	0.0151192
ADAMTS13	1.89	2.16	3.34	2.9	3.48	0.493307	0.0107926	0.0266126
CACFD1	2.3	2.24	3.05	2.3	2.92	0.13317	0.512117	0.679903
ADAMTS8	64.27	63.56	34.32	31.85	34.54	-1.03102	8.87264e-62	4.57011e-60
ADAMTS5	30.98	29.66	24.44	27.79	25.87	-0.323959	4.79517e-07	2.31828e-06
NUP42	12.29	12.49	15.06	14.42	14.26	0.116075	0.357966	0.525871
PRSS23	36.07	33.85	69.55	69.98	71.99	0.909277	1.21212e-51	4.71622e-50
PTPN21	9.48	9.15	7.78	7.99	7.83	-0.379644	9.23079e-06	3.82945e-05
ADCY5	0.08	0.1	0.12	0.09	0.08	-0.024879	0.973199	0.982402
HNRNPUL1	41.3	44.67	46.28	45.59	44.62	-0.0200653	0.747472	0.864381
ATE1	11.6	11.05	15.09	16.26	16.06	0.401661	8.67978e-07	4.06904e-06
RPP14	8.76	7.9	10.19	10.28	9.81	0.174407	0.113724	0.208189
KRR1	8.3	8.84	14.01	13.73	13.05	0.565376	1.51557e-16	1.60405e-15
KATNA1	10.61	11.59	11.42	13.06	10.64	-0.0249975	0.855252	0.912308
PRDM7	0	0	0.02	0	0	0.814387	0.858321	0.912308
PRDM5	2.31	2.22	2.05	2.64	2.61	0.0723162	0.743456	0.861551
PRDM4	13.25	13.63	18.81	19.11	20.28	0.43143	7.02589e-08	3.71925e-07
MMP24-AS1-EDEM2	0.49	0.49	0.76	0.45	0.15	-0.199929	0.748382	0.864974
CHEK1	9.14	9.89	6.51	5.99	7.02	-0.638351	2.34623e-07	1.17638e-06
HIBADH	30.82	30.98	28.2	27.14	26.32	-0.284531	0.00110848	0.00333553
CIT	1.12	0.98	0.56	0.57	0.6	-0.968639	5.44301e-06	2.32954e-05
CEP43	1.73	2.35	3.2	2.98	3	0.365093	0.0170885	0.0402022
EMILIN1	119.61	126.88	95.28	92.77	96.33	-0.480451	2.68045e-20	3.53006e-19
BTN3A2	6.95	7.02	20.95	22.48	21.5	1.48948	3.44682e-54	1.46018e-52
LYNX1-SLURP2	0	0.14	0	0.4	0.12	1.82188	0.425941	0.599903
BTN3A1	9.63	9.86	19.22	17.87	17.85	0.851101	3.67371e-20	4.80305e-19
FOXN3	10.09	9.24	8.78	9.15	9.27	-0.195664	0.0127771	0.030937
BTN2A1	23.95	24.62	49.51	48.04	51.31	0.920874	4.21613e-39	1.17135e-37
RCAN3	3.23	3.1	1.26	1.59	1.25	-1.21378	1.6088e-10	1.08852e-09
FAF1	17.63	15.7	12.89	12.43	13.49	-0.413272	4.76068e-05	0.000179341
CRYZL2P-SEC16B	1.34	1.48	0.8	1.04	0.8	-0.804391	0.000676952	0.00211751
KIF3A	4.75	5.65	4.26	5.35	4.34	-0.277899	0.0253623	0.0570424
POLR3A	13.12	15.59	19.75	20.18	20.77	0.395244	3.26836e-07	1.61085e-06
CLASRP	5.55	6.17	7.83	6.75	7.94	0.254629	0.100985	0.188331
ZWINT	13.92	13.83	9.52	8.1	8.59	-0.763062	1.81384e-08	1.02328e-07
CAPN11	0	0.03	0.05	0	0.06	1.22513	0.619066	0.779175
CAPN10	6.66	7.31	9.13	8.12	8.34	0.177289	0.180634	0.306183
KPTN	3.75	3.61	4.3	3.07	3.56	-0.0668745	0.780848	0.889071
CDC42EP1	23.99	24.16	23.97	19.99	21.83	-0.23818	0.0140735	0.0337735
SLC7A9	0.09	0	0.07	0	0.05	0.349421	0.874157	0.91872
PWP1	27.22	28.49	20.03	20.6	20.62	-0.550287	3.2311e-11	2.32481e-10
TBC1D8	3.77	4.67	10.39	10.33	10.9	1.22597	5.154e-27	9.22999e-26
CHGB	0.26	0.5	0.8	0.73	0.92	1.00726	0.0360608	0.0776285
CDC37	144.4	149.11	125.57	116.08	126.78	-0.360864	4.9937e-09	2.96569e-08
IL1RAPL1	0.09	0.04	0.24	0.23	0.18	1.58149	0.0543964	0.111007
PKIG	85.28	78.98	57.38	57.56	54.9	-0.642395	1.64175e-15	1.61341e-14
KAT7	10.63	9.56	12.08	11.31	11.2	0.132706	0.182198	0.308287
DMC1	0.42	0.3	0.43	0.17	0.33	-0.72302	0.358591	0.526576
PLAAT3	22.74	18.99	25.34	26.8	25.97	0.252667	0.037089	0.0796202
GLMN	4.85	6.47	4.71	4.9	3.85	-0.412569	0.0342731	0.0743824
BVES	13.15	14.45	9.05	9.24	9.03	-0.600266	1.09823e-13	9.54411e-13
CORO1A	0.19	0.27	0.08	0.12	0.23	-0.749971	0.475672	0.647566
WDR45	49.83	46.83	55.6	50.87	55	0.0516705	0.513658	0.681456
FICD	9.99	11.03	12.11	13.77	13.85	0.233424	0.0271286	0.0605032
AP4S1	2.74	3.11	3.19	3.17	2.45	0.00735893	0.96835	0.979518
LDB3	0.06	0.04	0.14	0.23	0.15	1.77313	0.0252349	0.0567874
PTP4A3	0.31	0.58	0.26	0.39	0.23	-0.679732	0.231828	0.374979
LSM6	4.66	5.81	6.33	5.55	5.87	0.0866866	0.689809	0.83145
RABL2B	9.71	9.37	11.32	9.82	10.44	0.0504446	0.691329	0.832788
RABL2A	2.49	2.61	4.65	3.54	3.84	0.429623	0.0545201	0.111199
CHI3L1	0.04	0	0.27	0.33	0.14	3.60663	0.0353311	0.0763057
ERLIN2	29.57	30.34	18.57	20.28	18.29	-0.741743	1.12649e-25	1.90985e-24
ERG28	13.13	14.04	8.72	8.48	8.02	-0.795023	4.04795e-11	2.89076e-10
NUDT6	3.24	3.84	5.03	4.93	6.15	0.499922	0.0633757	0.126463
NUDT4	41	37.48	47.98	51.08	46.1	0.205911	0.00139958	0.00413853
NUDT5	20.89	20.62	27.64	27.06	27.9	0.305346	4.33777e-05	0.000164591
NUDT3	5.31	4.8	2.99	3.31	2.88	-0.8283	7.54345e-16	7.58317e-15
FSTL1	155.76	163.47	90.49	91.42	92.46	-0.895412	1.59429e-78	1.0645e-76
PSIP1	21.31	20.2	21.05	26.12	25.91	0.178268	0.0526345	0.107846
WDHD1	5.33	4.71	6.12	6.42	6.03	0.227552	0.0350884	0.0758675
CHI3L2	0.27	0.47	0.43	0.33	0.27	-0.12749	0.874465	0.91876
FAM107A	0	0.09	0.02	0	0	-2.72105	0.25686	0.406749
STRAP	83.19	87.25	71.94	76.5	71.44	-0.317478	1.60189e-06	7.30073e-06
ADAMTS7	5.88	5.43	3.27	2.78	3.06	-1.03607	7.55208e-17	8.14711e-16
ADAMTS6	0.49	0.42	4.29	3.96	5.11	3.18503	4.65123e-61	2.35097e-59
BAZ2A	17.07	16.19	25.5	26.22	26.61	0.521546	4.08132e-18	4.74351e-17
BAZ1A	8.88	7.92	10.93	10.74	10.62	0.223889	0.0109636	0.0269849
LZTS1	0.23	0.41	0.17	0.14	0.2	-1.02011	0.0366505	0.0787621
ZNF277	8.37	8.07	10.12	10.18	9.16	0.159638	0.225427	0.366893
CHIT1	0	0.03	0	0	0	-1.67155	0.713193	0.846245
WDR6	41.03	38.5	40.52	39.67	41.73	-0.0698903	0.261341	0.412155
TREH	0.2	0.03	0.21	0.19	0.18	0.644743	0.481753	0.653003
SLC2A6	18.85	17.71	16.33	14.92	15.16	-0.32589	0.000953341	0.00290806
MAP4K5	17.67	18.93	19.37	21.1	19.66	0.0325709	0.675976	0.818975
MAP4K1	0.1	0.03	0.15	0.13	0.15	1.06756	0.346994	0.51331
INMT	39.15	43.39	14.31	15.31	15.27	-1.56546	8.19401e-74	5.09378e-72
RASSF1	34.75	35.89	27.18	25.83	27.09	-0.47738	5.57646e-08	2.98312e-07
PKP3	0.08	0.02	0.13	0.11	0.19	1.29603	0.237511	0.382379
NISCH	34.25	34.68	34.54	29.61	31.66	-0.334313	3.55048e-06	1.55065e-05
CHKA	7.63	7.8	9.85	7.99	9.28	0.130004	0.311206	0.472783
CEP250	4.57	4.13	8.17	7.95	8.53	0.821066	6.95287e-21	9.4719e-20
WBP4	6.87	8.17	11.83	11.86	10.23	0.4898	0.000258046	0.000865039
ABCB8	6.21	6.55	6.05	5.76	6.53	-0.156628	0.161282	0.278647
SEC23IP	25.26	25.73	26.91	27.68	26.07	-0.0253374	0.697708	0.837983
WIF1	0	0.11	0.07	0.06	0	-0.382299	0.846133	0.912308
SUPT16H	23.99	24.72	27.26	27.57	27.31	0.0688764	0.291479	0.449578
ANXA10	0.71	0.62	0.81	0.75	0.93	0.221881	0.688488	0.830721
ADCY6	44.39	46.02	37.57	38.19	38.67	-0.345497	2.4041e-10	1.60191e-09
CHKB	9.88	12.54	15.56	12.02	12.71	0.158647	0.321473	0.485065
CHEK2	10.13	10.07	28.26	24.4	27.2	1.24204	1.16169e-23	1.81934e-22
POLI	7.47	8.81	8.47	8.78	8.36	-0.0435712	0.681708	0.824688
CHM	12.59	13.86	15.06	16.92	14.92	0.10992	0.191975	0.321776
PLPBP	17.29	15.42	19.22	19.24	19.45	0.149884	0.119624	0.217321
IRAK3	3.54	3.6	4.9	4.68	4.62	0.307089	0.0021398	0.00612422
AKAP13	5.08	4.16	7.07	8.43	8.47	0.641586	6.20168e-11	4.34466e-10
AKAP11	13.2	11.45	10.93	14.05	13.68	-0.00405885	0.980921	0.987155
AKAP10	8.52	9.44	14.1	13.97	13.06	0.510187	6.06512e-08	3.22856e-07
TMDD1	0.14	0.32	0.6	0.37	0.28	0.754885	0.485151	0.655527
DDX20	6.78	6.71	7.83	8.65	8.63	0.2098	0.0683176	0.135045
TREX2	0.19	0	0.28	0	0.13	0.347057	0.851273	0.912308
CHML	0.91	0.91	0.97	0.57	0.47	-0.575802	0.0310407	0.0682155
DUSP10	30.61	29.42	75.79	73.42	74.16	1.20816	6.64209e-78	4.39869e-76
MRPL3	34.01	35.4	30.35	28.83	28.07	-0.358391	5.4476e-05	0.000203423
RPL35	876.92	814.8	677.91	697.37	621.05	-0.466782	5.13603e-13	4.25163e-12
GALNT6	6.35	7.22	6.92	7.82	7.31	0.0442661	0.684105	0.827156
LOC112267992	0.03	0	0.03	0	0.01	-0.0669799	0.97725	0.984776
LOC112268052	1.5	1.93	1.62	1.96	2.2	0.0707819	0.85673	0.912308
LOC112268092	0.06	0	0.17	0.1	0.22	2.21213	0.139519	0.247507
LOC112268119	0.18	0.24	0.13	0.06	0.21	-0.747338	0.443539	0.617189
LOC112268131	0.59	0.65	0.53	0.55	0.56	-0.315438	0.554579	0.722165
LOC112268186	0.09	0	0.05	0	0.09	-0.0837944	0.971622	0.981421
LOC112268260	0.36	0.47	0.68	0.71	0.94	0.81798	0.0656183	0.130393
LOC112268342	0.59	0.37	0.9	0.84	0.93	0.808776	0.0567942	0.115258
LOC112268350	0.07	0.03	0.07	0.02	0.09	0.295582	0.840383	0.912308
LOC112268384	0.05	0.02	0	0.02	0	-2.58562	0.263037	0.414066
LOC112268387	0.12	0.07	0.12	0.13	0.21	0.535714	0.663515	0.80956
LOC112268395	0.03	0.13	0.07	0.09	0.16	0.353598	0.783452	0.891285
LOC112268437	3.96	3.72	3.08	3.37	4.06	-0.23563	0.14144	0.250286
LOC112268444	0.01	0.03	0.03	0.03	0.06	0.654576	0.668657	0.813336
GALNT5	87.75	95.21	42.44	44.37	44.97	-1.21441	5.41377e-104	6.09989e-102
RASSF8	17.92	19.12	38.1	41	39.23	0.992466	3.58239e-52	1.41422e-50
CHN1	36.28	34.61	37.57	40.11	41.96	0.0685028	0.379608	0.550021
PRAF2	58.81	55.07	45.95	43.29	43.15	-0.473711	3.6574e-08	2.00004e-07
SEC63	49.27	47.38	48.72	51.15	53.1	-0.0423855	0.509905	0.677965
POLG2	2.82	3.51	3.8	4.55	3.54	0.224988	0.373683	0.544011
HPS5	12.37	12.28	14.65	14.88	15.31	0.189076	0.0173584	0.0407819
PDCD10	29.2	24.53	32.71	32.47	30.75	0.156885	0.150307	0.26322
RNF139	12.66	12.08	13.62	13.97	12.54	0.00946992	0.923066	0.951086
RNF24	25.78	25.76	28.57	28.01	27.31	0.0986295	0.0875469	0.166856
CA5B	1.33	1.5	1.09	1.31	1.09	-0.38943	0.0426599	0.0898438
EGLN2	54.06	52.25	56.22	50.37	57.18	-0.0653905	0.378277	0.548636
EGLN3	0	0	0.05	0	0	1.73594	0.652195	0.801717
CHN2	0.03	0.03	0	0.03	0	-1.63047	0.558013	0.723953
PMF1	16.92	13.84	18.92	18.44	16.87	0.118324	0.440725	0.614506
ZHX1	7.89	7.83	7.95	8.67	8	-0.0279562	0.77425	0.883833
SHLD3	1.27	1	3.66	1.89	2.65	1.15801	0.0019771	0.00568867
GPR176	40.84	42.94	32.44	32.24	32.56	-0.490544	1.20418e-15	1.19644e-14
CAVIN3	102.94	96.06	73.09	80.22	69.86	-0.526408	3.43189e-10	2.25344e-09
NXPH4	0.58	0.48	0.84	0.8	0.83	0.528293	0.303589	0.463991
PRRT2	0.83	0.67	0.22	0.17	0.28	-1.80397	0.000697156	0.00217526
ERI2	4.07	4.41	3.77	3.88	3.34	-0.273263	0.0848072	0.162379
NXPH3	0.04	0.01	0	0.03	0.02	-0.691432	0.671634	0.814749
SAT2	53.46	57.32	51.36	51.09	45.23	-0.260251	0.0112597	0.0276089
DTD2	7.07	6.87	8.11	7.11	7.42	0.0106528	0.936091	0.960177
GTF3C6	91.31	88.68	71.44	75.38	69.97	-0.425304	2.50732e-06	1.1167e-05
PTGDR2	0.06	0.07	0.07	0.06	0.06	-0.148408	0.905455	0.941309
PACSIN2	24.25	25.48	24.45	25.04	24.89	-0.107007	0.15057	0.263566
MAN1B1	53.19	56.14	43.82	42.44	43.89	-0.442367	1.02313e-11	7.696e-11
SNX18	18.43	18.64	13.14	14.89	14.41	-0.493836	2.58757e-10	1.71711e-09
DCTN3	69.28	72.65	42.73	37.37	40.33	-0.92739	2.16254e-18	2.55551e-17
FILIP1L	39.31	44.38	37.71	37.59	37.07	-0.253188	0.000157465	0.000547434
XPOT	32.27	30.54	47.96	47.68	47.33	0.49965	1.23646e-19	1.56486e-18
MRAP2	0.03	0	0	0	0	-1.55794	0.732379	0.853776
CHP1	53.13	56.07	31.84	34.47	35.19	-0.795669	1.97565e-28	3.7535e-27
RWDD2A	3.26	3.96	4.14	4.39	4.25	0.123	0.413898	0.587224
CMTM7	10.34	10.69	10.43	10.72	12.27	-0.0865599	0.533759	0.701325
SP140	0.52	0.4	2.74	2.23	2.66	2.84855	1.20872e-16	1.28599e-15
PXMP4	2.22	2.6	2.11	2.15	2.24	-0.25668	0.104879	0.194481
DUSP12	16.27	13.31	25.26	22.65	24.2	0.575517	1.18162e-05	4.82673e-05
SNF8	44.52	50.62	30.43	29.52	31.1	-0.755266	7.29149e-16	7.33899e-15
DDX19B	8.16	7.38	8.66	8.76	9.24	0.0864201	0.452512	0.625171
LOC112694756	22.11	23.19	27.47	28.55	23.5	0.122767	0.203686	0.337915
NRM	6.93	7.02	7.35	5.7	7.05	-0.192463	0.351084	0.518367
FAM71E1	0.24	0.4	0.26	0.35	0.05	-0.622224	0.542573	0.709839
PRR4	1.81	2.99	2.47	2.94	2.15	-0.0410909	0.944967	0.964173
RDH13	2.61	3.08	2.8	2.51	2.74	-0.0157775	0.947262	0.965652
ATXN2L	39.96	41.65	70.94	60.07	65.47	0.575633	2.38408e-16	2.47484e-15
USP18	25.29	25.04	43.98	43.11	44.21	0.704696	4.4625e-18	5.16434e-17
KLHL2	6	5.38	9.11	9.73	9.31	0.614759	5.35796e-07	2.57732e-06
IFT43	36.48	33.54	42.48	42.93	44.21	0.193619	0.102405	0.190672
STX1B	0.38	0.4	0.69	0.74	0.75	0.822235	0.0181847	0.0424711
SYNRG	10.91	10.24	11.86	12.89	12.55	0.158454	0.0441872	0.0927595
TREX1	8.25	8.48	13.23	12.3	12.78	0.510247	0.00460121	0.0123254
GLMP	93.05	93.7	95.68	98	98.64	-0.029358	0.642294	0.79387
KLF12	2.49	2.04	2.91	2.62	2.62	0.0044834	0.974396	0.98306
KLF8	0.52	0.57	0.37	0.47	0.49	-0.253381	0.371207	0.541038
CHRM1	0.02	0	0	0	0	-1.55794	0.732379	0.853776
SCN11A	0.02	0.03	0.04	0.02	0.01	0.0839639	0.955128	0.970318
FDX2	27.85	25.12	23.51	22.83	24.19	-0.279785	0.0288986	0.0640633
HOGA1	0.02	0.12	0.21	0.03	0.1	0.823938	0.54021	0.707589
MGAT4B	161.72	166.45	142.68	125.09	140.08	-0.359697	4.9135e-09	2.91914e-08
PNKP	14.99	18.26	17.81	15.32	15.55	-0.136843	0.278517	0.433222
WDR89	2.07	2.03	3.16	3.24	3.26	0.538714	0.00558395	0.0146982
L3HYPDH	12.95	15.56	17.46	15.34	15.75	0.27471	0.0280316	0.0623201
B4GALT7	21.3	19.35	17.58	15.77	17.31	-0.376588	0.000841242	0.00259095
TP53RK	11.15	10.88	13.3	13.26	11.81	0.111923	0.272562	0.42555
SGF29	5.81	3.29	8.5	8.83	6.87	0.723344	0.00417104	0.0112567
CHRM2	7.57	7.2	1.08	1.33	1.12	-2.7684	6.50103e-89	5.43707e-87
VPS26B	22.76	22.84	14.74	15.39	15.37	-0.704633	3.39892e-19	4.20653e-18
GLB1L3	0.04	0.2	0.04	0.12	0.04	-0.780999	0.475564	0.647481
NACC1	29.95	29.45	36.81	33.7	36.45	0.161911	0.0119857	0.029195
CFAP36	39.42	40.58	43.39	39.74	36.04	-0.112561	0.272073	0.424869
MED8	22.13	21.53	21.94	22.79	22.46	-0.0787325	0.42232	0.596201
KTI12	8.92	9.42	10.9	10.83	11.68	0.178354	0.212887	0.35099
ADCY7	6.72	6.65	8.46	7.75	8.62	0.164814	0.0760598	0.147887
LYST	4.2	3.4	3.51	4.42	4.34	0.043772	0.702701	0.84211
RPUSD1	13.29	12.46	13.06	11.8	12.85	-0.136333	0.256429	0.406344
PLCD3	25.49	24.76	23.65	21.64	23.6	-0.237207	0.000927355	0.00283893
SLCO2B1	0.41	0.52	0.25	0.21	0.38	-0.816359	0.0831346	0.159609
CHRM3	0.09	0.05	0.03	0.08	0.06	-0.468099	0.530741	0.698853
VPS45	19.61	18.54	14.71	15.5	15.31	-0.432184	1.21239e-05	4.94995e-05
MTFR2	1.56	2.21	1.01	1.1	1.11	-0.838721	0.024212	0.054736
LYPLA2	50.74	52.99	43.86	48.09	49.09	-0.240797	0.00307732	0.00852914
CDCA5	3.45	3.16	1.78	1.82	2.35	-0.862104	0.000234115	0.000790207
AHNAK2	10.62	10.5	4.34	5.94	5.52	-1.10316	2.16384e-10	1.45076e-09
PARK7	183.42	166.02	125.75	124.09	113.28	-0.639536	1.57671e-19	1.98465e-18
COPE	121.02	109.75	106.51	98.17	105.13	-0.265144	0.000281682	0.000938266
SAAL1	5.07	4.14	3.96	3.95	4.77	-0.229611	0.313971	0.476045
IZUMO4	0.36	0.19	0.23	0.28	0.13	-0.181855	0.879728	0.922186
SCAMP4	54.46	55.36	57.81	56.45	59.35	-0.0279623	0.658333	0.805539
ADAT3	2.42	3.58	3.57	2.96	3.57	0.0961009	0.727678	0.853776
CHST14	20.57	18.91	20.55	18.93	21.89	-0.0526804	0.600728	0.764635
ECD	32.28	35.99	29.91	29.19	28.66	-0.286031	0.000245739	0.000826345
CHRM4	0.16	0.09	0.17	0.19	0.24	0.558006	0.486359	0.656664
MGAT4A	0.03	0.02	0.03	0.03	0.05	0.532592	0.670453	0.813914
GOLM2	49.41	47.08	47.15	48.6	45.44	-0.113403	0.055419	0.112779
GPN1	12.74	12.2	10.01	11.45	12	-0.265101	0.0255298	0.0573793
TMC6	0	0.04	0.08	0.08	0.06	1.68368	0.286701	0.443752
KIF12	0.04	0.08	0	0	0	-3.20896	0.253697	0.402841
MISP3	0.25	0.39	0.09	0.39	0.13	-0.743882	0.441982	0.615667
SLC46A1	4.87	5.37	4.83	4.48	4.66	-0.236881	0.0258608	0.0579947
C12orf57	78.36	55.63	73.17	70.12	64.91	-0.061571	0.657287	0.804563
DDX42	39.63	37.24	43.88	44.53	44.76	0.11036	0.0722396	0.141843
LARP4	17.11	18.15	20.58	22.48	21.86	0.159114	0.0300341	0.0662637
GLCCI1	4.09	2.98	3.18	3.14	3.4	-0.233109	0.138992	0.246779
TMEM106A	7.26	7.14	5.02	5.3	5.23	-0.577149	9.85417e-06	4.06726e-05
FKBP9	111	114.54	72.3	78	75.51	-0.691723	7.51168e-36	1.88082e-34
STK38	24.47	25.92	20.16	20.66	21.21	-0.403306	6.76778e-08	3.5873e-07
CHRM5	0.03	0.01	0.01	0.02	0.03	-0.120181	0.938772	0.961836
CTRC	0.05	0.05	0.02	0.02	0.07	-0.162536	0.917426	0.949859
PHB2	98.4	100.41	79.54	81.66	81.81	-0.397227	3.41983e-09	2.06194e-08
ACOT7	63.43	65.96	62.63	56.97	61.89	-0.177285	0.0146931	0.0351252
PDAP1	55.47	51.03	47.27	48.12	47.75	-0.26161	9.09984e-05	0.000327808
TUSC2	21.79	19.87	25.4	23.74	24.12	0.123883	0.23016	0.372702
CBX3	56.3	49.79	49.99	53.13	47.23	-0.17975	0.0228041	0.0519218
EXOC3	20.63	21.65	21.38	17.72	20.6	-0.189735	0.0441254	0.0926657
GABARAP	215.16	196.22	145.31	143.22	147.27	-0.606979	2.52239e-23	3.89028e-22
U2AF2	75.83	72.35	80.24	72.31	77.42	-0.0440391	0.479999	0.651424
OIP5	0.72	1.29	0.75	0.17	0.5	-1.21152	0.0816075	0.157031
CHRNA1	9.41	8.72	9.27	8.44	8.72	-0.141845	0.311996	0.473628
EXOSC8	12.72	12.7	17.17	16.53	16.51	0.291927	0.0464868	0.0968598
SFT2D1	35.71	34.1	41.94	41.2	39.02	0.115254	0.272737	0.425701
SCRG1	0	0	0.11	0	0.01	1.70582	0.634751	0.788736
TEX261	51.09	51.05	38.78	36.48	36.07	-0.563313	3.52244e-19	4.35275e-18
RNF13	28.79	26.19	48.73	47.42	44.54	0.676545	1.38537e-18	1.65276e-17
MGLL	73.38	73.48	89.07	86.47	89.03	0.159184	0.00202704	0.00581896
TWF2	43.88	39.42	36.1	35.17	37.83	-0.300868	0.000604499	0.00190595
SMIM12	11.67	11.82	11.07	11.06	11.31	-0.165697	0.0722458	0.141843
GABARAPL2	99.93	92.71	97.31	96.32	96.16	-0.103153	0.173648	0.296593
AZIN2	5.04	4.66	4.78	4.09	4.53	-0.286455	0.14581	0.256785
TMEM54	19.32	13.79	21.9	23.15	21.59	0.311122	0.046777	0.0973896
DERPC	17.91	17.86	14.66	19.92	22.83	-0.23647	0.513824	0.681556
TUBA3D	0.04	0	0	0	0	-1.55794	0.732379	0.853776
SYNPO	25.99	23.87	7.58	7.94	8.14	-1.75451	1.18018e-110	1.54423e-108
HELQ	4.5	5.27	6.73	6.37	6.28	0.354835	0.00952193	0.0237938
SMIM40	0	0	0.16	0	0	0.814387	0.858321	0.912308
SMIM41	13.77	12.8	9.39	8.33	10.43	-0.607044	0.00010816	0.000385946
CMTM1	0.39	0.75	0.98	0.55	0.73	0.295219	0.68611	0.82907
CYP2U1	13.26	11.86	5.89	6.54	6.36	-1.11151	8.03896e-29	1.54724e-27
ADPRHL1	1.46	1.6	1.25	1.45	1.66	0.0164696	0.938658	0.961836
MFSD3	6.88	7.91	6.53	5.72	6.95	-0.311579	0.0841256	0.161245
SDSL	18.21	18.78	17.45	16.12	18.2	-0.197505	0.125178	0.225943
CHRNA4	0	0	0.01	0	0	0.814387	0.858321	0.912308
KLHDC7B	0.35	0.28	2.8	2.14	2.37	2.84135	2.17761e-26	3.81965e-25
ZBED6CL	0.46	0.61	1.05	1.19	1	0.906688	0.014911	0.0355834
PIK3IP1	34.25	36.64	21.41	20.18	21.08	-0.864798	5.36564e-26	9.26143e-25
CHRNA5	0.02	0	0.05	0.17	0.03	3.09945	0.0988454	0.184808
HENMT1	0.67	0.6	0.6	0.39	0.61	-0.296458	0.60626	0.769504
SLC35A4	86.78	87.03	92.95	105.57	91.99	0.0679813	0.316977	0.479619
ZNF257	0.39	0.27	0.36	0.42	0.29	0.0104463	0.982497	0.988161
DTX2	8.48	10.24	14.13	11.61	12.98	0.480466	0.000131366	0.000462546
ADCY8	0.09	0.02	0.13	0.25	0.14	1.54534	0.0917065	0.17344
CHRNB1	1.82	2.49	2.38	2.13	2.42	0.0117257	0.961592	0.974992
TOE1	5.21	4.23	6.31	5.22	6.07	0.210444	0.261295	0.412126
BUD23	63.51	63.15	64.04	65.73	61.53	-0.0960779	0.230137	0.372702
TRIM9	0.15	0.08	0.32	0.25	0.27	1.19737	0.0547832	0.11168
CHRNB2	0.24	0.28	0.42	0.3	0.6	0.658717	0.0419524	0.0885492
ATF7-NPFF	0	0	0.17	0	1	5.58436	0.18585	0.313063
TXNRD3	3.41	4.52	2.39	2.53	2.24	-0.832812	2.7445e-05	0.000106914
SIGLEC11	0	0.05	0	0.02	0	-0.692502	0.84316	0.912308
SLC2A13	10.97	12.3	14.03	15.92	16.68	0.21055	0.00535952	0.014158
LACTB	31.94	33.02	20.72	20.38	20.95	-0.700374	2.48225e-16	2.57181e-15
EFHC1	1.77	1.76	1.6	1.12	1.47	-0.439088	0.0164281	0.0388212
CGB2	0.5	0.36	0.19	0.16	0.85	-0.0589233	0.967099	0.978985
ABCF2-H2BE1	29.46	32.12	23.01	22.86	21.72	-0.553447	1.80859e-10	1.21862e-09
CHRNE	0.31	0.22	0.45	0.15	0.36	0.0610283	0.9294	0.955488
TIRAP	3.06	3.83	4.68	4.81	4.33	0.31077	0.122364	0.221648
ERMAP	12.18	11.98	11.78	12.22	12.07	-0.106073	0.25873	0.408923
LRRC37B	3.06	2.93	4.78	4.72	4.7	0.626778	5.61477e-05	0.000209136
CHUK	17.48	18.91	22.59	23.87	22.81	0.243143	0.00205923	0.00590613
CYGB	299.99	305.04	370.36	364.53	365.84	0.17533	0.000153005	0.000533527
CARD16	66.04	61.85	35.86	36.66	34.01	-0.959811	6.14107e-12	4.69621e-11
PGLYRP2	0	0	0.07	0	0	1.73594	0.652195	0.801717
PKD1L2	0.13	0.2	0.1	0.18	0.09	0.177749	0.846957	0.912308
BTBD9	7.54	6.77	6.55	6.82	6.9	-0.147881	0.0736528	0.144082
CSMD2	0.04	0.04	0.05	0.1	0.1	1.14437	0.100598	0.18774
MBD6	6.77	7.53	11.92	10.05	12.25	0.566665	2.31147e-07	1.15967e-06
XKR4	0	0.01	0.01	0.01	0	0.797548	0.666709	0.812589
GPRIN1	3.93	4.87	9.34	8.57	9.1	0.935947	5.38356e-15	5.09617e-14
CSMD3	0.01	0.01	0	0	0	-3.20896	0.253697	0.402841
SLC25A25	9.19	9.63	14.92	15.54	15.82	0.609929	1.96417e-10	1.31962e-09
STK11IP	4.34	4.26	4.73	4.17	4.88	0.00722111	0.961321	0.974839
TUBGCP5	9.49	9.88	9.42	10.54	8.14	-0.249695	0.0180054	0.0421131
KLHL32	0.04	0.03	0.06	0.02	0.09	0.247214	0.824884	0.912308
FMNL2	9.47	9.55	13.75	13.22	14.17	0.437676	4.3339e-08	2.34861e-07
TMEM132B	0.04	0.05	0.05	0.06	0.04	-0.17914	0.813011	0.912308
SLITRK1	0.01	0	0.01	0	0	-0.598832	0.867645	0.914602
ESCO1	3.18	2.75	4.49	5.08	5.06	0.618047	1.53583e-05	6.1864e-05
CCDC85A	0.08	0.04	0	0	0	-4.35938	0.036985	0.079418
TMEM200A	26.35	27.54	12.69	15.02	12.9	-1.08632	6.59745e-33	1.50554e-31
MYSM1	3.05	3.5	4.82	4.95	4.82	0.470216	1.12191e-05	4.60254e-05
RNF157	2.4	2.99	2.74	2.88	2.53	0.00426772	0.978301	0.985346
GALNT13	0	0	0.03	0	0	0.814387	0.858321	0.912308
SORCS1	0.02	0	0.02	0	0	-1.54014	0.609884	0.772171
KLHL29	3.83	3.89	3.58	3.27	3.67	-0.230274	0.0792132	0.153095
ZBED9	0	0.01	0.02	0.03	0	1.57002	0.501641	0.671378
RHPN1	0	0.04	0.08	0.03	0.02	1.2231	0.483868	0.654083
LENG8	27.08	35.46	48.22	33.65	38.9	0.264754	0.291083	0.449336
PWWP2A	4.86	5.26	5.77	6.4	5.9	0.171339	0.186474	0.313917
SMYD4	3.07	3.21	3.1	3.76	3.67	0.0471996	0.759636	0.872433
FHAD1	0.03	0	0	0.02	0.04	0.319575	0.885389	0.926085
LOC114841035	4.98	5.46	6.79	6.4	6.22	0.208602	0.267473	0.419177
OSBPL1A	25.33	27.18	17.5	19.93	19.8	-0.559642	2.99514e-12	2.34991e-11
OSBPL5	10.44	11.42	11.79	9.7	11.45	-0.0908681	0.388554	0.559685
OSBPL6	3.06	2.89	3.62	3.2	3.37	0.0796019	0.519341	0.687133
OSBPL7	0.75	0.67	0.61	0.31	0.42	-0.771829	0.0544276	0.111038
OSBPL8	32.36	34.69	43.01	48.45	42.85	0.316631	2.17492e-06	9.77227e-06
OSBPL9	11.52	10.57	15.63	17.01	16.87	0.471226	3.42187e-06	1.49891e-05
OSBPL10	5.18	4.66	6.64	6.51	6.66	0.359454	0.00583716	0.0153026
OSBPL11	6.92	8.05	8.3	8.95	9.95	0.177308	0.109493	0.201488
C1QTNF1	21.23	18.84	31.48	29.58	31.98	0.534567	1.13621e-10	7.78506e-10
C1QTNF2	5.79	5.28	4.84	4.35	4.91	-0.482808	0.0200075	0.0462227
C1QTNF3	0.06	0.02	0.02	0.02	0.05	-0.696932	0.658013	0.80533
C1QTNF4	0.02	0.05	0.05	0.02	0.05	-0.337644	0.851817	0.912308
C1QTNF5	86.98	86.74	37.29	38.39	36.03	-1.31941	1.8464e-63	9.79015e-62
C1QTNF6	2.41	2.53	4.1	2.51	3.33	0.574183	0.00360129	0.00984018
C1QTNF7	0.38	0.28	0.59	0.6	0.52	0.66731	0.087606	0.16693
FBXO32	1.94	1.45	4.65	4.7	4.55	1.34227	1.6854e-22	2.5128e-21
TMEM123	60.86	57.98	85.06	90.41	81.43	0.424603	1.11112e-11	8.31166e-11
SMIM19	3.64	2.82	4.3	4.71	3.92	0.34266	0.0398869	0.0847912
GPRASP2	8.74	9.06	7.76	7.64	6.82	-0.350728	0.00202086	0.00580634
MRFAP1L1	35.72	35.01	47.92	44.82	41.8	0.237412	0.00682507	0.0176501
TSGA13	0.06	0.08	0	0	0.03	-2.63078	0.246929	0.394294
PTPMT1	11.18	10.26	10.42	9.83	9.61	-0.212357	0.0752763	0.14671
FLYWCH2	26.58	25.45	22.48	22.75	22.98	-0.295528	0.0208408	0.0478547
WDR31	1.42	1.42	1.98	1.63	1.62	0.253907	0.226641	0.368168
VASN	72.74	67.49	114.33	98.03	106.27	0.495611	2.97841e-13	2.51561e-12
ZNF618	5.46	5.08	6.1	5.68	6.47	0.112761	0.211311	0.348963
ADCY9	11.62	10.88	5.77	6.42	6.46	-0.965945	1.46924e-29	2.91423e-28
CGAS	2.68	2.38	4.23	3.97	3.72	0.547195	0.00208949	0.00598869
NT5C3B	24.67	21.57	21.74	19.92	21.46	-0.239432	0.038146	0.0816159
CCDC124	64.35	54.44	48.57	47.15	49.26	-0.406032	4.22804e-05	0.000160693
HAUS1	11.45	9.48	9.15	10.09	9.7	-0.225707	0.235215	0.379284
SLC26A7	0.02	0.01	0	0	0.01	-1.63049	0.559458	0.724901
MARCHF3	0.39	0.4	0.58	0.27	0.56	0.139433	0.753605	0.868165
ZNF554	2.26	2.2	2.17	2.58	2.06	-0.00373577	0.988106	0.992137
CKB	86.4	79.81	37.17	34.88	40.29	-1.25603	1.26208e-49	4.68587e-48
ATG4A	9.81	8.21	8.2	9.57	8.97	-0.109554	0.430559	0.603944
KCTD12	33.36	35.29	34.71	40.17	37.59	0.0264649	0.700757	0.840339
OMA1	5.91	6.62	4.85	4.49	5.76	-0.41717	0.0262425	0.058737
DUS4L-BCAP29	0.87	1.41	1.15	1.06	1.02	-0.187403	0.42455	0.598498
DDIT4L	5.76	4.92	6.14	6.21	6.92	0.161102	0.291092	0.449336
RAB42	1.26	1.19	0.84	0.86	0.7	-0.72329	0.0755452	0.147181
SLC25A26	9.79	8.23	9.92	10.54	9.68	0.215639	0.178301	0.303243
FBXO17	6.43	4.93	7.69	8.72	8.51	0.440866	0.00561752	0.0147794
PCMTD1	18.19	18.52	27.99	27.88	27.41	0.493165	2.79323e-12	2.19681e-11
CIRBP	68.11	76.24	78.02	83.53	74.43	0.0528164	0.482869	0.653695
GPR146	0.29	0.15	0.73	0.68	0.74	1.58608	0.0133173	0.0321489
LRRC42	32.77	36.44	32.21	31.09	32.9	-0.207217	0.020064	0.0463269
GBP4	0.23	0.18	0.79	0.56	0.6	1.53375	2.4297e-05	9.52911e-05
GBP5	0.14	0.23	0.84	0.65	0.86	2.00452	6.93375e-09	4.06431e-08
LRRC56	0.58	0.63	2.08	1.68	1.76	1.57179	4.02722e-07	1.96339e-06
CISH	1.6	1.83	0.74	0.88	0.85	-1.21034	0.000519714	0.00165633
MALSU1	12.88	10.24	8	7.87	7.87	-0.422224	0.00226155	0.00643522
UHRF2	11.06	9.91	19.82	20.55	19.06	0.856631	3.42113e-22	5.04158e-21
TBCB	88.53	85.74	58.9	56.23	54.46	-0.733151	4.14541e-18	4.8111e-17
ZNF689	3.83	3.7	6.77	6.94	7.36	0.796182	2.78205e-09	1.69059e-08
FCHO2	7.82	8.1	10.88	12.06	10.32	0.463397	6.77869e-06	2.86641e-05
ARHGEF25	25.58	26.17	22.57	19.8	20.61	-0.379276	1.94687e-05	7.74596e-05
ZNF501	1.06	1.29	1.76	1.63	1.83	0.502382	0.0525359	0.107734
TENT5B	0	0	0.03	0.03	0	1.72744	0.628197	0.785836
SLC5A11	0	0	0.03	0	0	0.814387	0.858321	0.912308
TNFRSF13C	0.03	0.02	0.08	0.08	0.06	1.50945	0.255528	0.405076
KIR3DL3	0.03	0	0	0	0.03	-0.598704	0.868829	0.914602
NOSTRIN	1.54	1.25	0.62	0.74	0.67	-1.06369	0.0118059	0.0287934
ALPK2	0.87	0.72	0.88	0.72	1.14	0.0922156	0.701611	0.841114
ARHGAP33	0.59	0.55	0.4	0.34	0.25	-0.958069	0.0191335	0.0443867
EVI5L	7.98	7.77	6.61	5.53	6.33	-0.459375	9.95894e-05	0.000357249
TRMT61A	7.72	7.57	9.47	8.75	8	0.0891105	0.45403	0.626841
RASGRP4	0	0.03	0	0.07	0.07	1.80944	0.421231	0.59507
C12orf56	0.04	0.05	0.31	0.34	0.18	3.222	0.00207331	0.00594443
DIS3L	5.57	5.54	7.19	6.76	6.4	0.193785	0.108553	0.2001
ARL11	0	0	0.02	0.03	0	1.72744	0.628197	0.785836
CKM	0.04	0.05	0.09	0	0	-0.714672	0.777218	0.886119
IQCD	0.05	0.06	0.56	0.59	0.3	3.44423	0.00549096	0.014484
DHRS1	21.07	20.7	18.5	18.53	20.21	-0.234797	0.0452792	0.0946233
WDFY2	2.68	2.91	3.86	3.72	4.04	0.470287	3.29525e-05	0.000127117
NXNL1	0	0.09	0	0	0	-1.67155	0.713193	0.846245
CTHRC1	40.88	37.31	34.12	31.55	29.65	-0.508957	9.47499e-07	4.43031e-06
TSR3	43.9	45.97	42.41	38.19	41.04	-0.253134	0.00730142	0.0187802
ODAD3	0.25	0.31	0.34	0.22	0.07	-0.443345	0.625148	0.784821
ZNF653	1.42	1.33	2.58	2.25	2.14	0.652432	0.0226087	0.0515307
RNF166	5.68	5.99	10.15	8.26	8.87	0.53535	0.000680051	0.0021268
CKMT2	7.27	6.91	3.78	4.26	4.29	-0.886101	2.09007e-05	8.28116e-05
RMI2	4.04	4.22	5.65	5.47	5.45	0.315855	0.155645	0.270407
OSR2	4.56	3.36	4.82	3.51	4.62	0.0299605	0.89539	0.933597
LRRC58	5.2	5.57	8.3	8.39	7.88	0.504523	5.10843e-09	3.03272e-08
LYSMD3	7.3	7.22	7.84	7.65	7.29	-0.0371295	0.724258	0.853776
BATF2	4.2	4.59	14.7	14.2	14.07	1.60385	2.47398e-29	4.85373e-28
DNTTIP1	12.68	10.5	13.09	13.5	14.47	0.132345	0.399652	0.571762
ERCC8	4.65	5.37	4.07	4.69	5.38	-0.176886	0.2956	0.454478
FOXP4	3.7	3.15	6.31	5.21	5.55	0.682166	1.95347e-06	8.81887e-06
ZNF526	5.06	5.09	6.11	5.9	5.9	0.118089	0.332429	0.496783
LRRC3B	0	0.05	0	0	0	-1.67155	0.713193	0.846245
KLHDC3	23.72	26.62	34.84	34.71	33.82	0.348458	0.000102165	0.000365679
DNAAF10	6.68	8.23	6.22	5.7	6.52	-0.330737	0.0249625	0.0562524
NUS1	18.93	20.4	24.04	24.55	23.04	0.178642	0.0115182	0.0281831
FAM210B	43.28	40.9	40.02	40.8	39.84	-0.168486	0.010735	0.0264784
PABIR1	3.73	2.95	3.26	3.16	2.99	-0.196664	0.1715	0.293429
ZMYND19	12.74	13.46	17.57	13.65	16.57	0.168321	0.247764	0.395083
COX20	18.19	17.62	16.42	17.57	16.67	-0.188006	0.0544233	0.111038
ABHD15	6.64	7.66	8.83	8.27	9.02	0.183798	0.11438	0.209201
TLCD1	6.42	6.49	4.74	4.79	5.39	-0.449649	0.0627923	0.125499
GINM1	37.28	39.48	44.73	45.58	41.72	0.0945967	0.231121	0.373909
CKS1B	23.41	21.11	31.49	27.07	29.09	0.281952	0.0605384	0.121729
C8orf34	0	0	0.03	0.08	0.12	3.86748	0.0657392	0.130585
SLC26A8	0.03	0.02	0.09	0.05	0	0.72174	0.658653	0.805809
LYPD1	1.62	1.26	2.58	2.3	1.76	0.507553	0.0697702	0.137665
CKS2	61.88	56.75	42.61	45.73	41.29	-0.569601	9.78539e-06	4.04298e-05
ZNF837	0.74	0.9	1.34	0.82	0.85	0.0314284	0.938745	0.961836
RAB39B	0.32	0.45	0.22	0.26	0.26	-0.742767	0.166408	0.285862
GRIN3A	0.01	0	0	0	0.01	-0.598704	0.868829	0.914602
GRIN3B	0.44	0.25	0.45	0.5	0.66	0.558088	0.244772	0.391582
TOP1MT	6.07	6.86	7.48	7.63	7.58	0.132636	0.402837	0.575127
CLNK	0.01	0.02	0.01	0.01	0	-0.721155	0.764152	0.875653
TSEN15	9.94	8.62	10.95	10.12	9.28	0.0187827	0.896071	0.934127
NIBAN1	17.69	17.29	25.16	25.85	26.63	0.463875	1.35074e-13	1.16636e-12
MRGPRF	46.05	48.32	32.28	29.82	32.9	-0.676242	4.49266e-18	5.19184e-17
MRPL53	91.84	83.31	58.76	60.24	64.05	-0.637547	8.08883e-07	3.80961e-06
MRPL54	37.76	38.36	33.77	27.91	28.5	-0.453288	0.00433469	0.0116557
TBCEL-TECTA	0.12	0.12	0.23	0.27	0.23	0.972007	0.0315067	0.0690805
RPL39L	4.68	4.99	5.14	4.57	3.84	-0.209299	0.551732	0.719429
CNTROB	8.12	8.66	9.67	8.4	9.21	0.000415512	0.996915	0.998338
SNAP47	12.36	12.39	13.54	12.65	12.05	-0.114756	0.336844	0.501496
LEAP2	0.09	0	0.28	0.27	0	1.88964	0.402595	0.574958
SLC18B1	7.17	6.99	8.84	8.38	8.51	0.167416	0.206572	0.342038
LRG1	0.02	0.03	0	0.04	0	-1.63047	0.558013	0.723953
MED12L	0.04	0.02	0.01	0	0	-2.58564	0.262679	0.413662
WDR17	0.34	0.32	0.24	0.31	0.42	-0.198887	0.598989	0.763417
ART5	0.12	0	0.06	0.06	0.43	1.62316	0.353884	0.521505
ACAP3	15.17	16.63	11.53	9.08	10.67	-0.726869	4.73365e-12	3.65383e-11
ARAP2	0.71	0.54	1.18	1.51	1.29	0.993615	5.76888e-06	2.46122e-05
ARAP1	15.34	16.1	25.26	21.47	23.76	0.476309	1.24184e-09	7.80057e-09
AGAP2	0.06	0.07	0.15	0.06	0.07	0.414978	0.662208	0.808706
AGAP1	5.27	5.33	3.57	4.03	4.22	-0.73196	3.39579e-12	2.65398e-11
AGAP3	19.75	20.26	30.26	29.02	31.57	0.529236	6.96961e-12	5.30652e-11
ADCYAP1R1	0.01	0	0.03	0	0.02	1.61253	0.494822	0.664664
TADA1	2.27	3.11	2.69	3.23	2.67	-0.00622187	0.979916	0.986508
CATSPER1	0.02	0.03	0.07	0.1	0.14	1.96278	0.191132	0.320495
THEM4	3.75	3.75	4.54	4.4	4.02	0.121081	0.53694	0.704273
CATSPER2	0.1	0.04	0.11	0.05	0.1	-0.356146	0.766862	0.877581
WFIKKN1	0.03	0	0.1	0.03	0.03	1.61923	0.475786	0.647566
RAB3IP	0.12	0.78	1.39	1.22	0.62	0.863983	0.0207758	0.0477257
SSX2IP	12.3	13.46	6.25	5.85	5.39	-1.37696	3.70805e-40	1.05735e-38
MRGPRX3	0.08	0.13	0.51	0.32	0.44	2.22325	0.0300204	0.0662514
PLAAT5	0.02	0	0.05	0	0	0.317618	0.91907	0.950406
FTSJ3	19.45	22.85	22.14	20.86	21.16	-0.0818745	0.322059	0.485545
GALNT15	7.47	6.91	2.56	2.58	2.74	-1.48044	2.96385e-27	5.38504e-26
IP6K3	2.96	3.03	1.92	2.14	2.39	-0.625885	0.00388622	0.0105424
TAGAP	0	0	0.02	0	0	0.814387	0.858321	0.912308
AP2M1	420.82	391.87	283.63	276.26	280.28	-0.641182	7.01853e-37	1.8367e-35
AP1S1	108.39	102.24	67.81	73.73	71.62	-0.673033	1.60907e-19	2.02381e-18
AP2S1	234.33	214.2	189.96	196.81	193.08	-0.3176	2.02153e-06	9.10839e-06
TMC1	0.02	0	0.03	0.02	0.03	1.13162	0.533222	0.701141
TWIST2	41.8	43.04	45.5	47.42	46.84	0.00482006	0.956149	0.971173
PARD3B	2.59	2.61	2.71	2.85	2.6	-0.0495451	0.688278	0.830592
RFFL	3.6	3.93	5.22	5.43	5.34	0.401497	0.000113189	0.00040265
AP3S1	80.28	77.54	59.8	62.61	58.3	-0.49271	7.2042e-11	5.0145e-10
ZNF354B	2.1	1.85	2.81	2.92	2.15	0.307144	0.186565	0.314038
TRIM6	2.71	2.71	1.66	2.33	2.28	-0.486519	0.022239	0.0507921
ADD1	88.04	92.47	68.99	71.24	71.67	-0.456251	3.55183e-17	3.91258e-16
CLCN2	1.51	1.67	2.02	1.94	1.72	0.148798	0.530099	0.698466
CLCN3	25.89	27.2	26.3	27.83	27.2	-0.0644305	0.344948	0.510708
CLCN4	3.99	3.62	2.63	2.98	2.74	-0.550089	1.36083e-05	5.52262e-05
CLCN5	1.9	2.17	2.79	2.78	2.04	-0.0607854	0.653409	0.802783
UBE2J2	36.08	33.09	33.97	31.67	32.59	-0.161472	0.0420552	0.0887201
BORCS5	8.79	8.04	8.54	9.21	7.38	-0.44539	0.00142744	0.00421707
OLFM3	0.02	0	0	0	0	-1.55794	0.732379	0.853776
ANTXR2	34.63	32.72	45.4	46.89	43.9	0.318797	2.97521e-07	1.47402e-06
MUCL1	4.34	3.89	5.56	6.13	3.04	0.131993	0.797997	0.90359
GPR62	0	0.03	0.06	0.09	0.09	2.24286	0.263283	0.414249
EXOSC6	8.12	8.19	9.99	9.69	11.11	0.229736	0.0150391	0.0358783
PRAP1	0.11	0	0	0	0	-1.55794	0.732379	0.853776
ZNF511	12.55	13.81	15.74	13.46	16.2	0.0953786	0.559153	0.724853
CHCHD1	46.34	48.86	32.53	37.67	30.13	-0.616903	7.27085e-07	3.44436e-06
MSS51	0.34	0.46	0.37	0.67	0.82	0.538455	0.310855	0.472337
CFAP70	0.32	0.46	0.58	0.5	0.55	0.423879	0.309809	0.471189
CLCN6	6.31	5.68	8.45	7.88	7.91	0.326897	0.000927528	0.00283893
CLCN7	58.61	61.7	94.96	83.79	92.44	0.485318	4.1972e-15	4.01294e-14
C10orf90	0.84	0.59	0.56	0.71	0.8	-0.146664	0.703278	0.842677
PSTK	2.51	1.99	1.96	1.8	2.59	-0.143487	0.705976	0.845223
CLCNKA	0	0.06	0.05	0	0.02	-0.219506	0.923743	0.951242
ZNF488	0	0.02	0	0	0	-1.67155	0.713193	0.846245
PIK3AP1	0.6	0.85	0.77	0.63	0.74	-0.0984057	0.750996	0.866488
CLCNKB	0	0.03	0.02	0.03	0	0.232536	0.936045	0.960177
MORN4	14.87	15.26	19.56	19.15	19.85	0.27225	0.00480937	0.01283
ZFYVE27	18.67	20.2	28.97	25.13	26.39	0.371523	2.27633e-05	8.96006e-05
MMP21	0.35	0.18	0.07	0.27	0.29	-0.464055	0.597909	0.762483
COMTD1	5.7	6.06	3.48	3.2	2.57	-0.984092	0.000521446	0.00166119
FRA10AC1	10.19	11.36	11.26	12.2	12.33	0.0513786	0.627135	0.785836
ANKRD22	0.18	0.4	0.33	0.15	0.18	-0.458344	0.443633	0.617236
SFXN2	0.62	0.88	0.38	0.34	0.32	-1.04893	0.0326637	0.0713006
PDZD8	9.97	8.48	10.6	10.94	10.67	-0.0295547	0.72721	0.853776
ADD2	0	0.02	0.03	0.01	0	1.2455	0.612056	0.773291
AGAP4	3.1	4.83	7.89	7.7	6.9	0.784696	1.70476e-06	7.73265e-06
BORCS7	15.67	15.68	21.12	19.48	19.11	0.231151	0.0174711	0.041029
CLU	80.81	76.72	66.61	60.95	67.35	-0.380795	2.45927e-09	1.50289e-08
CLIC1	611	534.1	429.96	483.55	426.66	-0.462498	1.58976e-11	1.17459e-10
CLIC2	10.03	10.15	16.88	16.48	15.38	0.584372	2.40238e-08	1.33626e-07
GSTO2	7.44	7.45	13.56	13.81	13.7	0.785934	2.50341e-13	2.12214e-12
SFR1	4.27	3.44	6.11	6.42	6.81	0.641246	0.00351049	0.00961473
CLK1	12.58	11.8	22.42	20.9	21.92	0.7267	4.96635e-11	3.5126e-10
ANAPC16	16.15	16.46	16.25	16.01	15.2	-0.143582	0.0978411	0.183247
PNLIPRP3	0	0	0.2	0.07	0.32	5.02321	0.00504149	0.0134029
SFXN4	11.04	9.61	11.44	10.91	11.45	0.0878683	0.547148	0.714658
CPXM2	23.49	25	20.82	18.27	20.4	-0.392321	1.19674e-06	5.53194e-06
CLK2	8.47	10.41	10.91	8.9	9.58	-0.051496	0.719799	0.852277
IFTAP	12.71	10.03	9.67	12.25	9.84	-0.206448	0.336989	0.501619
CLK3	20.77	22.95	30.93	29.87	30.45	0.37425	5.97483e-05	0.000221835
SERPINA3	0.2	0	0.13	0.08	0.12	0.0199257	0.989134	0.992683
ADD3	28.85	30.24	32.08	32.89	31.96	0.0279059	0.661072	0.807855
TPP1	115.54	114.2	137.66	128.72	130.59	0.101515	0.0474115	0.0985589
LARGE2	0	0	0.04	0	0	0.814387	0.858321	0.912308
CLN3	40.16	37.38	39.94	39.6	40.05	-0.0666075	0.402758	0.575127
SLC36A4	5.63	5.57	5.99	5.56	5.55	-0.172533	0.151439	0.264675
FAT3	0.19	0.1	0.04	0.03	0.05	-2.15087	2.98695e-05	0.000115692
TMEM45B	0.05	0.1	0.17	0.16	0.19	1.1026	0.31531	0.477448
CYP2R1	1.68	1.35	2	2.08	1.81	0.143841	0.586109	0.751333
CLN5	12.59	11.46	10.43	10.42	9.87	-0.335219	8.98913e-05	0.000324252
LRRC51	1.85	2.09	1.3	1.94	2.74	-0.0413724	0.90747	0.942795
TOMT	0.01	0	0.05	0.09	0	1.72744	0.628197	0.785836
PIH1D2	0.5	1.05	1.4	0.84	0.72	-0.0450986	0.919126	0.950406
JAML	0.04	0	0	0	0	-1.55794	0.732379	0.853776
DNAJC24	6.57	6.7	9.59	9.46	9.18	0.401367	0.000796829	0.00246446
ARL14EP	10.54	9.47	12.63	11.45	10.75	0.0992361	0.413135	0.586346
CLNS1A	38.46	38.76	45.19	40.58	42.62	0.0155548	0.858999	0.912722
HRURF	0	0.07	0.06	0	0
OR2D2	0	0	0.08	0	0	0.814387	0.858321	0.912308
OR56A4	0.09	0.09	0.07	0.06	0.14	-0.0648922	0.947687	0.965904
DEPDC4	0.29	0.42	0.48	0.35	0.45	-0.235545	0.68857	0.830759
LRRK2	6.46	5.4	5.84	6.97	6.25	0.0363275	0.698514	0.838641
CLPTM1	122.34	121.33	129.38	119.64	130.73	-0.0479503	0.400656	0.572716
TMEM52B	0.27	0.48	0.54	0.49	0.34	0.187373	0.724805	0.853776
NOPCHAP1	0.42	0.32	0.36	0.41	0.37	-0.0784911	0.683819	0.826994
CLTA	237.29	222.8	176.92	172.33	175.39	-0.491868	2.63149e-16	2.71775e-15
CLTB	76.59	82.71	57.59	53.85	59.77	-0.586516	1.26534e-11	9.41753e-11
LRIG3	3.74	3.48	4.59	4.37	4.1	0.209385	0.145179	0.255842
SLC15A4	17.63	17.32	21.69	22.43	20.13	0.190398	0.0330718	0.0721029
RHEBL1	0.57	0.58	1.94	1.86	2.33	1.72072	0.000814415	0.00251549
ZNF641	1.3	1.6	1.51	1.49	1.54	-0.0787456	0.650333	0.801189
TPH2	0.03	0	0.03	0.05	0	0.890383	0.739045	0.858094
CLTC	102.29	101.68	66.04	71.4	69.86	-0.662713	7.68443e-37	2.0045e-35
NEDD1	6.98	7.15	6.98	7.82	6.98	0.0039862	0.972628	0.98201
IKBIP	93.28	94.29	70.59	72.87	71.72	-0.521752	1.05888e-15	1.0553e-14
H4-16	1.84	2.03	5.87	6.09	6.11	1.51532	0.0223134	0.0509406
ERP27	0.04	0	0	0	0	-1.55794	0.732379	0.853776
FGD4	2.86	2.87	3.44	3.77	3.34	0.304512	0.0158386	0.0375759
AEBP2	12.35	12.35	15.17	15.13	13.1	0.177036	0.0881823	0.16787
BTBD11	0.34	0.27	0.46	0.58	0.62	0.866855	0.023044	0.0524168
ANO4	34.72	33.67	5.25	5.48	6.93	-2.68899	6.87046e-190	2.22946e-187
ALKBH2	6.94	6.46	7.6	8.77	7.65	0.150299	0.483454	0.653725
SPPL3	16.81	18.67	25.72	25.06	24.97	0.430286	4.3689e-08	2.366e-07
TEX29	0.21	0	0	0.18	0.11	-0.65441	0.762312	0.874337
TEX26	6.4	4.77	4.75	4.99	4.28	-0.473991	0.049445	0.102158
SLAIN1	0	0	0.17	0.07	0.06	4.17574	0.0351587	0.0759993
TDRD9	0	0	0.02	0	0	0.814387	0.858321	0.912308
ANKRD9	8.37	8.11	9.5	8.88	9.47	0.0459023	0.596403	0.761221
AK7	0.06	0	0.21	0.18	0.08	2.43463	0.0443224	0.092971
IFI27L1	36.03	35.16	47.87	50.83	45.17	0.283023	0.031205	0.0685329
C14orf28	3.5	3.92	4.63	3.94	4.47	0.162837	0.470709	0.642267
TRAPPC6B	13.28	15.01	18.99	18.56	17.13	0.297669	0.0022014	0.00627727
CLBA1	3.89	3.74	5.09	3.99	5.09	0.203395	0.281797	0.437443
PLD4	0.12	0.03	0.03	0.01	0	-1.99379	0.307165	0.467958
ADSS1	1.77	2.36	2.19	3.03	2.49	0.19891	0.504457	0.673592
MRPL52	36.99	43.54	34.74	35.93	32.8	-0.249064	0.0218922	0.0500777
PSMB11	0.03	0	0.07	0	0	0.317618	0.91907	0.950406
LRR1	9.51	8.29	8.66	7.98	7.56	-0.174525	0.333141	0.497595
KLHDC1	0.97	1.43	2.41	2.25	2	0.806771	0.00348298	0.00954584
FRMD6	77.73	74.13	51.88	55.56	55.01	-0.606232	2.2068e-26	3.86666e-25
SOCS4	6.38	5.77	7.39	8.62	8.1	0.296598	0.00249382	0.00702714
NAA30	4.82	4.73	7.9	7.82	7.26	0.580091	1.51347e-10	1.02616e-09
NOXRED1	0.08	0.09	0.39	0.56	0.43	2.17747	0.00992301	0.0246896
JDP2	20.33	19.02	23.39	19.85	22.45	0.0345968	0.745261	0.862841
ISCA2	5.73	5.07	6.42	6.36	5.35	0.0567826	0.71698	0.849744
ACOT4	0.78	1.11	1.08	1.14	1.14	0.146352	0.755596	0.869348
PLIN2	236.55	233.88	753	692.79	716.7	1.51408	2.81219e-200	9.70804e-198
CCR1	0	0.03	0	0	0	-1.67155	0.713193	0.846245
TTC8	15.78	17.39	18.12	16.6	16.79	-0.0500892	0.624505	0.784196
TC2N	1.42	1.24	0.94	0.99	0.93	-0.55486	0.0168613	0.0397176
SLC24A4	0.01	0.01	0.04	0.03	0.06	2.15197	0.0744058	0.145362
SLC25A29	10.77	10.13	8.96	7.3	8.11	-0.44041	0.000910812	0.00279356
DEGS2	0.09	0.02	0.15	0.19	0.02	0.0618799	0.962296	0.975413
KLHL33	0.22	0.18	0.16	0.16	0.13	-0.428154	0.465285	0.637121
LEO1	17.28	19.38	23.69	22.15	25.49	0.275817	0.00617478	0.0161148
C15orf40	9.41	10.38	8.86	7.88	9.85	0.271383	0.0104348	0.0258204
SENP8	1.6	1.04	1.84	1.4	1.91	0.123678	0.663324	0.80956
MTFMT	11.13	11.5	12.29	11.16	10.78	-0.0526922	0.651534	0.801717
SLC51B	8.82	8.27	37.58	37.57	33.02	1.96632	2.30792e-35	5.69954e-34
TARS3	4.35	4.23	3.69	3.94	3.9	-0.265171	0.0844389	0.16175
CCR4	0	0.02	0.03	0	0.07	1.21032	0.627121	0.785836
HIGD2B	0	0.07	0	0.1	0.08	0.207082	0.9433	0.963382
LRRC28	4.56	6	4.96	4.76	5.17	-0.0104094	0.947363	0.965695
CCR6	0.05	0	0	0.04	0	-1.22166	0.622474	0.78219
TMEM266	0.15	0.09	0.05	0.11	0.15	-0.301494	0.781956	0.890083
CCR7	0.08	0	0.03	0.03	0.09	0.0664415	0.971264	0.981121
NIPA1	5.56	5.31	6.52	7.05	6.46	0.197488	0.043014	0.0905426
HYKK	0.26	0.62	0.4	0.28	0.18	-0.281905	0.723616	0.853776
WHAMM	6.57	7.13	10.92	11.2	10.9	0.559283	1.43258e-06	6.566e-06
FSD2	0.02	0.12	0.08	0.1	0.02	0.221648	0.848252	0.912308
PLA2G4E	0	0	0.01	0	0	0.814387	0.858321	0.912308
C16orf46	0.99	0.65	1.36	1.36	1.1	0.625268	0.145993	0.257006
ACKR2	0.1	0.02	0.13	0.12	0.06	0.639124	0.577223	0.742877
NTAN1	68.48	77.12	63.84	57.56	59.3	-0.370068	1.73296e-05	6.95113e-05
CEP20	23.1	21.63	25.56	25.83	23.82	0.0607037	0.498276	0.667763
DNAAF1	0	0.03	0.06	0.06	0.04	2.24971	0.261484	0.412221
DCUN1D3	3.55	3.89	4.76	4.67	4.78	0.248161	0.0297551	0.0657375
NRN1L	0.14	0.79	0.3	0.14	0.29	-1.36935	0.379405	0.549789
CMTM3	33.04	33.69	32.95	33.15	33.09	-0.0986806	0.221225	0.361511
CMKLR1	0	0.01	0.06	0.01	0.01	2.06192	0.330051	0.494467
SPATA2L	4.15	5.2	4.24	4.21	4.65	-0.196064	0.281943	0.437629
SPATA33	2.42	2.61	2.41	2.29	2.72	-0.0961286	0.753122	0.867867
NOXO1	0.26	0.34	0.23	0.18	0.25	-0.382839	0.56023	0.725611
CCDC78	0.96	1.15	1.5	0.66	0.94	-0.204914	0.684771	0.827899
LTB4R	0.84	1.02	1.91	1.39	1.77	0.795769	0.00146428	0.00432121
IQCK	3.26	2.99	2.18	1.99	1.87	-0.754829	0.000398504	0.00129444
PAQR4	6.61	7.12	3.13	3.16	3.24	-1.19647	4.68269e-13	3.89424e-12
ZC3H18	14.69	15.72	17.49	17.72	18.28	0.226801	0.00625824	0.0163012
CDYL2	2.63	2.84	4.85	5.07	5.12	0.768001	3.54633e-13	2.97822e-12
ABCC2	0.2	0.23	0.31	0.33	0.32	0.387648	0.387574	0.558721
ANKS3	7.68	7.08	9.37	7.89	8.04	0.114626	0.417412	0.590969
UBALD1	13.18	11.73	27.14	22.49	23.87	0.869848	4.07584e-11	2.90939e-10
ZNF720	5.07	5.5	6.65	6.6	6.29	0.157032	0.227212	0.368872
TMEM219	110.47	103.34	105.27	90.49	96.71	-0.0454532	0.562106	0.727809
EARS2	9.42	10.84	9.05	8.64	7.8	-0.397385	0.000148415	0.000518861
TMEM170A	2.48	3.07	5.48	5.17	5.14	0.82848	8.80265e-10	5.58994e-09
METTL23	28.46	27.11	38.56	33.74	34.54	0.280812	0.0126951	0.0307615
MSI2	7.95	8.81	3.92	4.38	3.46	-1.2937	1.46442e-29	2.90823e-28
SLC38A10	40.1	42	40.17	41.44	43.21	-0.0237694	0.696864	0.837403
CANT1	32.56	33.94	33.73	31.91	32.97	-0.117386	0.0828737	0.159259
CYB5D1	8.36	7.94	7.86	7.89	7.94	-0.14768	0.183764	0.310384
OVCA2	37.73	35.34	41.72	37.26	37.23	-0.0223194	0.836542	0.912308
USP43	0	0	0.02	0	0	0.814387	0.858321	0.912308
KRBA2	0.79	0.71	0.83	0.77	1.21	0.199232	0.377918	0.548354
HEXIM2	7.82	7.44	17.21	15.33	15.5	1.0196	9.56683e-13	7.78835e-12
LSM12	18.65	19.57	21.62	20.39	20.58	0.0247297	0.783863	0.891502
CCDC43	11.71	12.61	9.56	10.88	12.42	-0.250795	0.0633975	0.126491
CNTD1	0.21	0.29	0.23	0.22	0.27	-0.156875	0.805437	0.908145
TMEM132E	0	0.01	0.01	0	0	-0.69234	0.842875	0.912308
WFIKKN2	0.02	0.06	0.04	0.09	0	0.0486474	0.97558	0.983766
B4GALNT2	0.04	0.13	0.03	0.05	0.11	-0.676909	0.402436	0.574782
SPACA3	0	0	0.1	0	0.18	2.28083	0.461634	0.63362
RSKR	0.32	0.16	0.25	0.3	0.38	0.266589	0.631895	0.788736
ANKRD13B	2.3	1.51	2.02	1.74	1.84	0.0299502	0.894475	0.933063
SLC43A2	4.98	5.16	2.22	2.32	2.11	-1.28319	3.99653e-29	7.75643e-28
CYB5D2	19.86	18.46	18.82	16.32	17.68	-0.297454	0.00668542	0.0173193
C17orf49	26.53	27.16	20.78	17.23	21.47	-0.528819	0.000633558	0.00199099
ZFP3	0.21	0.28	0.52	0.5	0.51	0.96457	0.0169776	0.0399624
SPNS2	0.02	0.02	0.02	0	0.02	-0.737401	0.75963	0.872433
EFCAB13	0.3	0.64	0.94	0.87	0.81	0.787268	0.0381495	0.0816159
MRPL10	18.25	16.04	25.86	22.55	23.95	0.386057	0.000431807	0.00139341
WDR81	12.79	14.08	16.25	15.46	15.7	0.186127	0.00949901	0.0237402
ADH1B	0.49	0.34	0.11	0.1	0.16	-1.87994	0.00100001	0.00303899
TBC1D16	13.18	13.28	9.44	9.44	9.65	-0.563232	1.46303e-18	1.7403e-17
AFMID	13.28	13.22	7.98	7.94	7.7	-0.797767	1.88005e-06	8.49217e-06
GJD3	6.2	6.04	10.91	10.72	11.31	0.740648	3.99832e-13	3.34568e-12
KRT40	0	0	0.14	0.06	0.03	3.72194	0.0833611	0.160025
ZSWIM7	5.7	5.4	6.53	6.05	6.14	0.0541519	0.751337	0.866542
MIEF2	4.74	5.27	3.59	3.88	4.05	-0.468369	0.00290111	0.00808631
SLC5A10	0.06	0.07	0.09	0.02	0.08	-0.4881	0.720079	0.85242
FAM210A	3.78	4.19	4.34	4.43	3.94	-0.010965	0.937456	0.961151
INO80C	12.7	10.2	9.89	11.85	12.17	-0.114654	0.562319	0.727969
TTC39C	12.23	11.97	8.45	7.95	8.02	-0.721627	3.07645e-10	2.02826e-09
CLDND2	0.74	0.63	0.53	0.51	0.46	-0.566058	0.32561	0.48935
ZNF816	3.4	3.83	5.26	4.28	4.83	0.293378	0.101225	0.188729
ZNF543	0.88	0.51	1.42	1.35	1.21	0.834487	0.00621651	0.0162107
RAVER1	11.73	12.19	13.01	12.3	13.65	0.0150426	0.874518	0.91876
OR7D4	0	0	0.01	0	0	0.814387	0.858321	0.912308
COX6B2	0.04	0.04	0.12	0.21	0.08	1.73445	0.266929	0.418528
CALR3	0	0.12	0.06	0.11	0.05	0.201017	0.921718	0.950911
ACER1	0.09	0.05	0.05	0.05	0.14	0.0158848	0.992734	0.995311
MICOS13	95.28	78.37	54.02	60.3	53.55	-0.767743	2.91746e-09	1.76824e-08
ADH1C	0.22	0	0.47	0	0.18	0.862897	0.73733	0.857143
TRAPPC5	4.86	4.32	4.22	3.97	4.13	-0.263028	0.028364	0.0630074
OSCAR	0	0.04	0.63	0.37	0.2	4.27012	0.0085238	0.0215889
ZNF813	0.82	0.91	1.13	1.2	1.13	0.316345	0.15168	0.264969
ZNF441	2.04	2.56	1.61	2.08	1.81	-0.424744	0.0311492	0.0684354
ZNF491	0.59	0.76	0.22	0.3	0.33	-1.32435	0.00535652	0.0141546
ZNF440	3.39	3.35	2.67	3	3.04	-0.305802	0.0491475	0.101673
SWSAP1	2.27	2.71	2.6	3.45	2.45	0.0840236	0.832992	0.912308
CCDC159	3.95	4.19	5.52	4.71	4.81	0.219187	0.4071	0.579505
CNGA3	0	0	0.02	0	0.02	1.70582	0.634751	0.788736
JOSD2	50.97	44.55	33.19	31.14	31.71	-0.692022	1.21591e-08	6.96615e-08
CPT1C	5.39	5.38	7.91	7.25	7.24	0.377789	0.00585535	0.0153404
ALDH16A1	13.34	11.05	21.77	17.93	19.84	0.59612	1.70133e-08	9.62484e-08
NTN5	0.03	0.03	0.13	0.08	0.15	1.58869	0.31865	0.481746
CNGA4	0.02	0.02	0.1	0.07	0.06	1.44405	0.375538	0.545928
NLRP5	0.01	0	0	0.02	0	-0.598799	0.867952	0.914602
ZNF787	11.44	12.71	17.6	16.55	17.13	0.392665	0.000681033	0.00212946
ZNF573	1.1	1.27	1.21	1.65	1.43	0.152653	0.640272	0.791679
WDR88	0.02	0	0.02	0	0	-0.598832	0.867645	0.914602
EID2B	1.87	1.72	2.72	1.89	2.16	0.225563	0.45343	0.626172
TNFAIP8L1	0.49	0.51	0.53	0.49	0.52	-0.0612494	0.876455	0.919944
ZNF57	1.29	1.65	1.62	0.96	1.4	-0.254363	0.476797	0.648452
IRGQ	3.6	4.13	6.41	6.19	6.33	0.610227	2.15494e-11	1.57495e-10
ZNF428	28.52	25.44	18.64	18.75	21.96	-0.553086	1.96923e-05	7.82917e-05
PLK3	10.82	13.79	13.94	12.43	13.21	0.000239563	0.998452	0.998963
JSRP1	0	0.14	0.06	0.13	0.06	0.527352	0.786941	0.894
MOB3A	28.99	27.88	21.05	20.05	20.17	-0.580284	4.41444e-15	4.21072e-14
MFSD12	47.39	43.78	65.84	60.06	66.05	0.386791	1.00448e-07	5.23199e-07
GIPC3	0.01	0	0	0	0.01	-0.598704	0.868829	0.914602
NDUFA11	198.81	151.12	136.58	130.77	132.14	-0.505296	6.21241e-07	2.96984e-06
MISP	0.02	0.02	0.17	0.08	0.18	2.65872	0.0516062	0.106056
OR1I1	0.01	0.01	0	0.01	0	-1.55794	0.732379	0.853776
WTIP	5.69	4.23	3.12	3.85	3.38	-0.664937	1.46551e-05	5.92228e-05
ZNF792	0.42	0.55	0.66	0.79	0.51	0.330808	0.375473	0.545928
NR2C2AP	4.12	3.37	3	3.73	2.46	-0.292116	0.334755	0.499028
HSPB6	225.88	192.43	103.65	92.78	98.97	-1.19193	6.5315e-59	3.13531e-57
CNN1	2.25	2.31	0.63	0.54	0.64	-1.98765	2.1755e-06	9.77227e-06
RINL	0.61	0.63	0.75	0.84	0.91	0.304999	0.414466	0.587773
FBXO27	5.94	5.24	5.24	5.49	6.47	-0.0876999	0.61171	0.773291
CNN2	73.31	72.33	17.22	17.32	20.15	-2.10109	8.45809e-142	1.59573e-139
C19orf47	7.78	8.05	9.92	8.68	8.09	-0.0445196	0.741885	0.860406
ANKLE1	0.1	0.25	0.57	0.41	0.4	1.31519	0.0321099	0.0702228
C2CD4C	0.02	0	0.07	0.05	0.08	2.44941	0.213972	0.352241
CNN3	173.5	174.88	67.48	70.06	68.97	-1.44199	3.59457e-141	6.62749e-139
GABPB2	3.29	3.26	3.89	3.79	3.76	-0.134537	0.374638	0.545031
CCDC163	1.13	0.63	2.2	2.26	1.75	1.13666	0.000952708	0.00290667
SHE	0.07	0.07	0.08	0.04	0.08	-0.0177191	0.98461	0.989795
KDF1	0	0.04	0	0	0	-1.67155	0.713193	0.846245
CNP	84.73	84.97	89.04	81.23	87.89	-0.0913518	0.118758	0.216015
CCSAP	2.19	2.31	1.9	2.15	2.04	-0.240255	0.154687	0.26935
PUSL1	11.46	12.3	7.51	6.65	6.68	-0.866878	2.53229e-06	1.12689e-05
B3GALT6	15.64	14.89	14.9	13.67	15.77	-0.149991	0.132088	0.236496
DNAI3	4.43	4.25	2.65	3.4	3.08	-0.617378	0.000568297	0.00179815
KLHDC9	1.1	1.06	1.09	0.9	0.87	-0.28495	0.564326	0.73
AXDND1	0.05	0.05	0.07	0.02	0.05	-0.258215	0.855533	0.912308
MAB21L3	8.16	7.89	12.97	13.43	12.97	0.606675	1.1916e-14	1.09975e-13
CNR2	0.03	0.16	0.1	0.02	0.02	-0.63508	0.557119	0.723932
IFFO2	2.37	2.55	3.65	3.84	3.61	0.485695	0.000223559	0.000757374
SLC44A3	3.24	3.04	2.42	2.14	1.99	-0.587201	0.0134165	0.0323644
ADH4	0	0	0.03	0.1	0.12	3.70023	0.0861811	0.164543
CNTF	0.13	0.15	0.21	0.07	0.26	0.261013	0.803052	0.906843
ATXN7L2	0.76	1.17	1.53	1.06	1.69	0.465179	0.175267	0.298772
LYPLAL1	11.02	11.11	13.27	12.33	10.88	0.0670603	0.605413	0.768726
OR2M3	0.01	0.01	0.04	0.02	0.02	0.731928	0.58227	0.747534
CNTFR	0.1	0	0.26	0.13	0.29	2.1176	0.0924614	0.174745
TYW3	11.61	10.44	14.97	14.52	14.93	0.299877	0.00225529	0.00641966
LRRIQ3	0.23	0.24	0.15	0.58	0.17	0.278806	0.805839	0.90841
TPRG1L	87.79	88.6	66.57	65.94	65.49	-0.521145	1.87407e-19	2.35164e-18
PRXL2B	24.39	25.63	20.76	20.78	20.22	-0.38366	2.75202e-06	1.21766e-05
MYOM3	0	0	0.07	0.08	0.08	5.23305	0.00220231	0.00627877
DMBX1	0	0.02	0	0	0.02	0.181154	0.953417	0.969187
ZNF684	0.96	1.4	1.32	1.64	0.97	0.0567565	0.88055	0.92269
TCEANC2	1.9	1.74	1.6	1.71	1.48	-0.293763	0.0323383	0.0706556
PODN	4.55	3.6	3.98	2.99	3.9	-0.255353	0.161278	0.278647
LRRC39	0.14	0.08	0.18	0.18	0.13	0.513109	0.649185	0.800395
RNF19B	6.98	6.73	9.99	11.77	11.04	0.567568	6.95063e-06	2.93529e-05
DCST2	0.02	0	0.11	0.05	0.05	2.29062	0.25746	0.407501
DNAH14	1.84	1.92	2.62	2.43	2.61	0.333112	0.290578	0.448798
OR2B11	0.03	0.01	0	0.01	0	-2.58562	0.263037	0.414066
C1orf122	46.77	42.13	42.31	39.52	40.77	-0.230674	0.0144467	0.0345822
COL1A1	229.47	225.96	50.44	44.49	45.3	-2.38777	0	0
OSCP1	6.76	6.13	5.25	5.76	4.98	-0.221884	0.299281	0.459137
C1orf216	23.49	21.79	20.01	18.19	18.99	-0.351471	7.48064e-05	0.000273548
KLHDC7A	0.01	0	0	0	0	-1.55794	0.732379	0.853776
COL1A2	545.32	566.27	153.79	156.76	148.36	-1.96307	0	0
ARL8A	31.76	34.88	42.59	44.13	45.24	0.298089	0.000371205	0.00121134
SYT2	0.04	0.08	0.01	0.02	0	-3.16631	0.0150756	0.0359601
UHMK1	24.88	24.93	24.76	28.85	25.95	-0.0108144	0.875749	0.919321
FCRLB	1.05	1.15	1.13	1.07	1.17	-0.0690345	0.862132	0.914602
ADH5	121.99	117.08	90.11	94.38	88.84	-0.494663	2.67622e-18	3.14878e-17
C1orf131	3.89	3.49	4.24	5.04	4.8	0.241437	0.317421	0.4802
LIX1L	9.9	9.52	10.16	11.33	10.7	0.0411361	0.675283	0.818441
COL3A1	194.87	202.04	36.21	32.17	32.79	-2.65923	0	0
SPATA17	0.97	0.94	0.67	1.11	0.73	0.0385027	0.946037	0.964707
COL4A1	56.54	65.03	58.59	61.54	59.88	-0.118663	0.0590225	0.119184
KLF17	0	0	0.04	0.02	0.08	3.50693	0.11712	0.213394
TSACC	1.4	0.3	0.63	0.46	0.27	-1.07869	0.430988	0.604494
IQGAP3	0.83	0.62	0.62	0.53	0.67	-0.519226	0.0757578	0.14747
NAXE	36.49	33.64	29.05	29.54	28.46	-0.375291	0.000493301	0.00157866
ARHGEF19	0.64	0.57	1.34	1.18	1.21	0.940117	0.00339409	0.00932427
MRPL55	29.86	23.82	30.47	26.38	26.37	-0.0758605	0.610334	0.772453
H2BU1	0	0	0.52	0	0.25	2.3006	0.455334	0.62752
DRAM2	18.18	18.29	20.18	21.84	21.75	0.10842	0.278641	0.433332
PIFO	0.11	0.24	0.06	0.08	0.05	-1.53863	0.173985	0.296991
C1orf162	0.37	0.34	0.4	0.37	0.18	-1.04608	0.0084973	0.0215285
TATDN3	7.98	7.1	8.44	8.81	8.1	0.0533246	0.689295	0.831309
COL4A2	80.69	91.39	90.01	87.49	91.36	-0.0423647	0.465648	0.637403
VSTM2L	0.25	0.33	0.07	0.33	0.29	-0.440304	0.600312	0.764325
FITM2	8.04	8.59	3.06	3.18	2.98	-1.53824	1.10328e-37	2.94904e-36
SPATA25	0.85	0.48	3.08	1.2	2.78	1.10327	0.0312596	0.0686129
COL4A3	0	0.04	0	0.01	0.02	-0.822599	0.742506	0.860758
TSHZ2	0	0	0	0	0	-0.598704	0.868829	0.914602
COL4A4	0.02	0.01	0	0	0.01	-2.02463	0.322065	0.485545
TBC1D20	26.05	24.87	27.58	27.07	27.12	-0.0248674	0.709827	0.846245
COL4A5	5.41	5.6	3.24	3.05	3.22	-0.886806	1.45045e-14	1.33259e-13
SLX4IP	1.3	1.34	1.65	1.95	1.83	0.364753	0.0432087	0.0909288
COL4A6	0.72	1	0.41	0.33	0.37	-1.37262	2.40069e-06	1.07126e-05
DUSP15	0.85	0.42	1.49	0.9	1.75	1.01307	0.0690579	0.136392
C20orf144	0.19	0	0	0	0.19	-0.598704	0.868829	0.914602
CHMP4B	87.92	83.08	110.55	108.93	114.14	0.274766	1.59829e-05	6.42843e-05
PIGU	14.3	15.3	18.64	16.64	16.64	0.132555	0.276404	0.430431
COL5A1	16.51	17.77	7.34	6.75	6.91	-1.39778	5.9507e-81	4.17966e-79
C22orf39	6.68	6.86	8.04	7.19	7.9	0.00540896	0.969871	0.980568
TANGO2	27.23	25.77	18.22	17.5	18.52	-0.610488	2.718e-13	2.29924e-12
COL5A2	120.76	132.41	81.77	77.13	80.87	-0.77956	3.33495e-48	1.19184e-46
ZNF280A	0	0	0.03	0	0	0.814387	0.858321	0.912308
SGSM1	0.01	0	0.02	0.02	0.01	1.29159	0.588022	0.752953
COL6A1	146.36	163.67	144.92	126.13	132.02	-0.308448	1.61486e-06	7.35574e-06
ANKRD54	8.04	7.96	8.44	8.26	8.52	0.0229683	0.865567	0.914602
COL6A2	229.09	250	257.43	226.08	240.92	-0.0898209	0.134445	0.239922
PPP1R21	6.37	5.86	5.01	5.61	4.55	-0.379348	0.00855551	0.0216591
TRABD2A	12	12.75	13.86	12.16	14.02	-0.0269449	0.820796	0.912308
COL6A3	224.85	221.21	82.49	90.51	93.02	-1.43158	4.10858e-137	7.32546e-135
TMEM150A	23.34	19.67	19.53	17.5	17.83	-0.350128	0.00237237	0.00671639
COL7A1	8.53	12.42	27.49	19	23.61	1.05411	0.000118041	0.000418606
NUP35	3.62	3.51	6	5.91	6.72	0.703566	0.00098362	0.00299423
XIRP2	0.1	0.07	0.27	0.28	0.15	1.36714	0.087059	0.166005
TYW5	1.93	1.91	2.66	3.35	3.21	0.578709	0.000563002	0.00178277
COL8A1	28.61	35.72	72.58	73.79	67.5	1.04591	1.6675e-16	1.7608e-15
LYG1	0.19	0.42	0.76	0.77	1.14	1.53692	0.0592278	0.119494
MITD1	15.38	14.96	20.19	19.72	18.15	0.239499	0.132281	0.236737
DIS3L2	4.71	5.52	6.34	5.97	5.83	0.104345	0.451397	0.624429
COL8A2	0.34	0.34	1.15	1.21	1.04	1.60795	1.09371e-07	5.67493e-07
CMPK2	2.37	1.85	29.57	27.34	27.78	3.63104	1.3521e-175	3.48221e-173
MBOAT2	10.81	9.91	5.69	6.03	6.43	-1.03134	1.09544e-20	1.47375e-19
TAF8	4.97	4.91	9.66	11.6	11.3	0.961642	9.39755e-17	1.00511e-15
COL9A1	0	0	0.18	0.05	0.04	4.30931	0.0318628	0.0697672
TMEM18	2.87	2.72	2.31	2.5	2.22	-0.33212	0.0191068	0.0443368
COL9A2	0.49	0.63	0.35	0.44	0.48	-0.535885	0.253763	0.402875
FBLN7	1.22	0.88	0.92	0.63	0.88	-0.565141	0.128687	0.231377
RBM45	6.5	7.08	5.68	5.54	5.17	-0.427096	0.0151621	0.03614
[truncated: 13,733 more rows]
